# Supplementary material for: A mechanistic basis for genetic assimilation in natural fly populations
Source: Proc Natl Acad Sci U S A. 2025 Mar 10;122(11):e2415982122. doi: 10.1073/pnas.2415982122 (PMC11929479; doi:10.1073/pnas.2415982122)
Supplement: Supplementary file 3 — Dataset S02 (XLSX) [file pnas.2415982122.sd02.xlsx]

## Sheet: Table content
Dataset S2 | Differential analysis of H3K27ac peak enrichment using the DiffBind package in Mix selection lines
A. Differentially enriched peaks in Mix assimilated.
B. Differentially enriched peaks in Mix non-assimilated.

## Sheet: A.Mix_AvsC
seqnames	start	end	width	strand	Conc	Conc_A	Conc_C	Fold	p.value	FDR	Mix_A1	Mix_A2	Mix_A3	Mix_C1	Mix_C2	Mix_C3
chr2L	22571993	22575043	3051	*	8.62888	7.38479	9.28682	-2.05212	1.46552740070822e-07	0.000624446	199.02	148.65	153.7	413.92	529.31	930.61
chr2R	6832567	6833590	1024	*	6.92634	4.27556	7.80664	-3.67364	1.69801822042756e-07	0.000624446	23.06	17.23	17.81	148.37	189.73	333.57
chr2R	4221104	4221494	391	*	6.02963	2.66982	6.95759	-4.41255	6.61027948722564e-07	0.00162062	7.58	5.66	5.85	82.37	105.33	185.18
chr2L	20428538	20430272	1735	*	7.9323	6.85394	8.54247	-1.83832	5.16707037352125e-06	0.00950095	137.75	102.89	106.39	247.09	315.96	555.51
chrX	5336455	5336967	513	*	5.64352	3.28045	6.49601	-3.35023	1.0815732629308e-05	0.0132657	11.57	8.64	8.94	59.81	76.49	134.48
chrX	19473370	19473696	327	*	5.54992	6.2946	3.92575	2.20991	1.08217437721301e-05	0.0132657	93.48	69.82	72.19	10.07	12.88	22.64
chr2L	9683443	9684102	660	*	6.14432	5.0888	6.74733	-1.80575	1.42249977276385e-05	0.0137705	40.53	30.27	31.3	71.2	91.04	160.07
chr2R	4608646	4609303	658	*	6.13563	6.75323	5.03305	1.56603	1.52499917381677e-05	0.0137705	128.46	95.95	99.21	21.7	27.75	48.78
chrX	260359	262114	1756	*	7.64772	8.16741	6.8275	1.18825	1.68503813014418e-05	0.0137705	342.37	255.72	264.41	75.26	96.24	169.21
chr2R	5639582	5640773	1192	*	6.71975	7.31535	5.68734	1.47519	2.01507200338081e-05	0.0140692	189.67	141.67	146.48	34.15	43.67	76.77
chr2L	20119945	20120882	938	*	6.82489	5.5346	7.49494	-2.10834	2.22295382013511e-05	0.0140692	55.2	41.23	42.63	119.54	152.86	268.76
chr2R	5262407	5263488	1082	*	6.62509	5.1359	7.34212	-2.35313	2.29545339162312e-05	0.0140692	41.87	31.27	32.34	107.52	137.5	241.74
chr2L	20113821	20115779	1959	*	8.20738	6.57053	8.9545	-2.53334	3.51407224631767e-05	0.0198815	113.18	84.54	87.41	328.76	420.41	739.15
chr2L	20116885	20117437	553	*	6.29186	4.69376	7.03143	-2.48303	4.411803413891e-05	0.0231777	30.82	23.02	23.8	86.69	110.86	194.91
chr2L	19737150	19737421	272	*	5.43003	6.12241	4.04941	1.91493	5.83636866829513e-05	0.0268588	82.96	61.97	64.07	10.97	14.03	24.67
chr2R	5420623	5421192	570	*	8.24048	8.72863	7.49715	1.08014	5.84284831113364e-05	0.0268588	505.17	377.32	390.14	119.72	153.1	269.17
chr2R	4609495	4610459	965	*	7.40379	8.12709	5.88529	2.0888	7.17808410041094e-05	0.0310558	332.93	248.67	257.12	39.17	50.09	88.07
chrX	2023799	2024638	840	*	6.8502	5.17793	7.60401	-2.57293	7.85675764116149e-05	0.0321036	43.11	32.2	33.29	128.93	164.87	289.86
chrX	16329306	16330916	1611	*	7.16824	6.49437	7.62576	-1.28113	8.63211183577394e-05	0.0334154	107.36	80.19	82.92	130.89	167.37	294.26
chrX	3295290	3295912	623	*	6.50284	5.68843	7.02023	-1.48051	9.21044156776214e-05	0.0338714	61.41	45.87	47.43	86.02	110	193.4
chr2R	4782834	4784300	1467	*	8.40179	8.86817	7.70832	1.00858	9.82394140929849e-05	0.0344072	556.47	415.63	429.76	138.59	177.23	311.6
chr2L	22548149	22549010	862	*	8.10524	8.51994	7.52095	0.847715	0.000137011	0.0451462	437.13	326.5	337.6	121.71	155.64	273.65
chr2R	10108666	10109527	862	*	6.56916	7.13832	5.61556	1.3699	0.000141178	0.0451462	167.77	125.31	129.57	32.49	41.55	73.05
chr2L	20083573	20084918	1346	*	8.02536	8.53646	7.22667	1.15833	0.000158828	0.0486743	442.17	330.26	341.48	99.25	126.92	223.15
chr2R	5303873	5304200	328	*	6.11744	5.44519	6.57421	-1.27754	0.000169686	0.0499215	51.88	38.75	40.07	63.15	80.75	141.97
chr2R	7406837	7407808	972	*	8.12988	8.54094	7.55285	0.836838	0.000176506	0.0499307	443.54	331.29	342.55	124.44	159.12	279.76
chr2R	6267008	6267294	287	*	5.2555	5.80366	4.36057	1.28775	0.000206624	0.0550947	66.52	49.68	51.37	13.61	17.41	30.61
chr3L	11992429	11994267	1839	*	8.57358	8.99501	7.97575	0.868086	0.000209742	0.0550947	607.61	453.83	469.25	166.82	213.32	375.06
chr2R	5338731	5342889	4159	*	9.85672	9.35235	10.2297	-1.0281	0.000239172	0.0600513	778.39	581.39	601.15	795.72	1017.53	1788.98
chr2L	19740717	19742520	1804	*	8.42473	8.90586	7.69772	1.05686	0.000249743	0.0600513	571.2	426.64	441.14	137.58	175.93	309.31
chr2R	1440609	1441633	1025	*	6.5744	5.12772	7.28204	-2.30127	0.000253106	0.0600513	41.63	31.1	32.15	103.14	131.89	231.88
chr2L	20864429	20865788	1360	*	7.499	6.8587	7.94093	-1.23225	0.00037084	0.0852352	138.21	103.23	106.74	162.84	208.24	366.11
chr2R	4247807	4248209	403	*	5.78679	4.97747	6.30215	-1.472	0.000396894	0.0884592	37.52	28.02	28.97	52.29	66.87	117.57
chr2R	24085813	24087256	1444	*	9.08806	9.48123	8.54584	0.784328	0.00045431	0.0982779	851.12	635.72	657.32	247.66	316.7	556.82
chr2L	22361244	22362188	945	*	6.31143	6.84459	5.45656	1.23503	0.000586119	0.123169	136.86	102.22	105.7	29.1	37.21	65.42
chr2L	22569820	22570691	872	*	6.91853	7.44461	6.08199	1.21036	0.000628216	0.126299	207.45	154.95	160.21	44.89	57.41	100.93
chr3L	25866946	25867466	521	*	4.74102	3.76463	5.31803	-1.69535	0.000650647	0.126299	16.19	12.09	12.5	26.44	33.81	59.44
chr2R	23887569	23888175	607	*	5.9956	5.11753	6.53752	-1.56753	0.000666443	0.126299	41.34	30.88	31.93	61.56	78.72	138.4
chrX	13789211	13789990	780	*	5.97006	5.41422	6.37031	-1.10478	0.000669701	0.126299	50.78	37.93	39.22	54.82	70.11	123.26
chr4	913286	914423	1138	*	7.26756	6.78784	7.62695	-0.989214	0.00073788	0.135678	131.58	98.28	101.62	130.99	167.51	294.51
chr3R	12400908	12404004	3097	*	8.94134	8.36113	9.354	-1.14346	0.000797782	0.143114	391.57	292.47	302.41	433.65	554.54	974.97
chr2R	1442153	1442734	582	*	5.75758	4.79954	6.32828	-1.67533	0.000995563	0.174342	33.16	24.77	25.61	53.25	68.09	119.72
chrX	8568461	8569091	631	*	6.35098	5.76792	6.76507	-1.14627	0.00115968	0.198359	64.89	48.47	50.11	72.08	92.17	162.05
chr2L	23179037	23179335	299	*	5.04981	4.54035	5.42556	-1.03227	0.00127901	0.213798	27.71	20.7	21.4	28.48	36.42	64.03
chr3R	7490889	7492363	1475	*	7.58076	7.28525	7.82591	-0.691113	0.00140724	0.230005	185.75	138.74	143.46	150.36	192.28	338.06
chrX	22411842	22413001	1160	*	5.33521	4.27492	5.93972	-1.80941	0.00145909	0.233297	23.05	17.22	17.8	40.68	52.02	91.45
chr3L	8628219	8628861	643	*	6.81377	6.23085	7.22778	-1.14654	0.0015069	0.235617	89.44	66.8	69.07	99.33	127.02	223.32
chr3L	679560	680559	1000	*	7.34475	7.92599	6.35587	1.41808	0.00153768	0.235617	289.61	216.32	223.67	54.28	69.41	122.03
chr2R	4615075	4615904	830	*	7.73845	8.09626	7.26156	0.683417	0.00165644	0.248635	325.89	243.41	251.68	101.69	130.03	228.61
chr2L	22366178	22368523	2346	*	8.61063	9.08818	7.89188	1.04507	0.00178619	0.262748	648.14	484.11	500.56	157.4	201.27	353.87
chr2L	21153365	21154472	1108	*	6.96335	6.57448	7.26934	-0.844933	0.00191298	0.275881	113.49	84.77	87.65	102.23	130.73	229.85
chr2R	6076471	6076992	522	*	6.20859	5.86491	6.48595	-0.770663	0.00211999	0.296163	69.4	51.84	53.6	59.4	75.96	133.54
chr2R	5354030	5354855	826	*	7.24794	6.80379	7.58707	-0.933424	0.00213415	0.296163	133.05	99.37	102.75	127.42	162.94	286.48
chr2R	7751765	7753009	1245	*	7.10317	7.60404	6.32949	1.12263	0.00226199	0.304505	231.69	173.05	178.93	53.29	68.15	119.82
chr2L	21682935	21683666	732	*	6.89051	6.47144	7.21485	-0.893395	0.00227706	0.304505	105.67	78.93	81.61	98.45	125.89	221.33
chrX	9557393	9558022	630	*	5.9008	5.04126	6.43574	-1.54191	0.00241965	0.317795	39.21	29.29	30.28	57.37	73.36	128.98
chr2L	21632887	21633384	498	*	6.02822	5.58436	6.36716	-0.931956	0.00258184	0.333148	57.14	42.68	44.13	54.7	69.95	122.99
chr2R	7664893	7666493	1601	*	8.0976	7.74745	8.37915	-0.782243	0.00276968	0.344804	255.9	191.14	197.63	220.64	282.14	496.06
chr2R	5885617	5886463	847	*	6.74828	7.11767	6.25048	0.715507	0.00277636	0.344804	165.38	123.53	127.72	50.45	64.52	113.43
chr2R	24305991	24308002	2012	*	8.199	8.64434	7.55143	0.941627	0.00281281	0.344804	476.5	355.9	368	124.31	158.97	279.49
chrX	800705	802372	1668	*	8.8397	8.47024	9.13358	-0.814016	0.00287873	0.347099	422.33	315.44	326.16	372.21	475.97	836.83
chr3L	11648213	11648984	772	*	7.9145	7.55114	8.20452	-0.803871	0.00297091	0.352436	223.34	166.82	172.49	195.49	249.98	439.5
chr3R	18028734	18029107	374	*	4.88116	4.31933	5.2845	-1.11141	0.0031439	0.367038	23.77	17.76	18.36	25.83	33.03	58.07
chrX	193947	194537	591	*	6.3167	5.57263	6.80515	-1.38117	0.00323651	0.371945	56.67	42.33	43.77	74.11	94.77	166.61
chr2R	9148957	9149246	290	*	5.65147	5.29224	5.93886	-0.795614	0.00334459	0.378453	46.66	34.85	36.04	40.65	51.98	91.4
chr3R	28913705	28914098	394	*	5.20344	5.64008	4.57427	0.911845	0.00397624	0.438048	59.39	44.36	45.86	15.79	20.19	35.49
chr3L	23015310	23015846	537	*	5.8471	6.34053	5.09128	1.09587	0.00399037	0.438048	96.5	72.08	74.53	22.59	28.89	50.79
chr3R	27139748	27140200	453	*	5.36584	5.81314	4.7141	0.945246	0.00410408	0.443905	66.96	50.01	51.71	17.39	22.24	39.11
chr3L	12914068	12915995	1928	*	7.67227	8.16372	6.92117	1.09098	0.00450394	0.472623	341.49	255.06	263.73	80.31	102.7	180.57
chr3R	26502837	26504867	2031	*	7.62382	8.04161	7.03333	0.856852	0.00453492	0.472623	313.78	234.37	242.33	86.81	111	195.16
chr2L	2044859	2045265	407	*	5.80977	5.23061	6.22191	-1.13962	0.0046156	0.472623	44.71	33.4	34.53	49.46	63.25	111.21
chr2L	16544637	16545177	541	*	6.03688	6.41625	5.52071	0.743264	0.00462662	0.472623	101.7	75.96	78.55	30.42	38.9	68.4
chr2R	19703355	19704286	932	*	6.63941	7.08365	5.99421	0.937366	0.0053321	0.536279	161.53	120.65	124.75	42.24	54.02	94.97
chr2R	8086172	8087781	1610	*	9.23388	9.56957	8.79559	0.622971	0.0053956	0.536279	904.87	675.86	698.83	294.47	376.56	662.05
chr2R	5607483	5609739	2257	*	9.68015	9.42523	9.89672	-0.622282	0.00573886	0.562791	818.72	611.51	632.29	631.71	807.8	1420.25
chrX	21042427	21045776	3350	*	10.0522	10.4107	9.57395	0.685831	0.00584581	0.565735	1621.07	1210.8	1251.95	505.07	645.86	1135.54
chr2R	15947072	15947689	618	*	6.42484	6.98825	5.48762	1.34751	0.0061261	0.585162	151.19	112.93	116.77	29.73	38.02	66.85
chr3R	10856244	10857878	1635	*	7.13315	6.72255	7.45241	-0.879982	0.00637159	0.600809	125.76	93.93	97.12	116.07	148.42	260.95
chr2R	6788142	6789117	976	*	7.24177	7.60745	6.75072	0.705285	0.0068574	0.638432	232.24	173.46	179.35	71.36	91.26	160.44
chr2R	23706558	23707303	746	*	7.19933	7.55914	6.71885	0.688833	0.00710996	0.646428	224.59	167.75	173.45	69.8	89.26	156.94
chr3R	17016237	17017105	869	*	7.32135	7.73805	6.73305	0.853431	0.00717011	0.646428	254.24	189.89	196.35	70.5	90.15	158.49
chr2R	19248923	19250335	1413	*	8.24623	8.65053	7.68253	0.816785	0.00720695	0.646428	478.55	357.43	369.58	136.14	174.09	306.07
chrX	15136973	15138065	1093	*	6.23898	5.61409	6.67358	-1.20836	0.00734974	0.651293	58.33	43.56	45.05	67.65	86.51	152.09
chr2R	24589715	24592155	2441	*	8.4104	8.94039	7.56377	1.22527	0.00755652	0.660249	585.04	436.97	451.82	125.38	160.33	281.89
chr2L	1667245	1668653	1409	*	7.46784	6.97836	7.83266	-1.0045	0.00763034	0.660249	150.16	112.16	115.97	151.07	193.18	339.64
chr2L	22576998	22580546	3549	*	10.3754	10.1013	10.6056	-0.655164	0.00775735	0.661463	1308.12	977.05	1010.26	1032.57	1320.41	2321.5
chrX	10233398	10234711	1314	*	7.1734	7.80772	6.01431	1.64099	0.00784988	0.661463	266.82	199.29	206.06	42.83	54.78	96.3
chr2R	20654345	20655398	1054	*	6.95189	7.34574	6.40839	0.785671	0.00791417	0.661463	193.71	144.68	149.6	56.29	71.98	126.55
chr3R	31991714	31992487	774	*	6.19842	6.63876	5.56148	0.924783	0.00810701	0.668456	118.66	88.63	91.64	31.3	40.02	70.36
chr2L	20352145	20353081	937	*	6.81522	7.17912	6.32738	0.700107	0.00819431	0.668456	172.58	128.9	133.28	53.22	68.05	119.64
chr2R	15952082	15953078	997	*	6.85144	7.27169	6.25599	0.863881	0.00837536	0.668456	184.01	137.44	142.11	50.65	64.76	113.87
chr2R	4658764	4659086	323	*	5.47223	5.87707	4.90743	0.816435	0.00838784	0.668456	69.99	52.28	54.05	19.89	25.43	44.71
chr2R	23252548	23253686	1139	*	7.06759	7.49775	6.45189	0.89416	0.00853835	0.668456	215.23	160.76	166.22	58.01	74.18	130.43
chr2L	19560982	19562100	1119	*	6.81645	6.50627	7.07159	-0.715459	0.00854315	0.668456	108.25	80.86	83.6	89.14	113.99	200.41
chr4	1148832	1149379	548	*	6.26431	5.94681	6.52439	-0.72735	0.00897761	0.688891	73.46	54.86	56.73	61	78.01	137.15
chrX	16525823	16526364	542	*	6.88475	7.31996	6.25857	0.909504	0.00899164	0.688891	190.28	142.12	146.95	50.74	64.88	114.07
chr4	163973	164710	738	*	6.66344	6.34231	6.92594	-0.733671	0.00970777	0.736089	96.62	72.17	74.62	80.58	103.04	181.16
chrX	11905975	11906934	960	*	7.11258	7.47216	6.63252	0.688162	0.0100813	0.746735	211.45	157.93	163.3	65.75	84.08	147.82
chr2R	13971176	13971791	616	*	5.04424	4.63216	5.36439	-0.879913	0.0102099	0.746735	29.53	22.06	22.81	27.3	34.91	61.38
chrX	11787464	11788071	608	*	6.33933	6.76777	5.72719	0.888376	0.0103006	0.746735	129.76	96.92	100.22	35.1	44.89	78.92
chrX	5328812	5330486	1675	*	8.56164	8.3801	8.72287	-0.4935	0.0103278	0.746735	396.75	296.34	306.41	280	358.05	629.51
chr2R	14712025	14712626	602	*	7.00719	7.37718	6.5083	0.717308	0.0103558	0.746735	197.98	147.87	152.9	60.33	77.14	135.63
chrX	8572595	8574007	1413	*	8.33423	8.70986	7.82498	0.733721	0.0106023	0.751778	498.64	372.44	385.1	150.27	192.15	337.84
chrX	16645281	16646269	989	*	6.75787	7.07253	6.35485	0.566183	0.0106302	0.751778	160.29	119.72	123.79	54.24	69.36	121.94
chrX	6663499	6663953	455	*	5.52798	5.11235	5.85027	-0.88651	0.0108431	0.756065	41.19	30.77	31.81	38.23	48.89	85.95
chr3R	28910836	28911653	818	*	6.3454	6.6949	5.8832	0.659848	0.0108964	0.756065	123.37	92.15	95.28	39.11	50.02	87.94
chr3L	12401690	12402139	450	*	6.21092	5.35364	6.74499	-1.53952	0.0112955	0.776431	48.69	36.37	37.61	71.08	90.9	159.81
chrX	10600477	10601664	1188	*	7.58991	7.88108	7.22471	0.505173	0.0114844	0.782106	280.74	209.69	216.81	99.12	126.75	222.85
chr2R	7582588	7584888	2301	*	9.10646	9.42788	8.69227	0.584597	0.0117762	0.794622	820.22	612.64	633.46	274.12	350.53	616.3
chr3L	22418108	22421997	3890	*	9.13943	9.47794	8.69631	0.63061	0.0119139	0.796604	849.18	634.27	655.82	274.89	351.52	618.03
chr2L	2860701	2861277	577	*	6.03856	5.63656	6.35261	-0.865358	0.0122489	0.809567	59.24	44.25	45.75	54.15	69.25	121.75
chr2L	4374258	4374512	255	*	4.90224	5.29605	4.35881	0.78316	0.0125038	0.809567	46.79	34.95	36.13	13.6	17.39	30.57
chr2L	52655	53185	531	*	6.3294	5.99826	6.59854	-0.750077	0.0125598	0.809567	76.12	56.86	58.79	64.22	82.12	144.38
chr2R	999254	1000724	1471	*	8.67114	8.19321	9.02952	-0.986903	0.0125684	0.809567	348.55	260.33	269.18	346.31	442.85	778.6
chr2L	18571217	18572788	1572	*	8.19655	8.47348	7.85352	0.468886	0.0126581	0.809567	423.28	316.15	326.9	153.27	195.99	344.59
chr3R	4667872	4668376	505	*	6.02304	6.46655	5.3794	0.934554	0.0133044	0.833641	105.31	78.66	81.33	27.58	35.27	62.02
chr2R	6260010	6260488	479	*	5.56867	5.90139	5.13547	0.613481	0.0133047	0.833641	71.18	53.16	54.97	23.29	29.79	52.37
chr2R	16091569	16093280	1712	*	7.34683	7.66417	6.93941	0.573465	0.0134671	0.833641	241.55	180.42	186.55	81.34	104.01	182.86
chrX	10026659	10028839	2181	*	7.84985	8.21346	7.36254	0.699671	0.0136078	0.833641	353.47	264.01	272.99	109.06	139.46	245.19
chr2R	6144273	6144717	445	*	6.17886	5.78665	6.48692	-0.849766	0.0137211	0.833641	65.74	49.1	50.77	59.44	76.01	133.63
chr3L	9967807	9969720	1914	*	8.62695	8.9487	8.2122	0.585435	0.0138499	0.833641	588.42	439.5	454.43	196.53	251.31	441.85
chrX	20427474	20428248	775	*	5.0729	4.59594	5.43074	-0.982157	0.0138941	0.833641	28.8	21.51	22.24	28.58	36.55	64.26
chr3R	4961487	4962406	920	*	6.9804	7.39463	6.39704	0.845899	0.0139412	0.833641	200.38	149.67	154.76	55.85	71.42	125.56
chr3L	11589129	11589445	317	*	5.44633	4.66761	5.94929	-1.42831	0.0146565	0.859022	30.27	22.61	23.37	40.95	52.36	92.06
chr2L	8950236	8951181	946	*	7.87187	8.12601	7.56318	0.411745	0.0147627	0.859022	332.68	248.49	256.93	125.33	160.27	281.77
chr2L	21196510	21197462	953	*	7.18146	7.55857	6.66948	0.737578	0.015338	0.859022	224.5	167.68	173.38	67.46	86.26	151.66
chr3R	23495262	23495905	644	*	6.30406	6.68808	5.77921	0.756828	0.0153438	0.859022	122.79	91.71	94.83	36.39	46.54	81.82
chr3L	10927884	10928602	719	*	6.196	6.59777	5.63721	0.808352	0.0153892	0.859022	115.34	86.15	89.08	32.98	42.18	74.15
chr3L	10789380	10790045	666	*	6.50853	6.89142	5.9858	0.75375	0.0154403	0.859022	141.38	105.6	109.19	42	53.7	94.42
chr3R	24968357	24971553	3197	*	8.69608	9.03913	8.24514	0.642918	0.015453	0.859022	626.48	467.92	483.83	201.07	257.12	452.05
chr2L	1744293	1745367	1075	*	6.81697	7.25575	6.18332	0.920548	0.0154542	0.859022	181.99	135.93	140.55	48.16	61.58	108.27
chr2R	8803672	8805111	1440	*	7.16161	7.60036	6.52801	0.920659	0.0154931	0.859022	231.1	172.61	178.48	61.16	78.2	137.49
chr3L	821006	824499	3494	*	8.64287	8.93824	8.27105	0.516145	0.0155336	0.859022	584.16	436.32	451.15	204.71	261.78	460.25
chr3R	14025307	14025924	618	*	6.55033	6.10426	6.89057	-0.936002	0.0159451	0.874071	81.93	61.19	63.27	78.63	100.55	176.78
chr2L	21807140	21807768	629	*	6.11669	6.48181	5.62667	0.703074	0.0162451	0.874071	106.43	79.5	82.2	32.74	41.87	73.61
chr2L	4634156	4634753	598	*	5.88246	6.30855	5.27513	0.880641	0.0162646	0.874071	94.39	70.5	72.9	25.66	32.81	57.69
chr2R	5114082	5115257	1176	*	7.86257	7.62227	8.06849	-0.596807	0.0164341	0.874071	234.63	175.25	181.21	177.9	227.49	399.96
chr4	910242	910511	270	*	4.18996	3.52718	4.64239	-1.25739	0.016443	0.874071	13.73	10.25	10.6	16.55	21.16	37.21
chr3R	4805700	4807095	1396	*	7.80769	8.12447	7.4012	0.572088	0.0165188	0.874071	332.33	248.22	256.66	112.02	143.24	251.85
chr2R	13974377	13976262	1886	*	8.12479	8.57656	7.46344	0.961797	0.0167327	0.879066	454.63	339.57	351.11	116.96	149.56	262.95
chrX	23070320	23072603	2284	*	8.32732	8.73925	7.74856	0.839485	0.0171462	0.888756	508.9	380.11	393.02	142.51	182.24	320.41
chr2L	21863472	21864961	1490	*	7.68515	8.02079	7.24695	0.622599	0.0172754	0.888756	309.28	231.01	238.86	100.66	128.72	226.31
chrX	267347	268931	1585	*	7.40076	7.78641	6.87283	0.762148	0.0173231	0.888756	262.91	196.37	203.04	77.67	99.32	174.62
chr3L	18013840	18014797	958	*	6.99992	7.37496	6.49176	0.731634	0.0175367	0.888756	197.67	147.64	152.66	59.64	76.26	134.08
chr2R	15484562	15485628	1067	*	8.07674	7.66604	8.39605	-0.880504	0.0175384	0.888756	241.86	180.65	186.79	223.24	285.47	501.9
chrX	19640644	19641406	763	*	7.20417	6.91675	7.44374	-0.677334	0.0176834	0.888756	143.88	107.47	111.12	115.37	147.53	259.39
chr2L	12588620	12589041	422	*	5.5869	5.30807	5.82047	-0.661669	0.017763	0.888756	47.18	35.24	36.44	37.45	47.89	84.2
chr2L	18466328	18467420	1093	*	6.91211	7.2946	6.39013	0.752853	0.0179955	0.894304	186.96	139.64	144.39	55.58	71.07	124.96
chrX	18783541	18784474	934	*	7.56278	7.87554	7.16288	0.561411	0.0192027	0.933493	279.66	208.88	215.98	94.96	121.43	213.5
chr2R	21535709	21536164	456	*	6.26879	6.58294	5.86661	0.564575	0.0192439	0.933493	114.16	85.27	88.17	38.67	49.45	86.93
chr3R	7780235	7781061	827	*	6.61164	6.28107	6.88042	-0.749343	0.0195455	0.933493	92.61	69.17	71.52	78.08	99.84	175.54
chrX	6541639	6545428	3790	*	8.71394	8.47142	8.92149	-0.600789	0.0196129	0.933493	422.68	315.7	326.43	321.33	410.9	722.42
chr2R	2261480	2262960	1481	*	7.99902	8.37584	7.48759	0.73701	0.0196979	0.933493	395.58	295.47	305.51	118.93	152.08	267.39
chr3R	14796339	14796818	480	*	5.91181	6.34269	5.29463	0.895367	0.0198378	0.933493	96.65	72.19	74.64	26.01	33.26	58.48
chr2L	19545848	19549612	3765	*	9.23891	9.0488	9.40686	-0.508844	0.0200684	0.933493	630.69	471.07	487.08	449.84	575.23	1011.35
chr4	1271674	1272398	725	*	6.2329	5.987	6.44292	-0.605858	0.0202071	0.933493	75.53	56.41	58.33	57.65	73.72	129.62
chr3L	14986168	14988231	2064	*	8.71651	9.00815	8.35057	0.506553	0.0203958	0.933493	613.17	457.99	473.55	216.31	276.61	486.33
chr2R	20149140	20149834	695	*	6.47057	6.79896	6.04469	0.602554	0.0204004	0.933493	132.6	99.04	102.41	43.75	55.94	98.35
chr2R	15550575	15551192	618	*	6.06771	6.5285	5.38665	0.989082	0.0207636	0.933493	109.93	82.11	84.9	27.72	35.45	62.33
chr4	1160079	1162153	2075	*	8.45677	8.71749	8.13831	0.428153	0.0208028	0.933493	501.28	374.41	387.14	186.72	238.76	419.79
chr2L	4339689	4341065	1377	*	7.98151	8.42061	7.3472	0.922076	0.0208305	0.933493	408.05	304.78	315.14	107.9	137.98	242.6
chr2L	18454094	18455519	1426	*	7.89043	8.19899	7.49741	0.55042	0.0208643	0.933493	349.94	261.38	270.26	119.74	153.12	269.22
chr3R	20282553	20283404	852	*	6.90638	7.21193	6.51823	0.54229	0.0209742	0.933493	176.55	131.87	136.35	60.74	77.67	136.56
chrX	1573585	1574128	544	*	6.67841	7.00842	6.24981	0.607014	0.0212783	0.933493	153.32	114.52	118.41	50.43	64.49	113.38
chr2L	3692116	3693228	1113	*	7.75677	8.28356	6.91844	1.21347	0.021372	0.933493	371.07	277.16	286.58	80.16	102.51	180.22
chr3L	11795639	11796184	546	*	6.605	6.93276	6.1802	0.600946	0.0214261	0.933493	145.49	108.67	112.36	48.05	61.45	108.04
chr3L	16761760	16762117	358	*	5.35763	5.75012	4.81673	0.78026	0.0215045	0.933493	64.09	47.87	49.5	18.68	23.88	41.99
chr2L	21747209	21747700	492	*	6.26063	5.89874	6.5497	-0.800621	0.0215395	0.933493	71.05	53.07	54.87	62.08	79.39	139.58
chr3L	1826789	1830075	3287	*	9.08288	9.43181	8.62169	0.659087	0.0218216	0.933493	822.46	614.31	635.18	261.03	333.8	586.87
chr3R	4666771	4667308	538	*	6.40131	6.82465	5.7996	0.87286	0.0218677	0.933493	134.98	100.82	104.25	36.91	47.2	82.99
chr2R	20189078	20190869	1792	*	7.66406	8.00138	7.223	0.627126	0.0219986	0.933493	305.15	227.92	235.67	99	126.6	222.59
chrX	16830645	16831260	616	*	6.12286	6.5126	5.58721	0.773148	0.0220507	0.933493	108.73	81.21	83.97	31.86	40.74	71.63
chr2L	1470865	1471228	364	*	5.6507	5.9823	5.2194	0.610603	0.0220647	0.933493	75.28	56.23	58.14	24.69	31.57	55.51
chr2R	21508548	21508877	330	*	5.58531	5.93401	5.12453	0.657009	0.022084	0.933493	72.81	54.38	56.23	23.12	29.56	51.97
chr3L	12145440	12147056	1617	*	8.48927	8.35883	8.60889	-0.400816	0.0223173	0.937962	390.94	292	301.93	258.73	330.85	581.69
chr2R	5258608	5261166	2559	*	10.9026	10.6104	11.1455	-0.686009	0.0228027	0.947917	1861.66	1390.5	1437.75	1501.25	1919.73	3375.2
chrX	6303999	6306449	2451	*	8.7265	9.13981	8.14499	0.843687	0.0228119	0.947917	671.76	501.75	518.8	187.58	239.87	421.74
chr4	1138505	1139128	624	*	6.54284	6.22275	6.80465	-0.73187	0.0230018	0.95044	88.94	66.43	68.69	74.08	94.73	166.56
chr3L	20486427	20488055	1629	*	8.23261	8.59313	7.75087	0.6911	0.023327	0.953696	459.88	343.49	355.17	142.74	182.53	320.92
chrX	17252311	17252576	266	*	4.5798	4.96898	4.04521	0.768963	0.0233399	0.953696	37.3	27.86	28.8	10.94	13.99	24.6
chr3L	17405770	17407219	1450	*	7.9755	8.2589	7.62247	0.485318	0.0235497	0.956206	364.78	272.46	281.72	130.59	166.99	293.6
chr3R	30688967	30690545	1579	*	7.51298	8.01829	6.72853	1.13808	0.0236614	0.956206	308.75	230.61	238.44	70.27	89.86	158
chr2R	4191414	4192170	757	*	6.29742	6.06112	6.50041	-0.589305	0.0240861	0.968049	79.51	59.39	61.41	60	76.72	134.89
chrX	949407	950022	616	*	6.54389	6.88777	6.09151	0.644533	0.024282	0.970619	141.02	105.33	108.91	45.19	57.79	101.6
chr3R	4144987	4147831	2845	*	7.49694	7.87551	6.98227	0.741861	0.0245343	0.974445	279.65	208.88	215.98	83.79	107.14	188.38
chr3L	14497293	14498418	1126	*	7.29944	7.56277	6.97707	0.434484	0.0246427	0.974445	225.15	168.17	173.88	83.49	106.76	187.7
chr3L	17625522	17626369	848	*	6.69801	7.0642	6.20605	0.706451	0.0249721	0.982191	159.37	119.03	123.08	48.92	62.56	109.99
chr3R	17024283	17025250	968	*	7.0229	7.37845	6.55002	0.6769	0.0251438	0.983684	198.15	148	153.03	62.1	79.41	139.61
chr2L	20858655	20859684	1030	*	7.01893	6.45004	7.42586	-1.12564	0.0256271	0.997287	104.11	77.76	80.41	113.95	145.71	256.19
chr3R	7102592	7104519	1928	*	8.42642	8.69312	8.09899	0.443094	0.0258	0.99873	492.89	368.14	380.65	181.7	232.35	408.5
chr3R	18746181	18747062	882	*	8.28367	8.54888	7.95847	0.439357	0.0260105	0.999839	445.99	333.12	344.44	164.83	210.78	370.59
chr3R	23325911	23326542	632	*	6.61463	6.39993	6.80149	-0.551793	0.0261452	0.999839	100.56	75.11	77.66	73.92	94.53	166.19
chr3R	9250586	9252429	1844	*	8.04203	8.45194	7.46726	0.833404	0.0266247	0.999839	417.01	311.47	322.05	117.27	149.96	263.65
chr3L	735816	740302	4487	*	9.37525	9.6501	9.03542	0.463709	0.0266675	0.999839	956.81	714.66	738.94	347.73	444.66	781.79
chr2R	8943260	8944249	990	*	7.52605	8.00585	6.80211	1.0521	0.0267546	0.999839	306.1	228.63	236.4	73.95	94.57	166.26
chrX	21553437	21553866	430	*	3.92538	3.14206	4.43023	-1.42655	0.0270414	0.999839	10.51	7.85	8.12	14.29	18.27	32.12
chr2R	8350770	8351894	1125	*	6.70216	6.97906	6.35918	0.468468	0.0275006	0.999839	150.23	112.21	116.02	54.4	69.57	122.31
chr3L	15542779	15545520	2742	*	8.1264	8.50079	7.61946	0.730139	0.0275741	0.999839	431.37	322.2	333.15	130.32	166.64	292.98
chrX	19838100	19838592	493	*	6.22442	6.53752	5.82398	0.561786	0.0276028	0.999839	110.62	82.63	85.43	37.54	48.01	84.4
chr3R	12701055	12702604	1550	*	8.33113	8.63816	7.94057	0.546505	0.0276607	0.999839	474.46	354.38	366.43	162.8	208.18	366.02
chr3L	21486855	21487276	422	*	5.72137	6.12213	5.16455	0.804773	0.0282523	0.999839	82.95	61.95	64.06	23.77	30.39	53.44
chr2R	23709086	23709748	663	*	7.09687	7.45243	6.62397	0.676991	0.0283839	0.999839	208.57	155.79	161.08	65.36	83.58	146.95
chr2L	9888090	9888717	628	*	7.0701	7.38735	6.66281	0.573149	0.0285405	0.999839	199.38	148.92	153.98	67.15	85.86	150.96
chrX	2443124	2443961	838	*	7.76561	8.05166	7.40846	0.492043	0.0287546	0.999839	315.97	236	244.02	112.58	143.97	253.12
chr3R	8027661	8027960	300	*	6.01505	6.36914	5.54476	0.672293	0.028935	0.999839	98.44	73.52	76.02	30.93	39.56	69.55
chr2L	16844488	16844833	346	*	5.73412	6.0619	5.30929	0.600354	0.0295259	0.999839	79.56	59.42	61.44	26.28	33.6	59.08
chrX	14922755	14923832	1078	*	7.47871	7.81053	7.04704	0.612191	0.0295675	0.999839	267.34	199.68	206.46	87.64	112.06	197.03
chr2R	9794184	9795380	1197	*	7.55946	8.02355	6.87108	1.0009	0.0296837	0.999839	309.88	231.45	239.32	77.57	99.2	174.4
chrX	12728965	12729878	914	*	6.5664	6.33199	6.76799	-0.586145	0.0297023	0.999839	95.93	71.66	74.09	72.22	92.36	162.38
chr2R	13990176	13991029	854	*	7.70989	7.57249	7.83534	-0.413509	0.0302275	0.999839	226.67	169.31	175.06	151.35	193.54	340.27
chr3L	9398601	9399760	1160	*	8.34512	8.2289	8.45267	-0.37452	0.0302968	0.999839	357.28	266.85	275.92	232.17	296.89	521.99
chr2R	13749731	13750313	583	*	5.78029	6.22516	5.13374	0.938469	0.0311026	0.999839	89.09	66.54	68.8	23.27	29.75	52.31
chr2L	21748175	21750264	2090	*	8.9705	8.55569	9.2923	-0.887278	0.0312525	0.999839	448.1	334.69	346.07	415.5	531.32	934.15
chr4	403828	404757	930	*	7.20726	6.99819	7.38983	-0.5421	0.0314472	0.999839	152.24	113.71	117.57	111.14	142.12	249.87
chr2R	10080917	10081396	480	*	6.01986	6.32185	5.63745	0.532557	0.0322657	0.999839	95.26	71.15	73.57	32.99	42.18	74.16
chr3R	27591986	27594170	2185	*	7.75468	8.19397	7.11995	0.922617	0.0326081	0.999839	348.73	260.47	269.32	92.18	117.87	207.24
chr2L	3631094	3631955	862	*	7.01655	7.32591	6.62222	0.552293	0.0329343	0.999839	191.06	142.71	147.56	65.28	83.48	146.77
chr3R	18380501	18381221	721	*	6.8283	7.12307	6.45741	0.514223	0.0330605	0.999839	166	123.99	128.2	58.24	74.47	130.93
chrX	19289999	19290700	702	*	6.72211	7.04592	6.30393	0.590433	0.0331035	0.999839	157.36	117.53	121.53	52.36	66.95	117.71
chrX	21034514	21034805	292	*	5.03469	4.56039	5.39104	-0.978071	0.0331708	0.999839	28.1	20.99	21.7	27.81	35.56	62.52
chrX	8677105	8677621	517	*	6.66624	7.01286	6.20908	0.652152	0.0332809	0.999839	153.79	114.87	118.77	49.03	62.69	110.22
chrX	10729531	10730630	1100	*	7.48309	7.17447	7.73717	-0.713118	0.0334069	0.999839	172.02	128.49	132.85	141.39	180.81	317.89
chr3L	9726525	9727271	747	*	6.60896	6.93705	6.1836	0.601816	0.0334779	0.999839	145.92	108.99	112.69	48.17	61.59	108.29
chr2R	1211024	1211723	700	*	6.33755	5.82481	6.71507	-1.0396	0.0339315	0.999839	67.5	50.42	52.13	69.62	89.03	156.53
chr3R	21324608	21326285	1678	*	7.87317	8.28941	7.28581	0.852273	0.034145	0.999839	372.58	278.28	287.74	103.41	132.23	232.49
chr3R	14107946	14108305	360	*	5.57128	5.93687	5.08039	0.703769	0.0346797	0.999839	72.95	54.49	56.34	22.42	28.67	50.41
chr3L	17391916	17393210	1295	*	7.08667	7.46478	6.57283	0.740386	0.0347366	0.999839	210.37	157.13	162.47	63.09	80.67	141.83
chr3R	22697723	22698541	819	*	7.14469	6.87815	7.36958	-0.641795	0.0347409	0.999839	140.08	104.63	108.19	109.59	140.14	246.39
chr2L	2203636	2204103	468	*	6.38586	6.88889	5.60698	1.12941	0.0348475	0.999839	141.13	105.41	108.99	32.3	41.3	72.61
chr4	959669	961918	2250	*	9.54764	9.37939	9.6983	-0.469728	0.0348769	0.999839	793.11	592.39	612.52	550.54	704.01	1237.76
chr2R	2402708	2403081	374	*	5.1873	4.74052	5.52795	-0.935316	0.0353087	0.999839	31.83	23.78	24.59	30.58	39.1	68.74
chr3R	13543887	13545661	1775	*	7.99542	7.68234	8.25252	-0.720726	0.0356172	0.999839	244.61	182.7	188.91	202.1	258.43	454.37
chr3R	11613371	11615298	1928	*	8.4577	8.74193	8.10337	0.487513	0.0356282	0.999839	509.85	380.81	393.75	182.25	233.05	409.75
chr3L	21709759	21711230	1472	*	7.52847	7.85888	7.09918	0.608424	0.0356466	0.999839	276.45	206.48	213.5	90.86	116.19	204.28
chr2R	5362275	5363856	1582	*	8.58108	8.45094	8.70045	-0.400271	0.0361394	0.999839	416.72	311.25	321.83	275.68	352.53	619.8
chr2R	19371856	19373758	1903	*	8.51011	8.84873	8.06681	0.630835	0.0361838	0.999839	549.02	410.07	424.01	177.69	227.22	399.49
chrX	22856228	22856788	561	*	6.49475	6.7655	6.16116	0.452855	0.0364646	0.999839	129.56	96.77	100.06	47.42	60.64	106.62
chr3R	29866160	29866527	368	*	5.96916	5.68017	6.2098	-0.679275	0.0364714	0.999839	61.06	45.61	47.16	49.05	62.72	110.28
chr3L	11262712	11263534	823	*	6.17084	6.44251	5.83587	0.455014	0.0365201	0.999839	103.57	77.36	79.99	37.85	48.4	85.1
chr3R	31588144	31588905	762	*	6.96209	6.75226	7.14523	-0.543353	0.0367286	0.999839	128.38	95.89	99.15	93.81	119.96	210.9
chr3R	18628859	18629193	335	*	4.25429	3.85737	4.56523	-0.85339	0.0370564	0.999839	17.26	12.89	13.33	15.69	20.06	35.27
chr2L	22175070	22175746	677	*	6.312	6.58007	5.98247	0.446043	0.0372586	0.999839	113.93	85.1	87.99	41.9	53.58	94.2
chr2R	9549292	9550046	755	*	6.91345	7.20451	6.54842	0.504725	0.0373178	0.999839	175.64	131.19	135.65	62.03	79.32	139.45
chr2R	17140125	17141005	881	*	7.27116	6.78847	7.63221	-0.993855	0.0375898	0.999839	131.64	98.32	101.67	131.47	168.12	295.58
chr3R	29828789	29831318	2530	*	9.04592	9.39562	8.58338	0.6612	0.0378577	0.999839	802.08	599.09	619.45	254.19	325.05	571.49
chrX	19662404	19664907	2504	*	8.99327	9.23234	8.70655	0.37482	0.0387445	0.999839	716.26	534.98	553.16	276.85	354.02	622.43
chr3L	6124996	6125966	971	*	6.68506	7.04314	6.20767	0.683753	0.0390605	0.999839	157.06	117.31	121.29	48.98	62.63	110.12
chr3L	2865220	2866087	868	*	7.0215	7.35712	6.58336	0.622288	0.0390661	0.999839	195.24	145.83	150.78	63.55	81.26	142.87
chrX	22847009	22847576	568	*	5.95781	6.32621	5.46183	0.712139	0.0391932	0.999839	95.55	71.37	73.79	29.21	37.35	65.66
chr3L	8367998	8370955	2958	*	8.59174	8.96932	8.0789	0.739302	0.0392684	0.999839	596.88	445.82	460.97	179.18	229.13	402.85
chr3R	24983184	24983511	328	*	5.79826	6.10971	5.40052	0.557151	0.0393846	0.999839	82.24	61.42	63.51	27.99	35.79	62.93
chr2L	14499829	14500349	521	*	6.39851	6.16001	6.60311	-0.593168	0.0394232	0.999839	85.15	63.6	65.76	64.42	82.38	144.84
chr2R	4270185	4272736	2552	*	8.30595	8.64596	7.86026	0.63457	0.0397293	0.999839	477.04	356.3	368.41	153.99	196.91	346.2
chr3L	4382490	4383845	1356	*	8.25789	8.65145	7.71494	0.785308	0.039761	0.999839	478.85	357.66	369.82	139.23	178.04	313.03
chrX	20490007	20491221	1215	*	7.36963	7.63631	7.04222	0.442898	0.0403278	0.999839	236.93	176.96	182.98	87.34	111.69	196.37
chr2R	20161810	20162531	722	*	6.2982	6.60586	5.90662	0.547563	0.0403703	0.999839	115.99	86.63	89.58	39.75	50.84	89.38
chr2L	21798208	21799883	1676	*	7.44384	7.71487	7.10984	0.453835	0.0405037	0.999839	250.19	186.87	193.22	91.53	117.05	205.79
chr3R	18994152	18994881	730	*	6.93842	7.19422	6.62728	0.415646	0.040553	0.999839	174.39	130.26	134.68	65.51	83.77	147.29
chr2R	20218362	20219856	1495	*	7.329	7.61547	6.97118	0.493046	0.0406981	0.999839	233.53	174.43	180.35	83.15	106.32	186.93
chr2R	21363556	21363879	324	*	5.52613	5.83829	5.12722	0.558734	0.0412161	0.999839	68.13	50.89	52.62	23.16	29.62	52.07
chrX	1473307	1473960	654	*	6.58596	6.84558	6.26914	0.425041	0.0417594	0.999839	136.96	102.29	105.77	51.11	65.36	114.91
chr3L	16971629	16971893	265	*	5.09805	5.45393	4.62459	0.676233	0.0418369	0.999839	52.2	38.99	40.31	16.35	20.9	36.75
chr3L	8494028	8494853	826	*	6.7951	6.53248	7.01719	-0.634931	0.0422128	0.999839	110.24	82.34	85.14	85.84	109.77	192.99
chr3R	30838525	30839705	1181	*	6.80065	7.18869	6.26821	0.768786	0.0423773	0.999839	173.73	129.76	134.17	51.08	65.32	114.83
chr3R	20763276	20766431	3156	*	8.97187	9.23964	8.64281	0.445843	0.0425102	0.999839	719.89	537.69	555.97	264.88	338.72	595.53
chrX	17078136	17079316	1181	*	7.42439	7.28785	7.54912	-0.411876	0.0425289	0.999839	186.09	138.99	143.72	124.11	158.71	279.04
chr3R	23190403	23191295	893	*	7.53323	7.29812	7.73533	-0.587733	0.042569	0.999839	187.42	139.98	144.74	141.21	180.58	317.49
chrX	13814458	13816388	1931	*	7.72573	7.52804	7.89957	-0.522128	0.0425844	0.999839	219.8	164.17	169.75	158.24	202.35	355.76
chr2R	11582326	11583019	694	*	6.58215	6.42823	6.72123	-0.443353	0.042864	0.999839	102.55	76.6	79.2	69.92	89.41	157.2
chr2L	22210869	22211720	852	*	6.19761	6.59217	5.65276	0.78715	0.0430003	0.999839	114.89	85.82	88.73	33.34	42.63	74.96
chr3R	14715301	14717802	2502	*	8.53749	8.77944	8.24663	0.381802	0.0431873	0.999839	523.28	390.84	404.12	201.28	257.38	452.52
chrX	13404769	13405812	1044	*	7.56547	7.3302	7.76771	-0.58804	0.0433513	0.999839	191.63	143.13	148	144.42	184.68	324.69
chrX	17594870	17597222	2353	*	8.22203	8.54063	7.81252	0.576998	0.0435052	0.999839	443.45	331.22	342.47	148.97	190.5	334.93
chr2L	23400065	23400781	717	*	7.76051	8.12844	7.26539	0.711746	0.0436435	0.999839	333.24	248.9	257.36	101.96	130.38	229.22
chr3L	22856250	22857494	1245	*	6.99295	7.26644	6.65519	0.459942	0.0436944	0.999839	183.35	136.94	141.6	66.79	85.41	150.17
chr3L	4288012	4289518	1507	*	8.01223	8.2541	7.72147	0.381566	0.0441414	0.999839	363.57	271.55	280.78	139.86	178.85	314.45
chr3R	26797957	26798245	289	*	5.99136	6.3637	5.48818	0.723318	0.0443974	0.999839	98.07	73.25	75.74	29.75	38.04	66.88
chrX	16780106	16780664	559	*	6.24787	6.00592	6.455	-0.599071	0.0447828	0.999839	76.53	57.16	59.1	58.14	74.34	130.71
chr4	870284	870658	375	*	5.83181	6.23744	5.2655	0.819175	0.0449261	0.999839	89.85	67.11	69.39	25.49	32.6	57.31
chrX	20256251	20257465	1215	*	8.5901	8.49591	8.67853	-0.333406	0.0451879	0.999839	429.91	321.11	332.02	271.52	347.21	610.45
chr2L	12014072	12015041	970	*	7.99115	8.27716	7.63404	0.492008	0.0452892	0.999839	369.43	275.93	285.31	131.64	168.33	295.96
chr3L	4691330	4693717	2388	*	8.3108	8.5636	8.00408	0.408486	0.0460364	0.999839	450.57	336.53	347.97	170.13	217.55	382.49
chr3L	14491215	14492957	1743	*	7.63318	7.87314	7.34518	0.376853	0.0466712	0.999839	279.2	208.54	215.62	107.75	137.79	242.26
chr3R	20283921	20284323	403	*	5.81969	6.19729	5.30681	0.738112	0.0469439	0.999839	87.38	65.27	67.49	26.23	33.54	58.97
chr3R	10501928	10502934	1007	*	6.74845	7.04015	6.38243	0.506289	0.047018	0.999839	156.73	117.06	121.04	55.29	70.7	124.3
chr2L	20956143	20957834	1692	*	7.77545	8.02553	7.47273	0.401697	0.0470985	0.999839	310.3	231.77	239.64	117.71	150.53	264.65
chr3R	17219819	17220640	822	*	6.80032	7.16184	6.31679	0.693366	0.0472778	0.999839	170.52	127.37	131.69	52.83	67.55	118.77
chr2R	10771793	10773701	1909	*	8.2062	8.47487	7.87579	0.448014	0.0473221	0.999839	423.69	316.46	327.21	155.65	199.04	349.95
chrX	6707280	6711907	4628	*	9.46622	9.78184	9.06164	0.569215	0.0473282	0.999839	1048.29	782.98	809.59	354.11	452.82	796.13
chr3R	5553745	5555922	2178	*	8.95654	9.17433	8.69993	0.323439	0.0473711	0.999839	688.03	513.9	531.36	275.58	352.4	619.58
chr2L	21296533	21297010	478	*	6.16156	5.75198	6.48021	-0.877677	0.0476037	0.999839	64.18	47.93	49.56	59.16	75.65	133.01
chr2R	6741884	6742733	850	*	7.78069	8.0491	7.45065	0.447318	0.0478219	0.999839	315.41	235.59	243.59	115.93	148.24	260.63
chr3R	31955791	31957067	1277	*	7.87032	8.11119	7.58102	0.379092	0.0479507	0.999839	329.28	245.95	254.3	126.89	162.26	285.28
chr3R	31716268	31718080	1813	*	8.09279	8.3178	7.82608	0.340688	0.0479509	0.999839	379.98	283.81	293.46	150.38	192.3	338.1
chr2L	8204564	8205018	455	*	6.18156	6.47691	5.80978	0.5154	0.0480344	0.999839	106.07	79.23	81.92	37.17	47.53	83.57
chr3L	2083938	2086431	2494	*	7.91762	8.32353	7.35074	0.821484	0.0482702	0.999839	381.5	284.94	294.63	108.17	138.32	243.19
chrX	8075046	8075488	443	*	6.51463	6.33277	6.67611	-0.493594	0.0486052	0.999839	95.99	71.69	74.13	67.77	86.66	152.36
chr2R	5723063	5723474	412	*	5.42485	5.08498	5.69973	-0.76347	0.04867	0.999839	40.42	30.19	31.22	34.44	44.04	77.44
chr3R	25888545	25889368	824	*	7.59853	7.4815	7.70677	-0.375932	0.0490538	0.999839	212.82	158.96	164.36	138.45	177.04	311.26
chr3L	7253921	7254406	486	*	6.0922	6.40409	5.69373	0.558474	0.0491514	0.999839	100.85	75.33	77.89	34.3	43.86	77.12
chr3L	20185958	20186372	415	*	6.55986	6.84653	6.20174	0.493286	0.0497772	0.999839	137.05	102.36	105.84	48.78	62.37	109.66
chrX	14210831	14211290	460	*	6.10121	6.38281	5.75097	0.480129	0.049849	0.999839	99.37	74.22	76.75	35.69	45.64	80.24
chr2L	6959880	6960979	1100	*	7.67493	7.93919	7.35116	0.436901	0.049866	0.999839	292.28	218.3	225.72	108.2	138.36	243.26
chrX	21377733	21379815	2083	*	8.02906	8.35837	7.60162	0.605592	0.0499387	0.999839	390.82	291.91	301.83	128.71	164.59	289.38
chr3R	11668950	11669799	850	*	6.39068	6.71092	5.97846	0.580754	0.049971	0.999839	124.75	93.18	96.35	41.78	53.43	93.94
chr3L	4507520	4508364	845	*	6.60612	6.91865	6.20661	0.560476	0.0501099	0.999839	144.07	107.61	111.27	48.94	62.59	110.04
chr3L	5553727	5554119	393	*	6.28507	6.61942	5.84908	0.618524	0.0501184	0.999839	117.08	87.45	90.42	38.2	48.85	85.88
chr2R	22156362	22157532	1171	*	6.78502	7.06874	6.43151	0.485819	0.050254	0.999839	159.87	119.41	123.46	57.2	73.14	128.6
chr2R	9673538	9675827	2290	*	8.29017	8.6176	7.86591	0.600575	0.0506929	0.999839	467.75	349.37	361.24	154.59	197.68	347.56
chrX	2358429	2358701	273	*	4.97082	5.30922	4.52791	0.628047	0.051165	0.999839	47.22	35.27	36.46	15.29	19.55	34.37
chr2L	2184440	2185127	688	*	6.35648	6.66298	5.9668	0.544514	0.0518803	0.999839	120.67	90.13	93.2	41.45	53	93.18
chr3L	8641395	8645135	3741	*	9.26685	8.69371	9.67594	-1.13289	0.0519276	0.999839	493.09	368.29	380.81	542.07	693.18	1218.72
chr2L	7417034	7420916	3883	*	9.10651	9.4901	8.58245	0.756595	0.0520137	0.999839	856.37	639.63	661.37	254.03	324.84	571.13
chr2R	21495411	21497408	1998	*	8.21498	8.49521	7.86687	0.477273	0.0520192	0.999839	429.71	320.95	331.86	154.69	197.82	347.79
chr3L	1121437	1122243	807	*	6.34548	6.65945	5.94362	0.56413	0.0522031	0.999839	120.38	89.91	92.97	40.79	52.16	91.7
chr3L	23215571	23215901	331	*	5.54568	5.88596	5.09952	0.633839	0.0522724	0.999839	70.42	52.6	54.39	22.72	29.05	51.08
chr3R	24593724	24594580	857	*	6.73248	7.02656	6.3627	0.512428	0.0524134	0.999839	155.26	115.97	119.91	54.53	69.74	122.61
chr3R	24712495	24713250	756	*	6.19828	6.56065	5.71322	0.695413	0.0528844	0.999839	112.41	83.96	86.81	34.77	44.46	78.16
chr2L	13021109	13021554	446	*	5.90257	5.72374	6.06166	-0.487862	0.0529305	0.999839	62.93	47	48.6	44.26	56.6	99.52
chr2R	5893232	5893564	333	*	5.81707	6.13761	5.40434	0.581162	0.0529744	0.999839	83.84	62.62	64.75	28.07	35.89	63.1
chrX	17581514	17581838	325	*	5.61958	5.418	5.79642	-0.528094	0.0530511	0.999839	50.91	38.03	39.32	36.83	47.1	82.8
chr3R	12716716	12717346	631	*	6.67528	6.4645	6.85916	-0.544933	0.053319	0.999839	105.16	78.55	81.22	76.93	98.38	172.97
chrX	16834419	16835843	1425	*	7.92321	8.18313	7.60594	0.426095	0.0533908	0.999839	346.12	258.52	267.31	129.1	165.09	290.25
chrX	20468371	20469178	808	*	7.51256	7.30226	7.69607	-0.544347	0.0535187	0.999839	187.96	140.39	145.16	137.42	175.73	308.96
chr3L	14053002	14055902	2901	*	8.79331	8.70385	8.87755	-0.324492	0.0536344	0.999839	496.57	370.89	383.5	311.69	398.57	700.75
chr3L	9630107	9630493	387	*	6.19834	6.46524	5.87059	0.443048	0.0537268	0.999839	105.22	78.59	81.26	38.77	49.58	87.17
chr3L	27858071	27860241	2171	*	9.49812	9.35872	9.62522	-0.417312	0.0538324	0.999839	781.83	583.96	603.81	523.35	669.23	1176.62
chr2R	25024266	25024771	506	*	5.40787	5.72972	4.99296	0.584281	0.0539386	0.999839	63.19	47.2	48.8	21.1	26.99	47.44
chr3R	29818492	29820187	1696	*	8.09312	8.40492	7.69481	0.558987	0.0540104	0.999839	403.64	301.48	311.73	137.3	175.58	308.69
chr3L	4493804	4494855	1052	*	7.07499	7.45695	6.55399	0.751415	0.0541649	0.999839	209.23	156.28	161.59	62.27	79.62	139.99
chr2R	24137790	24138476	687	*	8.4279	8.26382	8.57522	-0.462131	0.0542655	0.999839	366.03	273.39	282.68	252.76	323.22	568.27
chr3L	9510663	9511887	1225	*	8.68257	8.43034	8.8972	-0.617573	0.0546185	0.999839	410.81	306.84	317.27	315.96	404.04	710.36
chr2R	8431138	8431907	770	*	6.92894	6.6349	7.17308	-0.68842	0.0547538	0.999839	118.35	88.4	91.4	95.64	122.3	215.02
chr2L	11384267	11385939	1673	*	7.48899	7.78867	7.11029	0.527154	0.054853	0.999839	263.32	196.68	203.36	91.56	117.09	205.86
chr3R	19571639	19572745	1107	*	6.63945	6.91623	6.29667	0.468137	0.054949	0.999839	143.83	107.43	111.08	52.09	66.62	117.12
chr2L	54950	55520	571	*	6.35821	5.91295	6.69797	-0.934555	0.0550513	0.999839	71.75	53.59	55.41	68.8	87.98	154.68
chr2R	14572892	14573333	442	*	6.0513	5.85965	6.22046	-0.510825	0.0554455	0.999839	69.15	51.65	53.4	49.41	63.19	111.1
chr3L	9450993	9452721	1729	*	8.48083	8.7019	8.21965	0.331262	0.0554887	0.999839	495.9	370.39	382.98	197.55	252.61	444.14
chr2R	12457378	12458724	1347	*	7.55746	7.96408	6.98917	0.823509	0.05555	0.999839	297.36	222.1	229.65	84.19	107.66	189.28
chr2R	22415241	22416219	979	*	8.53019	8.44474	8.61086	-0.316903	0.0556163	0.999839	414.93	309.92	320.45	259.08	331.3	582.48
chrX	11359240	11359911	672	*	7.07544	7.37699	6.69375	0.531862	0.0557554	0.999839	197.95	147.85	152.87	68.6	87.72	154.23
chr3L	11289227	11289635	409	*	5.74464	6.03696	5.37765	0.507297	0.0557845	0.999839	78.19	58.4	60.39	27.55	35.23	61.94
chr3L	14341854	14343111	1258	*	7.43697	7.28573	7.57385	-0.438717	0.0559341	0.999839	185.81	138.79	143.5	126.26	161.46	283.87
chr2R	12532115	12534504	2390	*	8.87796	9.26838	8.341	0.776301	0.0562948	0.999839	734.38	548.52	567.16	214.88	274.78	483.11
chrX	6050876	6051419	544	*	6.27619	6.62136	5.82156	0.64788	0.0563458	0.999839	117.24	87.57	90.55	37.48	47.92	84.26
chrX	3867504	3868216	713	*	6.87032	7.18779	6.46267	0.573628	0.0564337	0.999839	173.62	129.68	134.09	58.45	74.74	131.41
chr3L	11587119	11587669	551	*	6.79795	7.09775	6.41906	0.527235	0.0565703	0.999839	163.11	121.83	125.97	56.71	72.51	127.49
chr2R	13165472	13167193	1722	*	7.5835	7.90982	7.16112	0.597443	0.0565758	0.999839	286.39	213.9	221.17	94.85	121.28	213.24
chr3R	11856322	11857039	718	*	6.61412	6.88101	6.2864	0.443196	0.0572039	0.999839	140.36	104.84	108.4	51.73	66.14	116.29
chr3L	7433467	7435775	2309	*	9.17641	9.40603	8.90319	0.351887	0.0573993	0.999839	807.89	603.43	623.93	317.27	405.72	713.32
chr3L	21883420	21883866	447	*	5.85022	6.23707	5.32004	0.764644	0.0575027	0.999839	89.83	67.09	69.37	26.47	33.85	59.52
chr2R	19646339	19648217	1879	*	8.27704	8.59517	7.86833	0.575725	0.0577727	0.999839	460.53	343.98	355.67	154.85	198.02	348.14
chr3R	12642528	12643817	1290	*	7.11782	7.44116	6.70044	0.589333	0.0579791	0.999839	206.95	154.58	159.83	68.92	88.13	154.95
chr3R	16184200	16184786	587	*	6.38086	6.68103	6.00137	0.528022	0.0580067	0.999839	122.19	91.27	94.37	42.45	54.29	95.44
chr3R	9527086	9528093	1008	*	7.38872	7.09744	7.63096	-0.683924	0.0580791	0.999839	163.08	121.81	125.95	131.36	167.97	295.33
chr2R	13586472	13588450	1979	*	8.2241	7.7889	8.55799	-0.919608	0.0584101	0.999839	263.36	196.71	203.39	249.76	319.38	561.52
chr3R	8787741	8789317	1577	*	7.74472	8.02793	7.392	0.484771	0.0585754	0.999839	310.82	232.15	240.04	111.31	142.33	250.25
chr2L	19329376	19329992	617	*	6.8055	7.1309	6.38465	0.594735	0.058591	0.999839	166.91	124.66	128.9	55.37	70.81	124.49
chr3L	12137985	12140419	2435	*	9.13411	9.05525	9.20888	-0.304449	0.0589712	0.999839	633.52	473.18	489.26	392.15	501.47	881.67
chr3R	6106123	6106424	302	*	5.38633	4.88419	5.7581	-1.0219	0.0592352	0.999839	35.17	26.27	27.16	35.86	45.86	80.63
chr2R	21588571	21589810	1240	*	7.69957	8.03927	7.25441	0.633599	0.0592916	0.999839	313.27	233.99	241.94	101.18	129.39	227.48
chr2R	23879032	23879401	370	*	6.00118	5.83612	6.14928	-0.463221	0.0596295	0.999839	68.03	50.81	52.54	47.04	60.15	105.75
chr3R	20581170	20581755	586	*	6.79654	6.64566	6.93313	-0.437903	0.0596468	0.999839	119.23	89.06	92.08	80.98	103.56	182.07
chr3R	31503647	31506678	3032	*	9.2394	9.5672	8.81453	0.60167	0.0597602	0.999839	903.38	674.75	697.68	298.36	381.53	670.8
chr2R	13480962	13483118	2157	*	7.79096	7.62817	7.93722	-0.459697	0.0601213	0.999839	235.59	175.97	181.95	162.42	207.7	365.17
chr3R	31856733	31859461	2729	*	7.95153	8.24234	7.58691	0.504301	0.0602731	0.999839	360.62	269.35	278.51	127.41	162.92	286.45
chrX	16559785	16561078	1294	*	7.88812	7.7291	8.03134	-0.452908	0.0604584	0.999839	252.67	188.72	195.13	173.37	221.7	389.79
chr3R	11976427	11977150	724	*	7.48943	7.79578	7.1	0.544527	0.0605683	0.999839	264.62	197.65	204.36	90.91	116.25	204.39
chrX	1189294	1190507	1214	*	6.79972	7.09065	6.4349	0.504327	0.0609845	0.999839	162.31	121.23	125.35	57.33	73.32	128.9
chr3R	18922862	18923172	311	*	5.74837	5.52134	5.94448	-0.572725	0.0612252	0.999839	54.69	40.85	42.24	40.81	52.19	91.75
chr2R	5695381	5695842	462	*	5.93983	5.65844	6.1752	-0.666379	0.0614455	0.999839	60.15	44.92	46.45	47.89	61.24	107.67
chr3L	14552373	14553070	698	*	6.27081	6.60129	5.8414	0.608052	0.0615834	0.999839	115.62	86.36	89.3	38	48.59	85.43
chr3L	1866521	1866812	292	*	5.74372	5.57606	5.8939	-0.467729	0.0616216	0.999839	56.81	42.43	43.87	39.4	50.39	88.59
chr3R	29762963	29764445	1483	*	7.45895	7.71087	7.15354	0.406174	0.0617753	0.999839	249.49	186.35	192.68	94.35	120.65	212.12
chr2R	7734883	7735502	620	*	7.32325	7.54694	7.05839	0.33741	0.0621098	0.999839	222.7	166.33	171.99	88.33	112.95	198.58
chr2R	19442366	19442878	513	*	6.73064	6.98992	6.41433	0.424218	0.0622467	0.999839	151.37	113.06	116.9	56.52	72.28	127.08
chr2R	8194048	8196453	2406	*	9.00372	9.33419	8.57435	0.608812	0.0623766	0.999839	768.65	574.11	593.62	252.61	323.02	567.93
chr3L	4314285	4314645	361	*	5.5692	5.84907	5.22166	0.475335	0.06248	0.999839	68.64	51.27	53.01	24.73	31.62	55.59
chr2R	9552917	9555912	2996	*	9.28087	9.15417	9.39734	-0.393978	0.0628093	0.999839	678.48	506.77	523.99	446.88	571.45	1004.7
chr2L	62509	62842	334	*	5.77612	6.14176	5.28516	0.704221	0.0629252	0.999839	84.08	62.8	64.94	25.84	33.04	58.1
chr3L	27123761	27124388	628	*	5.56166	5.39733	5.70916	-0.461559	0.0636244	0.999839	50.19	37.49	38.76	34.67	44.33	77.94
chr3L	8914836	8915700	865	*	7.11414	7.41488	6.73374	0.529799	0.0637328	0.999839	203.22	151.78	156.94	70.53	90.19	158.57
chr3L	15266308	15267201	894	*	7.01051	7.35312	6.56033	0.641319	0.0639531	0.999839	194.7	145.42	150.37	62.54	79.97	140.61
chr2L	9457131	9458861	1731	*	7.31613	7.68229	6.82421	0.706682	0.064233	0.999839	244.6	182.7	188.9	75.09	96.03	168.83
chr2L	2144802	2145138	337	*	5.69023	5.97882	5.32911	0.497732	0.0643763	0.999839	75.1	56.1	58	26.64	34.07	59.89
chrX	2137765	2138071	307	*	6.31241	6.17399	6.43871	-0.415008	0.0646712	0.999839	85.98	64.22	66.4	57.48	73.51	129.24
chr3R	9607206	9608916	1711	*	7.44185	7.70675	7.11711	0.43845	0.0647747	0.999839	248.78	185.82	192.13	92	117.64	206.83
chr3R	5572996	5575319	2324	*	8.50364	8.79257	8.14199	0.499532	0.0649375	0.999839	528.06	394.41	407.82	187.19	239.37	420.86
chr3L	14543976	14544996	1021	*	7.05376	7.37381	6.64185	0.580574	0.0649613	0.999839	197.51	147.52	152.54	66.18	84.62	148.78
chr3R	22626011	22627624	1614	*	8.46637	8.72324	8.15364	0.418578	0.0650758	0.999839	503.29	375.91	388.69	188.71	241.32	424.27
chr2R	16298758	16300969	2212	*	7.78157	8.01948	7.49654	0.371858	0.0651111	0.999839	309	230.8	238.64	119.67	153.03	269.05
chr2R	7497087	7497413	327	*	5.29853	5.63944	4.85131	0.635385	0.0651722	0.999839	59.36	44.34	45.84	19.13	24.46	43.01
chr2R	5674110	5674512	403	*	6.01457	5.8438	6.16724	-0.473493	0.06533	0.999839	68.39	51.08	52.82	47.62	60.9	107.07
chr3R	26461421	26462418	998	*	6.8697	7.16429	6.49912	0.513742	0.065643	0.999839	170.81	127.58	131.92	59.94	76.65	134.77
chr2R	11572631	11573862	1232	*	6.88382	7.15514	6.54936	0.454428	0.0657273	0.999839	169.73	126.78	131.08	62.07	79.37	139.54
chr3R	11225102	11225427	326	*	5.66599	5.93619	5.33325	0.451029	0.0657325	0.999839	72.92	54.46	56.31	26.72	34.16	60.07
chr3R	30012852	30013373	522	*	6.18968	6.05563	6.31233	-0.406951	0.0657449	0.999839	79.21	59.16	61.17	52.66	67.34	118.4
chr2R	11968234	11969351	1118	*	7.69594	7.59774	7.78788	-0.340837	0.0660353	0.999839	230.68	172.3	178.15	146.45	187.28	329.26
chrX	1286394	1287887	1494	*	9.10107	9.33112	8.82725	0.352911	0.0664686	0.999839	767.01	572.89	592.36	301.01	384.91	676.74
chr2R	1532803	1533217	415	*	5.61122	5.38588	5.80607	-0.569751	0.0667317	0.999839	49.79	37.19	38.45	37.08	47.41	83.36
chr2L	9170896	9171603	708	*	6.53403	6.0733	6.8827	-0.959062	0.0668954	0.999839	80.19	59.89	61.93	78.2	100	175.81
chr3L	659590	661792	2203	*	8.57535	8.84003	8.25094	0.438073	0.0669822	0.999839	545.72	407.61	421.46	201.88	258.15	453.88
chr3R	15934931	15935785	855	*	6.96583	7.23518	6.63437	0.449515	0.0670305	0.999839	179.42	134.01	138.56	65.83	84.19	148.01
chr2R	19934414	19936283	1870	*	7.96952	8.22887	7.65311	0.424679	0.0670929	0.999839	357.27	266.85	275.92	133.39	170.57	299.9
chr2L	18120673	18122367	1695	*	7.65627	8.06257	7.08862	0.822569	0.0672828	0.999839	318.37	237.79	245.88	90.2	115.34	202.79
chr2R	22941884	22942255	372	*	6.05418	6.37572	5.63978	0.58399	0.0674128	0.999839	98.89	73.86	76.37	33.04	42.25	74.28
chr3R	28536316	28537961	1646	*	7.86878	8.14492	7.52697	0.466825	0.0675668	0.999839	337.07	251.76	260.32	122.22	156.29	274.79
chr3L	9722620	9723689	1070	*	7.66721	7.54531	7.7796	-0.384953	0.0675698	0.999839	222.44	166.15	171.79	145.61	186.2	327.38
chrX	1090814	1091531	718	*	6.49207	6.80182	6.0971	0.553111	0.0681637	0.999839	132.86	99.24	102.61	45.36	58.01	101.99
chr2R	25000620	25003823	3204	*	9.34819	9.56677	9.09048	0.325345	0.0683671	0.999839	903.11	674.55	697.47	361.26	461.96	812.2
chr2L	19539597	19540417	821	*	6.39831	6.691	6.03071	0.50872	0.0684541	0.999839	123.04	91.9	95.02	43.32	55.4	97.4
chr2L	13553266	13553804	539	*	6.13878	6.40749	5.8083	0.447571	0.0689522	0.999839	101.09	75.5	78.07	37.13	47.49	83.49
chr3L	18205546	18206305	760	*	6.67552	6.47568	6.85101	-0.525635	0.0690032	0.999839	105.98	79.16	81.85	76.5	97.83	171.99
chr2L	11212206	11212726	521	*	6.11821	5.75419	6.40864	-0.804001	0.0691834	0.999839	64.27	48.01	49.64	56.3	71.99	126.58
chr3L	3546383	3547315	933	*	6.366	6.70421	5.92341	0.629035	0.0694542	0.999839	124.17	92.75	95.9	40.22	51.43	90.42
chr2L	9986263	9986936	674	*	6.33065	6.59849	6.00148	0.445503	0.0705115	0.999839	115.4	86.19	89.12	42.46	54.29	95.45
chr2R	15483277	15484218	942	*	6.92674	6.81744	7.02834	-0.361454	0.0707573	0.999839	134.31	100.32	103.73	86.51	110.62	194.49
chr2L	3011181	3012355	1175	*	7.0397	7.32324	6.68645	0.485461	0.0709501	0.999839	190.71	142.44	147.28	68.25	87.28	153.45
chrX	11807519	11807955	437	*	6.6638	6.49659	6.81363	-0.467391	0.0711602	0.999839	107.53	80.31	83.04	74.54	95.32	167.6
chr2R	22941272	22941618	347	*	5.94789	6.27671	5.52129	0.603416	0.0711635	0.999839	92.33	68.96	71.3	30.44	38.92	68.43
chr3L	16279307	16280698	1392	*	7.40913	7.80105	6.86933	0.780272	0.0713234	0.999839	265.59	198.37	205.11	77.48	99.08	174.19
chrX	14217561	14219779	2219	*	8.82662	9.06287	8.54395	0.367934	0.0713428	0.999839	636.87	475.69	491.85	247.34	316.29	556.09
chr3L	20733698	20734996	1299	*	7.31706	7.55605	7.03046	0.374426	0.0718188	0.999839	224.11	167.39	173.08	86.63	110.78	194.78
chr2L	18500190	18500665	476	*	5.68015	5.96642	5.32264	0.491791	0.0719941	0.999839	74.46	55.62	57.51	26.52	33.91	59.63
chr2R	10420907	10422013	1107	*	8.36292	8.64457	8.01261	0.4809	0.0720836	0.999839	476.57	355.96	368.06	171.14	218.84	384.76
chr2R	25030855	25031713	859	*	6.63639	6.50836	6.75398	-0.396057	0.0720892	0.999839	108.41	80.97	83.72	71.53	91.46	160.81
chr3L	19703158	19705959	2802	*	8.60142	8.86955	8.27181	0.446722	0.0725231	0.999839	557	416.03	430.17	204.82	261.91	460.49
chr2L	21847045	21848182	1138	*	7.42966	7.69237	7.10822	0.432979	0.0729637	0.999839	246.32	183.98	190.23	91.43	116.92	205.56
chr2R	13997033	13997358	326	*	5.88331	6.17804	5.51248	0.513699	0.073164	0.999839	86.23	64.4	66.59	30.25	38.68	68.01
chr3L	560843	561252	410	*	5.74245	6.05733	5.33909	0.566184	0.0731748	0.999839	79.3	59.23	61.25	26.82	34.3	60.31
chr3R	28332713	28333026	314	*	6.01319	5.8548	6.15589	-0.451173	0.0731788	0.999839	68.92	51.48	53.22	47.25	60.42	106.23
chr3R	22623202	22624330	1129	*	7.68272	8.02775	7.22834	0.648141	0.0733057	0.999839	310.78	232.12	240.01	99.37	127.07	223.41
chrX	3343961	3344892	932	*	7.89203	8.16464	7.55562	0.457896	0.0737635	0.999839	341.71	255.23	263.9	124.67	159.43	280.3
chr3R	11979925	11981009	1085	*	7.4413	7.32043	7.55282	-0.383024	0.0737846	0.999839	190.34	142.17	147	124.43	159.12	279.76
chrX	19288965	19289632	668	*	6.32627	6.63445	5.93387	0.548872	0.0737974	0.999839	118.31	88.37	91.37	40.51	51.8	91.08
chr2R	5526396	5527683	1288	*	7.20583	7.07391	7.32669	-0.40336	0.0739087	0.999839	160.44	119.84	123.91	106.38	136.03	239.17
chr2R	21474008	21476946	2939	*	9.42062	9.69617	9.07971	0.465492	0.0740324	0.999839	987.86	737.84	762.92	358.57	458.52	806.16
chr3R	6400570	6403294	2725	*	8.50327	8.76144	8.18862	0.421792	0.0743525	0.999839	516.79	386	399.11	193.34	247.24	434.69
chr3L	20540543	20541202	660	*	7.34207	7.1936	7.47668	-0.433653	0.0743681	0.999839	174.32	130.2	134.63	118.04	150.94	265.38
chrX	21623784	21624855	1072	*	6.87218	6.76661	6.97054	-0.354474	0.0744832	0.999839	129.66	96.85	100.14	83.11	106.28	186.85
chrX	12631336	12632215	880	*	7.33635	7.21242	7.45047	-0.38866	0.0747391	0.999839	176.61	131.91	136.39	115.91	148.22	260.6
chr2R	11825362	11825689	328	*	6.02958	5.88054	6.16465	-0.43422	0.0747577	0.999839	70.16	52.4	54.18	47.54	60.79	106.88
chrX	11632461	11633233	773	*	6.54451	6.22736	6.80435	-0.726982	0.0748825	0.999839	89.22	66.64	68.91	74.07	94.71	166.52
chr2R	4223930	4224507	578	*	6.03727	5.92069	6.14512	-0.374651	0.0749439	0.999839	72.14	53.88	55.71	46.9	59.97	105.44
chr2R	7386900	7387655	756	*	7.95912	7.87756	8.03632	-0.309505	0.075099	0.999839	280.05	209.17	216.28	173.97	222.47	391.14
chr2R	7060734	7061969	1236	*	8.05551	8.2747	7.79694	0.326738	0.0754077	0.999839	368.8	275.46	284.82	147.37	188.46	331.34
chr3R	18396774	18399484	2711	*	9.44595	9.6813	9.16458	0.365778	0.0760352	0.999839	977.73	730.28	755.1	380.3	486.31	855.01
chr4	232388	232854	467	*	5.54564	5.38009	5.69413	-0.463772	0.0760914	0.999839	49.59	37.04	38.3	34.31	43.87	77.14
chrX	22517663	22518767	1105	*	6.14352	5.99278	6.27999	-0.437379	0.0761999	0.999839	75.83	56.64	58.57	51.5	65.85	115.78
chr2L	7222697	7223056	360	*	6.18641	6.00244	6.34955	-0.49722	0.0766603	0.999839	76.34	57.02	58.96	54.04	69.1	121.5
chr3L	4269754	4272835	3082	*	8.97075	9.33264	8.48656	0.695032	0.076796	0.999839	767.82	573.5	592.99	237.69	303.95	534.4
chr2R	6145079	6147827	2749	*	8.9903	8.74228	9.20188	-0.610338	0.0771934	0.999839	509.97	380.9	393.85	390.26	499.04	877.4
chr2L	3632385	3634217	1833	*	7.7222	7.93756	7.46896	0.31754	0.0773188	0.999839	291.94	218.06	225.47	117.41	150.13	263.96
chr2R	7083474	7083964	491	*	6.00784	6.32279	5.60436	0.566484	0.0774015	0.999839	95.32	71.2	73.62	32.24	41.23	72.48
chr2L	13955242	13956554	1313	*	6.98426	7.32984	6.52891	0.649435	0.077431	0.999839	191.58	143.1	147.96	61.19	78.25	137.58
chr2L	8424716	8425381	666	*	6.50328	6.79535	6.13667	0.507164	0.0774747	0.999839	132.27	98.79	102.15	46.63	59.62	104.83
chr4	275938	276442	505	*	5.81409	5.68167	5.93536	-0.403757	0.0777058	0.999839	61.12	45.65	47.21	40.55	51.86	91.18
chr2L	14206763	14208639	1877	*	7.89674	8.29657	7.34171	0.803572	0.0777743	0.999839	374.43	279.67	289.17	107.49	137.46	241.67
chr2R	20111789	20112444	656	*	6.60047	6.83566	6.31933	0.365005	0.0782278	0.999839	136.02	101.59	105.05	52.92	67.67	118.98
chr3L	12657872	12658403	532	*	6.21957	6.52742	5.82769	0.547953	0.0788754	0.999839	109.85	82.05	84.84	37.64	48.13	84.62
chrX	12760862	12761894	1033	*	7.65928	7.51616	7.78948	-0.423962	0.0794829	0.999839	218	162.82	168.36	146.61	187.48	329.63
chrX	17251829	17252227	399	*	5.24919	5.62137	4.74629	0.721898	0.0794963	0.999839	58.62	43.79	45.27	17.79	22.74	39.99
chr3L	6369011	6369648	638	*	6.44349	6.73647	6.07545	0.509442	0.0795376	0.999839	126.98	94.84	98.07	44.69	57.15	100.47
chr2L	5260895	5262543	1649	*	7.89904	8.13711	7.61375	0.372298	0.0796958	0.999839	335.25	250.4	258.91	129.8	165.98	291.83
chrX	9477405	9478093	689	*	6.34524	6.66135	5.93985	0.569793	0.0797045	0.999839	120.54	90.03	93.09	40.68	52.02	91.46
chr3R	29299283	29300489	1207	*	7.46968	7.80331	7.03493	0.617062	0.0797397	0.999839	266	198.68	205.43	86.9	111.13	195.38
chr2L	4064659	4066141	1483	*	8.20824	8.58098	7.70434	0.725457	0.0799927	0.999839	456.02	340.61	352.19	138.21	176.74	310.74
chr2L	22244355	22245455	1101	*	7.65983	7.91869	7.34415	0.423398	0.080045	0.999839	288.15	215.22	222.54	107.68	137.69	242.08
chr3R	12220864	12222580	1717	*	8.02632	8.27807	7.72115	0.405849	0.0803476	0.999839	369.66	276.1	285.49	139.83	178.81	314.38
chr3L	22190737	22192451	1715	*	8.48374	8.77689	8.11544	0.510396	0.0804013	0.999839	522.35	390.15	403.41	183.78	235.01	413.19
chr2L	21860628	21861498	871	*	6.67285	6.96138	6.3118	0.498155	0.0808385	0.999839	148.4	110.84	114.61	52.64	67.32	118.36
chr2L	19904088	19906827	2740	*	8.26527	8.62833	7.77898	0.698198	0.0809748	0.999839	471.24	351.98	363.94	145.55	186.12	327.24
chr3L	21251386	21252624	1239	*	7.72517	7.99683	7.39021	0.455485	0.081121	0.999839	304.19	227.2	234.92	111.17	142.16	249.94
chr3L	9504861	9505205	345	*	6.05173	6.29442	5.75979	0.383073	0.0813781	0.999839	93.47	69.81	72.19	35.91	45.92	80.73
chr2L	21623059	21625968	2910	*	9.23604	9.47509	8.94936	0.374776	0.0822504	0.999839	847.51	633.01	654.53	327.59	418.91	736.51
chrX	6279333	6280537	1205	*	8.73101	9.00772	8.38832	0.468381	0.0826187	0.999839	612.99	457.85	473.41	222.05	283.94	499.22
chr3R	17119366	17120257	892	*	7.52655	7.30884	7.71567	-0.557365	0.082814	0.999839	188.81	141.03	145.82	139.3	178.13	313.19
chr2R	10096121	10097769	1649	*	8.40837	8.6197	8.16068	0.308032	0.0830443	0.999839	468.43	349.88	361.77	189.63	242.5	426.35
chr2R	7622147	7622558	412	*	6.11751	5.92313	6.28878	-0.515695	0.083264	0.999839	72.26	53.97	55.81	51.81	66.25	116.48
chr3L	20655748	20656868	1121	*	7.47379	7.74245	7.14337	0.447899	0.0832986	0.999839	255.02	190.48	196.95	93.69	119.8	210.63
chr3R	30099959	30101294	1336	*	7.86983	8.11418	7.57547	0.387637	0.0837281	0.999839	329.97	246.46	254.83	126.4	161.64	284.18
chr2L	14023804	14025409	1606	*	8.05262	8.28947	7.76909	0.369328	0.0839606	0.999839	372.59	278.29	287.75	144.56	184.85	325
chr3L	23554639	23555435	797	*	6.1952	6.04653	6.32997	-0.433634	0.0841296	0.999839	78.71	58.79	60.79	53.31	68.17	119.86
chr2L	14208955	14209282	328	*	5.01549	5.3803	4.52602	0.700963	0.084185	0.999839	49.6	37.05	38.31	15.27	19.52	34.33
chrX	340592	340911	320	*	6.07357	6.34234	5.74301	0.447686	0.0845309	0.999839	96.63	72.17	74.62	35.49	45.39	79.79
chr2R	19431261	19431739	479	*	6.4785	6.03136	6.81935	-0.937642	0.0847511	0.999839	77.89	58.18	60.15	74.84	95.7	168.26
chr2R	23430828	23431160	333	*	5.70938	5.29593	6.03036	-0.883351	0.0849582	0.999839	46.78	34.94	36.13	43.31	55.39	97.38
chr3L	12336420	12336884	465	*	7.26585	7.08132	7.42944	-0.49863	0.0851754	0.999839	161.27	120.45	124.55	114.23	146.08	256.83
chr3R	14005275	14005551	277	*	5.90547	5.70153	6.08412	-0.532474	0.0852527	0.999839	61.97	46.29	47.86	44.96	57.49	101.08
chr3R	21336033	21339646	3614	*	8.67165	8.95227	8.32294	0.478313	0.0857306	0.999839	589.87	440.58	455.56	212.21	271.36	477.1
chr3L	20442349	20442958	610	*	6.55942	6.84513	6.20279	0.490824	0.0859096	0.999839	136.91	102.26	105.74	48.81	62.42	109.74
chr3R	26041761	26042849	1089	*	8.2007	8.11542	8.28121	-0.316555	0.0867643	0.999839	330.25	246.67	255.05	206.16	263.63	463.5
chr2R	11537942	11538879	938	*	6.89809	7.19586	6.52244	0.521991	0.0868832	0.999839	174.59	130.41	134.84	60.92	77.9	136.96
chr2R	22320611	22324441	3831	*	9.25027	9.52991	8.90307	0.475853	0.0870387	0.999839	880.33	657.53	679.87	317.25	405.68	713.26
chr3R	4910542	4911125	584	*	7.00285	7.23849	6.72106	0.366212	0.087462	0.999839	179.83	134.32	138.88	69.91	89.4	157.18
chr3L	7253176	7253690	515	*	5.83799	6.10863	5.50458	0.452222	0.0877071	0.999839	82.17	61.38	63.46	30.09	38.47	67.64
chr2R	9430810	9431923	1114	*	7.46342	7.69159	7.19227	0.348202	0.0879557	0.999839	246.18	183.88	190.13	96.92	123.93	217.89
chr3R	8032611	8034354	1744	*	8.83772	9.13934	8.45592	0.532399	0.0880011	0.999839	671.54	501.58	518.63	232.7	297.56	523.17
chr2L	10268602	10269463	862	*	7.09932	7.00853	7.18474	-0.326816	0.088051	0.999839	153.33	114.53	118.42	96.41	123.29	216.76
chr2L	21162794	21163052	259	*	5.94109	6.18835	5.6425	0.394238	0.0880641	0.999839	86.84	64.86	67.07	33.1	42.33	74.42
chr3R	7473037	7474633	1597	*	9.04997	9.26066	8.80316	0.306555	0.0881185	0.999839	730.46	545.59	564.13	296.02	378.54	665.53
chr2L	7991528	7992077	550	*	6.37331	6.66238	6.01142	0.499383	0.0881465	0.999839	120.62	90.1	93.16	42.75	54.67	96.11
chr2L	16656849	16657326	478	*	6.23941	6.02908	6.42295	-0.543929	0.0884279	0.999839	77.77	58.08	60.06	56.86	72.71	127.84
chrX	17251160	17251554	395	*	5.64427	6.00197	5.16757	0.681816	0.0884802	0.999839	76.32	57	58.94	23.82	30.46	53.55
chr2L	11154961	11155614	654	*	7.20037	7.50947	6.80646	0.551687	0.0885589	0.999839	216.99	162.07	167.58	74.17	94.85	166.76
chr3R	10783628	10785140	1513	*	8.84443	8.72139	8.95779	-0.387192	0.0888327	0.999839	502.64	375.43	388.19	329.51	421.37	740.83
chr3L	482816	483183	368	*	5.41851	5.70836	5.05539	0.500789	0.0888573	0.999839	62.27	46.51	48.09	22.04	28.18	49.54
chr2R	8913450	8915121	1672	*	8.89471	8.83886	8.94848	-0.260438	0.0890782	0.999839	545.28	407.28	421.12	327.39	418.65	736.06
chrX	4956825	4957686	862	*	6.02734	6.26599	5.74124	0.373196	0.0891138	0.999839	91.64	68.45	70.78	35.45	45.33	79.7
chr3L	13050720	13053256	2537	*	8.31107	8.56128	8.00817	0.40207	0.0892624	0.999839	449.84	335.99	347.41	170.61	218.17	383.58
chr2L	11801738	11802337	600	*	6.11702	6.36237	5.82122	0.389578	0.0893914	0.999839	97.98	73.18	75.67	37.47	47.91	84.24
chr2L	7468458	7469217	760	*	6.58229	7.01075	5.9701	0.888575	0.0897149	0.999839	153.57	114.7	118.6	41.54	53.12	93.4
chrX	2333978	2334592	615	*	6.1816	6.45032	5.85109	0.447635	0.0898629	0.999839	104.14	77.78	80.42	38.25	48.92	86
chr3R	29460739	29461162	424	*	5.94336	6.31374	5.44377	0.7178	0.0898674	0.999839	94.73	70.75	73.16	28.84	36.88	64.85
chr2R	23356773	23357346	574	*	7.01102	6.85193	7.1543	-0.452833	0.0902094	0.999839	137.56	102.75	106.24	94.4	120.71	212.23
chr2L	11051372	11054933	3562	*	9.50835	9.75211	9.21487	0.386288	0.0904651	0.999839	1026.91	767.02	793.08	393.79	503.56	885.34
chr3R	14714232	14714523	292	*	5.61695	5.87315	5.30521	0.416076	0.0905802	0.999839	69.8	52.13	53.91	26.2	33.51	58.91
chr3L	20600049	20600946	898	*	6.74269	7.00497	6.42189	0.431725	0.0909491	0.999839	152.96	114.24	118.13	56.82	72.66	127.74
chr2R	12460731	12462127	1397	*	6.7695	7.03961	6.4369	0.451348	0.0910157	0.999839	156.67	117.02	121	57.41	73.42	129.08
chrX	22486970	22488351	1382	*	8.67139	8.88342	8.42274	0.309711	0.0911786	0.999839	562.39	420.05	434.33	227.41	290.8	511.27
chr2L	16594372	16594961	590	*	6.18908	6.45945	5.85609	0.451761	0.0915721	0.999839	104.8	78.27	80.93	38.39	49.09	86.3
chr3L	23485837	23486344	508	*	3.79517	3.329	4.14694	-0.959959	0.0921023	0.999839	11.97	8.94	9.24	11.74	15.01	26.39
chr2L	21846467	21846842	376	*	5.58459	5.40804	5.74187	-0.483506	0.0921255	0.999839	50.56	37.77	39.05	35.46	45.35	79.73
chr3L	10224050	10225482	1433	*	8.83804	9.07228	8.55826	0.363037	0.0924367	0.999839	641.04	478.8	495.07	249.81	319.44	561.63
chr3R	16258239	16259616	1378	*	7.45572	7.69856	7.16356	0.383847	0.0925424	0.999839	247.37	184.77	191.05	95.01	121.49	213.6
chr3L	22830613	22832867	2255	*	7.99514	8.19128	7.76808	0.27219	0.0926073	0.999839	348.08	259.98	268.82	144.46	184.72	324.77
chr3L	7364925	7365525	601	*	6.95382	7.25454	6.57345	0.529693	0.0927333	0.999839	181.84	135.82	140.43	63.11	80.71	141.89
chr2R	23861936	23863195	1260	*	8.73586	8.66565	8.80281	-0.287966	0.0927878	0.999839	483.59	361.2	373.47	295.95	378.45	665.37
chr3L	15554103	15554950	848	*	7.82242	7.74781	7.89336	-0.296283	0.0928899	0.999839	255.96	191.18	197.68	157.56	201.48	354.24
chr3L	16178184	16184063	5880	*	10.2032	10.0243	10.3625	-0.48905	0.0929429	0.999839	1240.1	926.25	957.73	872.41	1115.6	1961.41
chrX	14200170	14201550	1381	*	8.26131	8.46116	8.02925	0.280921	0.0933639	0.999839	419.68	313.47	324.12	173.12	221.38	389.23
chr3L	663576	665228	1653	*	7.8131	8.09625	7.46047	0.484645	0.0936322	0.999839	325.89	243.41	251.68	116.72	149.25	262.41
chr3L	19336746	19337528	783	*	6.96764	7.34107	6.46246	0.727008	0.0938604	0.999839	193.08	144.21	149.12	58.44	74.73	131.39
chr2R	7476782	7479235	2454	*	9.81779	10.1068	9.45604	0.499783	0.0941435	0.999839	1313.1	980.77	1014.11	465.44	595.18	1046.42
chr2L	8072634	8073289	656	*	6.4208	6.66179	6.13133	0.37908	0.0942683	0.999839	120.57	90.06	93.12	46.45	59.4	104.44
chrX	1094142	1095271	1130	*	7.11404	7.41796	6.72853	0.538079	0.0943652	0.999839	203.65	152.11	157.28	70.27	89.86	158
chr3R	9502101	9502419	319	*	5.84281	6.08293	5.55458	0.37668	0.0947362	0.999839	80.72	60.29	62.34	31.15	39.83	70.02
chr2L	8985023	8985780	758	*	7.35181	7.59196	7.06354	0.377259	0.0954184	0.999839	229.76	171.61	177.44	88.64	113.35	199.29
chr3L	2152081	2152996	916	*	6.51626	6.7724	6.20461	0.416393	0.0954654	0.999839	130.18	97.23	100.54	48.87	62.5	109.88
chr3L	26377041	26377898	858	*	7.80936	7.51217	8.05566	-0.694021	0.095669	0.999839	217.39	162.37	167.89	176.32	225.47	396.42
chr3L	12481321	12481772	452	*	5.41359	5.73472	4.9999	0.582387	0.0956704	0.999839	63.41	47.36	48.97	21.2	27.12	47.67
chr3R	30278114	30278545	432	*	6.32825	6.19245	6.45235	-0.410191	0.0957025	0.999839	87.09	65.05	67.26	58.03	74.21	130.47
chr2R	18799043	18801200	2158	*	8.73859	8.9845	8.44197	0.391535	0.0959055	0.999839	603.2	450.54	465.85	230.46	294.7	518.14
chrX	19268322	19269737	1416	*	7.30759	7.52724	7.0484	0.327712	0.0959212	0.999839	219.68	164.08	169.65	87.72	112.17	197.21
chr3R	13260427	13261014	588	*	7.23003	7.5023	6.89414	0.456921	0.0959262	0.999839	215.91	161.27	166.75	78.82	100.79	177.21
chr2R	7761392	7762029	638	*	6.72398	6.56666	6.86581	-0.449566	0.0960859	0.999839	112.88	84.31	87.18	77.29	98.84	173.77
chrX	190552	191468	917	*	6.94831	6.58893	7.23577	-0.796978	0.096407	0.999839	114.64	85.62	88.53	99.88	127.73	224.56
chr2R	8239802	8242625	2824	*	9.04764	9.26694	8.78893	0.327049	0.0967044	0.999839	733.64	547.97	566.59	293.12	374.83	659.01
chr3R	29199128	29200963	1836	*	8.71277	9.0174	8.32611	0.540253	0.0968062	0.999839	617.11	460.93	476.59	212.68	271.96	478.15
chr2R	4132960	4134071	1112	*	7.14765	7.02788	7.25824	-0.380943	0.0968411	0.999839	155.4	116.07	120.02	101.45	129.73	228.09
chr2L	21804247	21804921	675	*	6.47553	6.70423	6.20362	0.34927	0.0968816	0.999839	124.17	92.75	95.9	48.84	62.46	109.81
chr2L	335177	337570	2394	*	8.8046	9.20185	8.25457	0.79617	0.0969478	0.999839	701.28	523.79	541.59	202.39	258.8	455.02
chrX	5300382	5301894	1513	*	7.86197	8.12919	7.53374	0.444342	0.0973805	0.999839	333.42	249.03	257.5	122.8	157.03	276.08
chr2L	1150417	1151022	606	*	6.97729	7.21531	6.6921	0.371981	0.0976171	0.999839	176.96	132.18	136.67	68.52	87.62	154.06
chrX	3153269	3153536	268	*	5.38452	5.18508	5.55972	-0.524023	0.0976543	0.999839	43.32	32.36	33.46	31.26	39.97	70.27
chr2L	8084795	8085060	266	*	6.28883	6.17328	6.39581	-0.372868	0.0976802	0.999839	85.94	64.19	66.37	55.8	71.36	125.45
chr2R	17108213	17108694	482	*	6.23483	5.96234	6.46393	-0.651492	0.0978566	0.999839	74.25	55.46	57.34	58.5	74.81	131.52
chr2L	12367023	12367654	632	*	6.07726	6.37255	5.70555	0.515234	0.0979467	0.999839	98.67	73.7	76.2	34.58	44.22	77.75
chr3L	8371646	8372039	394	*	5.70097	5.9913	5.33709	0.50224	0.0980721	0.999839	75.76	56.58	58.51	26.79	34.25	60.23
chr2R	23595635	23596172	538	*	5.86762	6.13533	5.53867	0.444867	0.0980988	0.999839	83.71	62.52	64.65	30.8	39.39	69.26
chr2R	25022190	25023731	1542	*	7.85368	8.15095	7.47882	0.520967	0.0983261	0.999839	338.48	252.82	261.41	118.21	151.16	265.77
chr3R	29736473	29737195	723	*	7.579	7.817	7.29382	0.372065	0.0983634	0.999839	268.54	200.58	207.39	103.98	132.97	233.78
chr2L	20463034	20463739	706	*	7.1504	7.01752	7.27208	-0.405112	0.0984757	0.999839	154.29	115.24	119.16	102.43	130.98	230.29
chr3R	15806467	15808621	2155	*	8.36838	8.59627	8.09762	0.347644	0.0985279	0.999839	460.88	344.24	355.94	181.52	232.13	408.11
chr3R	21213372	21213798	427	*	5.98384	6.22545	5.69348	0.380391	0.0994427	0.999839	89.11	66.55	68.82	34.29	43.85	77.1
chr2L	5045501	5045796	296	*	5.38418	5.20894	5.54042	-0.480986	0.0994586	0.999839	44.05	32.9	34.02	30.84	39.44	69.34
chrX	5993822	5994974	1153	*	7.1929	7.02821	7.3407	-0.463017	0.0996737	0.999839	155.44	116.1	120.04	107.42	137.36	241.51
chr4	1260210	1261118	909	*	7.33052	7.22063	7.43262	-0.362621	0.0997102	0.999839	177.62	132.66	137.17	114.49	146.4	257.39
chr2L	9438086	9438484	399	*	5.55516	5.82735	5.21939	0.455928	0.0997447	0.999839	67.62	50.5	52.22	24.69	31.57	55.51
chr3R	18795399	18796381	983	*	7.29594	7.56698	6.96192	0.453833	0.0999405	0.999839	225.81	168.66	174.39	82.61	105.64	185.74
chr2L	18830335	18831646	1312	*	9.15877	9.07009	9.24232	-0.323044	0.100079	0.999839	640.07	478.08	494.32	401.35	513.23	902.34
chr3L	21666874	21667585	712	*	6.22288	6.5051	5.87168	0.481795	0.100144	0.999839	108.17	80.79	83.54	38.8	49.62	87.24
chr3R	14277171	14277749	579	*	6.75944	7.01638	6.4466	0.41844	0.100231	0.999839	154.17	115.15	119.06	57.8	73.91	129.95
chr2R	16827124	16829441	2318	*	8.38887	8.60269	8.13775	0.313947	0.100365	0.999839	462.94	345.78	357.53	186.64	238.67	419.63
chr2R	2124995	2125833	839	*	6.29229	6.06663	6.48739	-0.570828	0.100398	0.999839	79.82	59.62	61.64	59.46	76.03	133.68
chrX	9467586	9469456	1871	*	7.58659	7.8972	7.19021	0.55577	0.100529	0.999839	283.89	212.04	219.25	96.78	123.76	217.58
chr3R	10632849	10634178	1330	*	7.16311	7.44401	6.81398	0.478765	0.100655	0.999839	207.36	154.88	160.14	74.56	95.35	167.64
chrX	623057	624262	1206	*	8.10343	8.03115	8.17226	-0.29188	0.100938	0.999839	311.51	232.67	240.58	191.16	244.45	429.79
chr2R	7915875	7917595	1721	*	9.89328	9.77169	10.0054	-0.384565	0.100978	0.999839	1040.95	777.5	803.92	681.14	871.02	1531.39
chrX	1571524	1572144	621	*	6.38185	6.70835	5.95916	0.597501	0.101087	0.999839	124.53	93.01	96.17	41.23	52.72	92.69
chr3L	23699656	23700181	526	*	5.42371	5.24781	5.58047	-0.482288	0.1013	0.999839	45.25	33.8	34.95	31.71	40.55	71.29
chr3R	26724936	26725428	493	*	7.2107	7.12086	7.29527	-0.325047	0.101441	0.999839	165.75	123.8	128.01	104.09	133.1	234.02
chr3R	19150423	19151859	1437	*	7.74453	8.04543	7.36387	0.53038	0.101618	0.999839	314.61	234.99	242.97	109.16	139.59	245.41
chr3L	22885026	22885466	441	*	6.23547	6.56953	5.79998	0.617649	0.101645	0.999839	113.11	84.48	87.35	36.92	47.21	83.01
chrX	448409	448878	470	*	5.83587	6.10229	5.50883	0.441707	0.101687	0.999839	81.81	61.11	63.19	30.17	38.59	67.84
chr2L	8166266	8166681	416	*	6.34498	5.94447	6.65811	-0.863285	0.102024	0.999839	73.34	54.78	56.64	66.93	85.58	150.47
chr2L	5724128	5725232	1105	*	6.95604	6.80382	7.09372	-0.440387	0.102167	0.999839	133.05	99.38	102.75	90.52	115.75	203.51
chr2R	21142921	21143966	1046	*	7.96289	8.1674	7.72453	0.291857	0.102754	0.999839	342.37	255.72	264.41	140.16	179.23	315.12
chr3L	3397795	3398170	376	*	5.93849	6.22487	5.58081	0.492239	0.102852	0.999839	89.07	66.53	68.79	31.72	40.56	71.31
chr2R	10026186	10027297	1112	*	8.2811	8.17826	8.37708	-0.349574	0.102855	0.999839	344.95	257.65	266.41	220.32	281.74	495.35
chr2L	10364015	10365592	1578	*	8.57547	8.51111	8.63707	-0.276765	0.102886	0.999839	434.47	324.51	335.54	263.83	337.38	593.16
chr3L	68010	75119	7110	*	10.5678	10.8715	10.1827	0.53782	0.102896	0.999839	2230.97	1666.34	1722.97	770.21	984.92	1731.64
chrX	8418533	8419152	620	*	6.50413	6.85565	6.03838	0.665544	0.103153	0.999839	137.92	103.01	106.51	43.56	55.7	97.92
chr2R	6016483	6016934	452	*	5.77195	5.54231	5.97001	-0.577322	0.103414	0.999839	55.5	41.45	42.86	41.54	53.12	93.39
chr3R	1366228	1366672	445	*	6.19423	6.48797	5.825	0.511188	0.103525	0.999839	106.89	79.84	82.55	37.57	48.04	84.46
chrX	1856469	1857213	745	*	6.85742	7.15433	6.48314	0.519757	0.103788	0.999839	169.64	126.71	131.01	59.28	75.81	133.28
chr3R	30191485	30193192	1708	*	7.5781	7.82398	7.28153	0.391324	0.10431	0.999839	269.84	201.55	208.4	103.1	131.84	231.8
chr3R	14498233	14499357	1125	*	7.0165	7.29977	6.66369	0.484742	0.104422	0.999839	187.63	140.14	144.91	67.19	85.91	151.05
chr2R	17436431	17438088	1658	*	8.09291	8.37653	7.73954	0.485903	0.104952	0.999839	395.77	295.61	305.65	141.63	181.1	318.41
chr2L	20910675	20914044	3370	*	9.26508	9.49693	8.98871	0.357276	0.105722	0.999839	860.44	642.67	664.51	336.65	430.49	756.88
chr4	571768	573000	1233	*	9.05439	9.00129	9.1056	-0.255139	0.105808	0.999839	610.26	455.81	471.3	365.06	466.83	820.76
chr2R	20551705	20552063	359	*	6.11859	5.96589	6.25667	-0.440925	0.105852	0.999839	74.43	55.6	57.48	50.67	64.79	113.92
chr2R	11576512	11577403	892	*	7.11027	7.4113	6.72941	0.530535	0.105996	0.999839	202.71	151.41	156.55	70.32	89.92	158.09
chr3R	10455531	10455968	438	*	5.69038	6.00963	5.27979	0.577554	0.10617	0.999839	76.72	57.31	59.25	25.74	32.92	57.88
chr2R	21719540	21721214	1675	*	8.95841	8.87193	9.04	-0.31888	0.106569	0.999839	557.92	416.72	430.88	348.83	446.07	784.27
chrX	5915098	5916829	1732	*	9.09771	9.30639	8.85366	0.301779	0.106606	0.999839	753.98	563.16	582.3	306.57	392.03	689.25
chr2L	17781285	17781863	579	*	5.99632	6.31495	5.58675	0.576282	0.106615	0.999839	94.81	70.81	73.22	31.85	40.73	71.6
chr3R	14817461	14817834	374	*	6.0841	6.37219	5.72375	0.496656	0.106796	0.999839	98.65	73.68	76.18	35.02	44.78	78.74
chr3R	4991766	4992504	739	*	6.653	6.86913	6.39869	0.319189	0.107199	0.999839	139.21	103.98	107.51	55.91	71.5	125.71
chr2L	21260631	21261451	821	*	7.73002	7.94512	7.47713	0.316938	0.107207	0.999839	293.48	219.2	226.65	118.07	150.99	265.46
chr3L	12734031	12735740	1710	*	8.93166	8.86495	8.99542	-0.281285	0.10748	0.999839	555.23	414.71	428.8	338.22	432.5	760.41
chr2R	25189698	25190881	1184	*	8.30803	8.50664	8.07764	0.278008	0.107879	0.999839	433.12	323.5	334.5	179.03	228.93	402.5
chr3L	9364382	9364752	371	*	6.2526	6.15232	6.34636	-0.344403	0.108205	0.999839	84.7	63.26	65.41	53.92	68.95	121.23
chr2L	11046794	11047076	283	*	5.74721	5.59546	5.88451	-0.438975	0.108219	0.999839	57.58	43.01	44.47	39.15	50.06	88.02
chrX	8520157	8521765	1609	*	8.03634	7.88577	8.17267	-0.437597	0.108419	0.999839	281.65	210.37	217.52	191.22	244.52	429.91
chr2R	23431651	23432220	570	*	6.28831	5.9381	6.56989	-0.781526	0.108618	0.999839	73.01	54.53	56.39	62.96	80.51	141.54
chr2L	21052149	21052546	398	*	7.32419	7.1049	7.51451	-0.560098	0.108822	0.999839	163.92	122.44	126.6	121.17	154.95	272.43
chr2R	5087668	5092152	4485	*	11.0738	10.9823	11.1599	-0.328458	0.109397	0.999839	2409.1	1799.38	1860.54	1516.23	1938.89	3408.89
chr3L	16202350	16204573	2224	*	8.20105	8.1398	8.2598	-0.270773	0.109403	0.999839	335.88	250.87	259.4	203.12	259.74	456.67
chr3R	31984411	31985760	1350	*	7.90174	8.12127	7.64269	0.327535	0.109422	0.999839	331.59	247.67	256.09	132.43	169.35	297.74
chr3R	16186328	16187637	1310	*	8.19051	8.41593	7.92322	0.341689	0.109852	0.999839	406.73	303.79	314.12	160.86	205.69	361.65
chr2L	12485317	12485878	562	*	6.12554	6.35226	5.85642	0.344382	0.109886	0.999839	97.29	72.67	75.14	38.39	49.1	86.32
chrX	339558	340282	725	*	7.14365	7.39191	6.84361	0.397101	0.110277	0.999839	200.01	149.39	154.46	76.11	97.33	171.11
chr2L	16534942	16536536	1595	*	7.78308	8.0553	7.44725	0.456921	0.110336	0.999839	316.77	236.6	244.64	115.65	147.89	260.02
chr2R	4616320	4616869	550	*	6.86943	7.10912	6.58181	0.376025	0.110429	0.999839	164.41	122.8	126.97	63.48	81.17	142.72
chr2L	18463349	18463892	544	*	6.19553	6.54737	5.72923	0.66622	0.110632	0.999839	111.38	83.19	86.02	35.15	44.95	79.04
chr3L	11561215	11563206	1992	*	9.69931	9.90581	9.45823	0.29665	0.110898	0.999839	1142.36	853.24	882.24	466.14	596.08	1048.01
chr2R	21664081	21667500	3420	*	10.1357	10.3409	9.89639	0.293632	0.111334	0.999839	1544.51	1153.61	1192.82	631.57	807.62	1419.93
chr2L	16187217	16188430	1214	*	7.2176	7.68381	6.52452	1.00753	0.111537	0.999839	244.86	182.89	189.1	61.01	78.01	137.16
chr3R	24798910	24800125	1216	*	7.89763	7.65608	8.10447	-0.59898	0.111708	0.999839	240.2	179.41	185.5	182.39	233.23	410.06
chr3R	14677699	14678057	359	*	6.04991	6.3017	5.74467	0.405422	0.111746	0.999839	93.94	70.17	72.55	35.53	45.44	79.89
chr2L	15035521	15036056	536	*	6.19511	6.00773	6.36094	-0.503327	0.111855	0.999839	76.62	57.23	59.18	54.47	69.65	122.46
chr3L	1813034	1814492	1459	*	6.86863	7.17328	6.48193	0.539914	0.111864	0.999839	171.88	128.38	132.74	59.23	75.74	133.17
chr3L	8877346	8878480	1135	*	6.95179	7.18666	6.67111	0.364311	0.111988	0.999839	173.48	129.58	133.98	67.53	86.36	151.83
chr3R	22041243	22045289	4047	*	9.44675	9.65252	9.20667	0.294909	0.112287	0.999839	958.42	715.85	740.18	391.56	500.7	880.32
chr2R	20319174	20321430	2257	*	9.1154	9.31654	8.8816	0.283997	0.112373	0.999839	759.3	567.13	586.41	312.56	399.69	702.72
chr3L	21198327	21200784	2458	*	8.23417	8.48053	7.9369	0.392594	0.112554	0.999839	425.36	317.7	328.5	162.39	207.65	365.09
chr3L	21484236	21486113	1878	*	9.41678	9.66958	9.11008	0.408546	0.112836	0.999839	969.82	724.37	748.99	366.2	468.28	823.31
chr3R	12219265	12220177	913	*	7.17619	7.44767	6.84148	0.45494	0.113116	0.999839	207.89	155.27	160.55	76	97.18	170.86
chr4	204905	207779	2875	*	9.34396	9.26057	9.42279	-0.313045	0.113173	0.999839	730.41	545.55	564.09	454.83	581.62	1022.58
chrX	3377526	3378786	1261	*	7.34329	7.63638	6.97509	0.510026	0.113365	0.999839	236.94	176.97	182.99	83.37	106.61	187.44
chr3L	24763453	24765006	1554	*	8.11014	8.34397	7.83094	0.361988	0.113465	0.999839	386.94	289.01	298.83	150.89	192.95	339.24
chr3R	18928190	18928586	397	*	6.24202	6.4894	5.94326	0.394677	0.11361	0.999839	106.99	79.92	82.63	40.78	52.14	91.68
chrX	19155417	19155860	444	*	6.26587	6.52764	5.94583	0.430296	0.113611	0.999839	109.87	82.06	84.85	40.85	52.24	91.84
chrX	17169849	17170130	282	*	5.44603	5.72737	5.09619	0.479062	0.11367	0.999839	63.09	47.12	48.72	22.67	28.99	50.96
chrX	6573493	6574085	593	*	6.20854	6.46601	5.89492	0.419524	0.11372	0.999839	105.27	78.63	81.3	39.43	50.42	88.66
chr3R	22726760	22727671	912	*	7.56105	7.49184	7.62708	-0.285949	0.113753	0.999839	214.35	160.1	165.54	131.01	167.52	294.54
chr3L	15102924	15104194	1271	*	8.16804	8.39814	7.89416	0.352951	0.114954	0.999839	401.74	300.07	310.27	157.65	201.59	354.43
chr2L	7961740	7962509	770	*	6.24	6.541	5.85917	0.530161	0.115208	0.999839	110.89	82.83	85.64	38.47	49.19	86.49
chr3L	7250310	7251300	991	*	7.18248	7.39464	6.93365	0.309849	0.115375	0.999839	200.38	149.67	154.76	81.01	103.59	182.13
chrX	16871610	16872955	1346	*	7.80171	8.11953	7.39349	0.574842	0.115467	0.999839	331.19	247.37	255.78	111.42	142.48	250.51
chr3L	8719669	8721752	2084	*	8.41285	8.62155	8.16877	0.301793	0.115543	0.999839	469.03	350.33	362.23	190.7	243.86	428.75
chr3L	3551556	3551972	417	*	5.6773	5.95871	5.32736	0.479332	0.115546	0.999839	74.06	55.32	57.2	26.61	34.02	59.82
chr2R	8411680	8413216	1537	*	7.46968	7.69611	7.20098	0.344021	0.115606	0.999839	246.96	184.45	190.72	97.5	124.68	219.21
chr3L	15158107	15159292	1186	*	7.55813	7.76523	7.31623	0.297937	0.115627	0.999839	259.08	193.51	200.08	105.61	135.05	237.44
chr3R	19251039	19251849	811	*	6.82895	7.13943	6.4328	0.555175	0.115719	0.999839	167.9	125.4	129.67	57.25	73.21	128.71
chr3R	4468151	4470173	2023	*	8.30931	8.53963	8.03511	0.353501	0.11587	0.999839	443.14	330.99	342.24	173.83	222.28	390.81
chr2R	14873188	14874151	964	*	7.2071	7.42597	6.94899	0.325833	0.116554	0.999839	204.78	152.96	158.15	81.88	104.7	184.08
chrX	9650566	9651672	1107	*	7.77998	7.97642	7.5525	0.272886	0.116604	0.999839	299.92	224.01	231.62	124.41	159.08	279.7
chr2L	3498848	3499469	622	*	6.06779	6.30619	5.78203	0.372623	0.116777	0.999839	94.23	70.38	72.78	36.46	46.63	81.98
chr2R	21071504	21073797	2294	*	8.8643	8.70978	9.00387	-0.444869	0.11699	0.999839	498.61	372.42	385.07	340.21	435.04	764.88
chr3R	30355870	30356170	301	*	5.31598	5.60286	4.95754	0.493009	0.117326	0.999839	57.87	43.23	44.7	20.59	26.33	46.29
chr2L	9988375	9990384	2010	*	8.24867	8.47774	7.97623	0.35049	0.11734	0.999839	424.53	317.09	327.86	166.88	213.39	375.18
chrX	18868389	18870653	2265	*	8.30592	8.54886	8.01363	0.384207	0.11747	0.999839	445.99	333.11	344.43	171.26	219	385.03
chr3R	12425366	12426541	1176	*	8.56061	8.50764	8.61171	-0.254881	0.117475	0.999839	433.42	323.73	334.73	259.23	331.5	582.83
chr3L	21254471	21254857	387	*	6.35448	6.69505	5.90783	0.635483	0.118055	0.999839	123.39	92.16	95.29	39.79	50.88	89.45
chr2R	4122222	4124263	2042	*	8.8641	8.71273	9.00108	-0.439126	0.118082	0.999839	499.63	373.18	385.86	339.55	434.2	763.4
chr3L	9434422	9436078	1657	*	8.60452	8.50319	8.69921	-0.3468	0.118099	0.999839	432.09	322.73	333.7	275.44	352.22	619.27
chr2R	19809252	19810064	813	*	6.8612	7.12594	6.5367	0.437928	0.118267	0.999839	166.33	124.24	128.46	61.52	78.68	138.32
chr3L	8044352	8045998	1647	*	7.74127	8.02608	7.38604	0.488886	0.118457	0.999839	310.42	231.86	239.74	110.85	141.75	249.22
chr3L	17912004	17912633	630	*	7.05604	7.37845	6.64019	0.586833	0.118496	0.999839	198.15	148	153.03	66.1	84.53	148.61
chr2R	15043116	15044694	1579	*	7.38284	7.65993	7.03957	0.469146	0.118527	0.999839	240.84	179.89	186	87.18	111.49	196.01
chr2R	7930423	7931060	638	*	7.40258	7.32955	7.47209	-0.293229	0.118694	0.999839	191.55	143.07	147.93	117.66	150.46	264.53
chr2L	8628941	8629333	393	*	6.13052	6.53704	5.56245	0.822177	0.118779	0.999839	110.59	82.6	85.41	31.32	40.05	70.41
chr2R	16839996	16841013	1018	*	6.86398	7.1368	6.52725	0.458214	0.118859	0.999839	167.59	125.18	129.43	61.12	78.16	137.42
chr3R	5226220	5226553	334	*	5.52052	5.8407	5.10839	0.579964	0.118875	0.999839	68.25	50.97	52.71	22.86	29.23	51.4
chrX	21474168	21474483	316	*	6.01552	5.6762	6.29003	-0.763375	0.119159	0.999839	60.89	45.48	47.03	51.86	66.31	116.59
chr2R	21139567	21142262	2696	*	8.97497	9.22681	8.66968	0.406148	0.119226	0.999839	713.51	532.93	551.04	269.86	345.09	606.72
chr2R	17716833	17717993	1161	*	8.15198	8.38296	7.87684	0.355077	0.119253	0.999839	397.54	296.93	307.02	155.77	199.19	350.21
chr2L	7910252	7910999	748	*	7.42575	7.66678	7.13622	0.379418	0.119561	0.999839	241.98	180.74	186.88	93.22	119.21	209.59
chr3R	15347786	15348623	838	*	7.55548	7.75466	7.32433	0.279275	0.119995	0.999839	257.18	192.09	198.62	106.21	135.81	238.78
chr3L	18011360	18013120	1761	*	7.68587	8.02949	7.23394	0.644308	0.120165	0.999839	311.15	232.4	240.3	99.76	127.56	224.28
chr2R	10238555	10239366	812	*	6.73824	7.19908	6.05707	0.99006	0.120545	0.999839	174.98	130.7	135.14	44.12	56.42	99.2
chrX	898253	901322	3070	*	8.86414	9.07942	8.611	0.317452	0.120658	0.999839	644.22	481.18	497.53	259.11	331.33	582.54
chr3R	14893436	14893991	556	*	6.79845	7.01053	6.54974	0.309578	0.120717	0.999839	153.54	114.68	118.58	62.08	79.39	139.58
chrX	8588367	8589376	1010	*	7.60136	7.80568	7.36325	0.291376	0.120984	0.999839	266.44	199.01	205.77	109.11	139.53	245.31
chrX	19787782	19788880	1099	*	7.5238	7.79085	7.19583	0.443844	0.121289	0.999839	263.72	196.97	203.67	97.16	124.24	218.43
chr3R	11435215	11436418	1204	*	8.00866	8.2136	7.7697	0.292879	0.121322	0.999839	353.51	264.04	273.01	144.62	184.93	325.14
chr3L	4547029	4547627	599	*	6.4995	6.73945	6.21153	0.376576	0.121432	0.999839	127.24	95.04	98.27	49.11	62.8	110.41
chr2L	13266558	13267520	963	*	7.11732	7.34272	6.85007	0.341465	0.121452	0.999839	193.3	144.38	149.29	76.45	97.76	171.88
chr3L	12648934	12649276	343	*	5.47169	5.74623	5.13234	0.461722	0.121605	0.999839	63.92	47.74	49.37	23.24	29.72	52.26
chr2L	8265185	8266050	866	*	6.74365	7.07883	6.30626	0.620977	0.121732	0.999839	160.99	120.24	124.33	52.44	67.06	117.9
chr3R	14362811	14364762	1952	*	8.42082	8.63148	8.17407	0.306416	0.121848	0.999839	472.27	352.74	364.73	191.4	244.76	430.32
chr2R	1645916	1646296	381	*	5.73309	5.99521	5.41255	0.430779	0.122036	0.999839	75.96	56.74	58.66	28.23	36.09	63.46
chr2R	14302906	14304938	2033	*	8.89328	9.21543	8.47788	0.586514	0.122548	0.999839	707.91	528.75	546.71	236.27	302.13	531.19
chr3L	23717068	23718662	1595	*	7.61029	7.44719	7.75681	-0.460236	0.122753	0.999839	207.82	155.22	160.5	143.33	183.29	322.25
chrX	16964129	16964786	658	*	6.35035	6.24578	6.44786	-0.352485	0.123187	0.999839	90.37	67.5	69.79	57.85	73.98	130.06
chr3R	17072752	17073428	677	*	7.70413	7.89248	7.48743	0.254023	0.123213	0.999839	282.96	211.35	218.53	118.92	152.07	267.36
chrX	7702376	7702856	481	*	6.62872	6.51997	6.72985	-0.360351	0.123238	0.999839	109.29	81.63	84.4	70.34	89.95	158.14
chrX	16722288	16725141	2854	*	8.84549	8.72779	8.95431	-0.377311	0.123283	0.999839	504.88	377.1	389.91	328.72	420.35	739.05
chr3L	16817700	16818780	1081	*	6.61457	6.91498	6.23469	0.528795	0.123538	0.999839	143.71	107.34	110.98	49.9	63.82	112.2
chr3L	60160	63476	3317	*	8.42289	8.70299	8.07499	0.476946	0.123552	0.999839	496.27	370.67	383.27	178.7	228.51	401.76
chr3R	27111787	27112952	1166	*	7.69453	7.90173	7.45248	0.298194	0.123821	0.999839	284.78	212.71	219.94	116.07	148.43	260.96
chr3R	5011809	5012198	390	*	5.46502	5.77077	5.07657	0.541917	0.123892	0.999839	65.02	48.56	50.21	22.36	28.6	50.28
chrX	3384730	3385149	420	*	5.7103	5.95426	5.41651	0.385962	0.12398	0.999839	73.84	55.15	57.02	28.3	36.19	63.63
chrX	21589005	21591245	2241	*	8.69656	8.45008	8.90701	-0.607646	0.12423	0.999839	416.47	311.07	321.64	318.12	406.79	715.21
chr3L	6312025	6312491	467	*	6.44543	6.26353	6.60694	-0.49365	0.124314	0.999839	91.49	68.33	70.66	64.59	82.6	145.23
chrX	1574973	1578517	3545	*	9.56616	9.8183	9.26044	0.406912	0.124576	0.999839	1075.12	803.02	830.31	406.42	519.72	913.75
chr3L	3388456	3389043	588	*	6.95236	7.23013	6.60805	0.470747	0.124593	0.999839	178.79	133.54	138.08	64.64	82.66	145.34
chr3L	10386457	10387743	1287	*	7.41422	7.6921	7.06973	0.471155	0.124653	0.999839	246.27	183.94	190.19	89.02	113.84	200.15
chr2R	24564852	24565806	955	*	7.71994	7.59442	7.8354	-0.391654	0.124985	0.999839	230.15	171.9	177.74	151.36	193.55	340.29
chr3L	470815	471273	459	*	6.17866	6.46266	5.82468	0.486294	0.125199	0.999839	105.03	78.45	81.11	37.56	48.03	84.44
chrX	19689521	19690563	1043	*	7.02791	6.93257	7.11733	-0.33535	0.125355	0.999839	145.47	108.65	112.34	92.01	117.66	206.86
chr2L	8717732	8718447	716	*	6.96476	6.83878	7.08063	-0.39238	0.125631	0.999839	136.31	101.81	105.27	89.7	114.7	201.67
chrX	21048662	21049162	501	*	5.05899	4.73746	5.32175	-0.732735	0.126091	0.999839	31.77	23.73	24.53	26.5	33.89	59.59
chrX	1275030	1276398	1369	*	8.6028	8.47485	8.72033	-0.39624	0.126105	0.999839	423.68	316.46	327.21	279.5	357.42	628.4
chr2R	21025143	21030811	5669	*	10.2738	10.4877	10.0227	0.314091	0.126208	0.999839	1709.86	1277.12	1320.52	689.34	881.49	1549.81
chrX	17745119	17746913	1795	*	8.3444	8.5776	8.06611	0.360467	0.126232	0.999839	454.96	339.81	351.36	177.6	227.11	399.3
chr2L	20644563	20646210	1648	*	8.71552	8.89457	8.51105	0.23257	0.126746	0.999839	566.75	423.31	437.7	241.76	309.16	543.55
chrX	1569454	1570992	1539	*	7.94979	8.22924	7.60288	0.475256	0.127135	0.999839	357.36	266.92	275.99	128.83	164.74	289.63
chrX	709866	712389	2524	*	8.52226	8.77833	8.2107	0.416609	0.127139	0.999839	522.88	390.54	403.81	196.33	251.05	441.39
chr3R	4113802	4114242	441	*	4.1801	3.77609	4.49537	-0.864127	0.127168	0.999839	16.31	12.19	12.6	14.95	19.11	33.6
chr2R	15049536	15050035	500	*	5.97138	6.23167	5.65357	0.426449	0.127172	0.999839	89.49	66.84	69.11	33.36	42.66	75
chr3L	9741185	9745972	4788	*	9.82277	10.1006	9.4784	0.471231	0.127434	0.999839	1307.48	976.57	1009.76	472.71	604.48	1062.77
chrX	13752994	13755180	2187	*	8.52326	8.45114	8.59194	-0.291592	0.127535	0.999839	416.78	311.3	321.88	255.71	326.98	574.89
chr2L	4999758	5001439	1682	*	8.64382	8.56831	8.71557	-0.298062	0.127945	0.999839	452.04	337.63	349.11	278.58	356.24	626.33
chr3L	818962	819292	331	*	5.30123	5.57849	4.9577	0.468477	0.128001	0.999839	56.9	42.5	43.95	20.59	26.33	46.3
chr3L	18187099	18187448	350	*	5.6414	5.46265	5.80042	-0.487509	0.128105	0.999839	52.51	39.22	40.56	36.93	47.23	83.03
chr2R	15897775	15898449	675	*	6.27064	6.51348	5.97848	0.383522	0.128212	0.999839	108.8	81.26	84.02	41.78	53.43	93.94
chr2R	7762837	7763202	366	*	5.71372	5.98335	5.38184	0.4496	0.128487	0.999839	75.34	56.27	58.18	27.63	35.33	62.12
chr2R	19805981	19807341	1361	*	7.38097	7.68603	6.99361	0.541173	0.128707	0.999839	245.24	183.17	189.39	84.45	107.99	189.86
chr3L	11424152	11424534	383	*	5.836	5.62904	6.01697	-0.537772	0.128981	0.999839	58.93	44.02	45.51	42.91	54.88	96.48
chr2R	1577539	1577860	322	*	5.30181	5.08254	5.49212	-0.558899	0.129479	0.999839	40.35	30.14	31.16	29.83	38.14	67.06
chrX	2141440	2142640	1201	*	8.33571	8.17434	8.48082	-0.457202	0.129482	0.999839	344.02	256.95	265.68	236.75	302.75	532.28
chr2R	10567001	10568192	1192	*	7.32229	7.19515	7.43912	-0.394575	0.130244	0.999839	174.51	130.34	134.77	115	147.06	258.56
chr3L	14675093	14678144	3052	*	8.81999	9.07929	8.50363	0.424664	0.13032	0.999839	644.16	481.13	497.49	240.52	307.57	540.76
chr3R	15825101	15826188	1088	*	6.89661	7.18202	6.54046	0.490172	0.13033	0.999839	172.93	129.16	133.55	61.69	78.88	138.69
chrX	10801119	10802836	1718	*	8.43131	8.70557	8.09236	0.462164	0.130819	0.999839	497.16	371.34	383.95	180.86	231.28	406.63
chr2L	8449177	8449444	268	*	6.03797	6.27167	5.75895	0.361174	0.131378	0.999839	92.01	68.72	71.06	35.89	45.89	80.68
chr3R	24265998	24268479	2482	*	9.07409	9.36858	8.70367	0.513907	0.131672	0.999839	787.19	587.96	607.94	276.3	353.32	621.19
chr3R	25893507	25893948	442	*	6.71932	6.93639	6.46369	0.321446	0.131705	0.999839	145.85	108.94	112.64	58.49	74.79	131.5
chr3R	14290756	14293271	2516	*	8.85824	9.09284	8.57794	0.363918	0.131782	0.999839	650.24	485.67	502.18	253.24	323.83	569.34
chr3L	10343559	10344051	493	*	6.13191	6.42418	5.765	0.507426	0.131862	0.999839	102.27	76.38	78.98	36.04	46.08	81.02
chr2R	17732826	17733841	1016	*	7.99088	7.92253	8.05614	-0.284368	0.131991	0.999839	288.92	215.8	223.13	176.38	225.55	396.55
chr3R	26004428	26005850	1423	*	7.96739	8.18962	7.70458	0.333991	0.132097	0.999839	347.68	259.69	268.51	138.24	176.77	310.79
chr3R	10078580	10081145	2566	*	9.03825	8.86026	9.19668	-0.487195	0.132249	0.999839	553.43	413.36	427.41	388.85	497.25	874.24
chrX	3434142	3434846	705	*	7.45545	7.67159	7.20112	0.319373	0.132536	0.999839	242.79	181.35	187.51	97.51	124.7	219.23
chr3R	17824578	17825632	1055	*	7.42903	7.70316	7.0903	0.461653	0.132674	0.999839	248.16	185.36	191.66	90.3	115.48	203.02
chr3R	29879864	29881309	1446	*	7.77485	8.09904	7.35604	0.59178	0.132747	0.999839	326.52	243.88	252.17	108.57	138.83	244.09
chr2R	16615293	16615822	530	*	5.62956	5.8957	5.30296	0.440789	0.132806	0.999839	70.9	52.96	54.75	26.16	33.45	58.82
chrX	6646478	6647827	1350	*	7.14308	7.40343	6.82516	0.427016	0.132912	0.999839	201.61	150.58	155.7	75.14	96.09	168.94
chrX	3546247	3546820	574	*	6.31017	6.54391	6.0311	0.361391	0.13293	0.999839	111.11	82.99	85.81	43.34	55.42	97.43
chr2R	10235985	10236377	393	*	5.58275	6.01974	4.95285	0.91381	0.133056	0.999839	77.26	57.71	59.67	20.52	26.25	46.14
chr3R	27288420	27289339	920	*	7.92089	7.83204	8.00459	-0.323282	0.133844	0.999839	271.35	202.68	209.57	170.19	217.63	382.63
chr3R	16142244	16142517	274	*	5.66818	5.96947	5.28688	0.530417	0.134107	0.999839	74.62	55.73	57.63	25.87	33.08	58.17
chr3L	1093164	1097223	4060	*	9.12731	9.35659	8.85458	0.35105	0.13416	0.999839	780.68	583.1	602.91	306.76	392.27	689.68
chr2R	21017204	21017632	429	*	6.15779	6.04412	6.26314	-0.369313	0.134351	0.999839	78.58	58.69	60.69	50.9	65.09	114.43
chr2R	7261343	7262229	887	*	7.73941	8.07062	7.30876	0.610622	0.134433	0.999839	320.15	239.13	247.25	105.07	134.35	236.22
chrX	6339804	6341426	1623	*	7.34158	7.61083	7.01026	0.44937	0.134953	0.999839	232.78	173.87	179.78	85.43	109.24	192.07
chr3R	26856876	26859129	2254	*	8.09361	7.88548	8.27547	-0.54065	0.135077	0.999839	281.59	210.33	217.47	205.34	262.58	461.66
chr4	833609	834352	744	*	6.78488	7.05161	6.45738	0.442906	0.135339	0.999839	157.98	118	122.01	58.23	74.47	130.92
chr2L	8085469	8085874	406	*	6.29564	6.0336	6.51732	-0.633701	0.13543	0.999839	78.01	58.27	60.25	60.7	77.63	136.48
chr2R	21039074	21039839	766	*	6.47598	6.69392	6.21916	0.323454	0.135488	0.999839	123.29	92.09	95.22	49.37	63.13	111
chr2R	15217658	15218804	1147	*	7.66063	7.54455	7.76806	-0.374178	0.135656	0.999839	222.33	166.06	171.7	144.45	184.72	324.77
chr2L	18349831	18350519	689	*	5.84506	6.14024	5.47353	0.514732	0.136103	0.999839	83.99	62.74	64.87	29.44	37.65	66.2
chr2R	20870819	20871381	563	*	6.4447	6.65928	6.19255	0.315416	0.136305	0.999839	120.36	89.9	92.96	48.47	61.98	108.97
chr3L	3147819	3149399	1581	*	9.62275	9.5725	9.6713	-0.249645	0.136332	0.999839	906.71	677.23	700.25	540.33	690.95	1214.81
chr3L	5793738	5794137	400	*	6.79311	6.9973	6.55518	0.290921	0.136381	0.999839	152.14	113.64	117.5	62.32	79.69	140.11
chr2L	9136028	9138992	2965	*	9.20818	9.50379	8.83597	0.516825	0.136504	0.999839	864.53	645.73	667.68	302.83	387.25	680.85
chrX	21031623	21032992	1370	*	7.99612	7.84272	8.13477	-0.442735	0.136527	0.999839	273.37	204.18	211.12	186.26	238.18	418.76
chr2R	9293480	9294377	898	*	7.17149	6.97822	7.3419	-0.514153	0.136676	0.999839	150.15	112.15	115.96	107.51	137.48	241.71
chr2R	17144780	17145212	433	*	5.99639	6.2509	5.68716	0.412108	0.136771	0.999839	90.69	67.74	70.04	34.14	43.66	76.76
chr3L	3766001	3766289	289	*	5.30552	5.5421	5.02238	0.367725	0.136934	0.999839	55.49	41.44	42.85	21.54	27.54	48.42
chr2R	24767320	24768746	1427	*	8.45352	8.37458	8.52836	-0.304571	0.137005	0.999839	395.24	295.21	305.24	244.68	312.89	550.11
chrX	13735456	13736225	770	*	7.38765	7.59756	7.1419	0.304571	0.137064	0.999839	230.65	172.27	178.13	93.59	119.68	210.42
chr3L	19261458	19261825	368	*	6.18732	6.42974	5.89577	0.382506	0.137158	0.999839	102.66	76.68	79.28	39.46	50.45	88.71
chr2R	15881081	15884327	3247	*	8.83581	9.11244	8.49325	0.468183	0.137206	0.999839	659.13	492.32	509.05	238.8	305.36	536.88
chr2L	7908594	7909553	960	*	7.71161	7.94499	7.43305	0.360858	0.13723	0.999839	293.45	219.18	226.63	114.52	146.44	257.47
chrX	6341840	6344545	2706	*	8.81657	9.09047	8.47818	0.461287	0.137459	0.999839	649.17	484.88	501.35	236.32	302.19	531.3
chr3L	16113240	16114242	1003	*	8.59694	8.46341	8.71915	-0.406504	0.13782	0.999839	420.34	313.96	324.63	279.28	357.13	627.89
chr3L	295474	298342	2869	*	9.73186	10.0349	9.34777	0.536162	0.138009	0.999839	1249.29	933.11	964.82	431.79	552.15	970.77
chr3L	27174311	27177114	2804	*	9.39858	9.619	9.1383	0.329754	0.138112	0.999839	936.41	699.41	723.18	373.43	477.53	839.58
chr3R	10605889	10606715	827	*	6.5084	6.37681	6.62899	-0.402533	0.138188	0.999839	98.96	73.92	76.43	65.59	83.87	147.46
chr3R	13051032	13052965	1934	*	9.85042	10.0769	9.58165	0.344324	0.138391	0.999839	1286.19	960.67	993.32	507.78	649.32	1141.61
chr3R	27692417	27693885	1469	*	8.10358	8.31804	7.85158	0.315443	0.138421	0.999839	380.05	283.86	293.51	153.06	195.73	344.13
chr2L	2177657	2178321	665	*	6.8915	7.13437	6.59929	0.38381	0.1386	0.999839	167.31	124.96	129.21	64.25	82.16	144.46
chr2R	11658661	11659973	1313	*	7.8555	8.08689	7.57977	0.356055	0.138624	0.999839	323.78	241.84	250.06	126.78	162.12	285.03
chr3R	5466564	5468163	1600	*	8.86802	8.80661	8.92692	-0.271131	0.138661	0.999839	533.22	398.27	411.81	322.54	412.45	725.15
chr2L	9898052	9898401	350	*	5.21043	5.46942	4.89454	0.422614	0.138682	0.999839	52.76	39.41	40.75	19.71	25.21	44.32
chr2R	18806698	18807730	1033	*	8.38747	8.6741	8.02941	0.493626	0.138726	0.999839	486.43	363.32	375.67	173.14	221.41	389.27
chr3R	23496686	23497619	934	*	7.18706	7.44045	6.87948	0.409759	0.13891	0.999839	206.85	154.5	159.75	78.03	99.78	175.42
chr3R	6688684	6689297	614	*	5.79272	6.12283	5.36394	0.606731	0.138984	0.999839	82.99	61.98	64.09	27.29	34.9	61.36
chr2L	7914901	7915909	1009	*	6.84425	7.04237	6.61452	0.276675	0.139033	0.999839	156.97	117.24	121.23	64.93	83.04	145.99
chr3L	140706	142145	1440	*	7.66045	7.90617	7.36411	0.390944	0.139338	0.999839	285.66	213.36	220.61	109.18	139.61	245.46
chr3L	10766387	10767829	1443	*	7.57691	7.80906	7.30009	0.357878	0.13935	0.999839	267.07	199.48	206.25	104.44	133.55	234.8
chr3L	5622473	5622736	264	*	5.14247	5.51648	4.63621	0.727111	0.139423	0.999839	54.51	40.71	42.1	16.48	21.07	37.05
chr3L	12097154	12097553	400	*	6.11361	5.938	6.27014	-0.482244	0.139463	0.999839	73.01	54.53	56.38	51.15	65.4	114.99
chr2R	16220274	16221772	1499	*	8.15586	8.34748	7.93483	0.261655	0.139879	0.999839	387.88	289.71	299.56	162.16	207.36	364.57
chr3L	19634369	19637650	3282	*	8.89628	8.84878	8.94227	-0.244313	0.139935	0.999839	549.04	410.09	424.02	325.99	416.86	732.9
chr2R	4641544	4641915	372	*	5.34559	5.61918	5.00768	0.459255	0.140161	0.999839	58.53	43.72	45.2	21.32	27.26	47.93
chr2R	7093780	7096023	2244	*	7.94686	7.83064	8.0544	-0.374473	0.140184	0.999839	271.09	202.48	209.36	176.17	225.28	396.07
chr2R	5701783	5702855	1073	*	7.41032	7.30006	7.51275	-0.363321	0.140245	0.999839	187.67	140.17	144.94	121.02	154.76	272.09
chr2R	23941925	23944180	2256	*	9.93015	9.87418	9.98402	-0.260695	0.140273	0.999839	1117.59	834.74	863.11	671.12	858.2	1508.85
chr2R	19390135	19390493	359	*	6.01888	6.24913	5.74477	0.352842	0.140463	0.999839	90.58	67.66	69.95	35.54	45.44	79.89
chr2R	6648329	6650230	1902	*	8.31743	8.50001	8.10836	0.240676	0.140472	0.999839	431.14	322.02	332.96	182.88	233.86	411.16
chr3R	4304505	4305354	850	*	6.83856	7.09015	6.53363	0.405212	0.140575	0.999839	162.26	121.19	125.31	61.39	78.51	138.03
chr2R	8670014	8672257	2244	*	8.37855	8.62635	8.07918	0.396148	0.140575	0.999839	470.6	351.49	363.44	179.22	229.18	402.93
chrX	481243	481769	527	*	6.26646	6.59096	5.84714	0.592069	0.141361	0.999839	114.8	85.74	88.66	38.15	48.78	85.77
chrX	648902	649248	347	*	5.53945	5.77362	5.25976	0.362061	0.141366	0.999839	65.15	48.66	50.31	25.39	32.47	57.08
chr2R	17846067	17846506	440	*	5.96249	6.24982	5.60332	0.494734	0.141378	0.999839	90.62	67.69	69.99	32.22	41.2	72.43
chr3L	2471458	2474372	2915	*	8.56204	8.8357	8.22404	0.460631	0.14147	0.999839	544.09	406.38	420.19	198.15	253.38	445.49
chrX	19324143	19324569	427	*	5.86437	6.14704	5.51248	0.482754	0.141912	0.999839	84.39	63.03	65.18	30.25	38.68	68.01
chr3R	19253339	19254487	1149	*	7.32237	7.52468	7.08699	0.286593	0.142103	0.999839	219.29	163.79	169.35	90.1	115.21	202.56
chr3R	24983884	24984995	1112	*	7.12168	7.33567	6.87033	0.31418	0.142163	0.999839	192.36	143.68	148.56	77.53	99.15	174.31
chr3L	14050262	14051546	1285	*	8.28657	8.08381	8.46431	-0.531186	0.142179	0.999839	323.09	241.32	249.52	234.06	299.3	526.22
chr2L	18627372	18628786	1415	*	7.48523	7.70268	7.22909	0.322491	0.142232	0.999839	248.08	185.3	191.59	99.42	127.14	223.53
chr3L	17403357	17404589	1233	*	7.24241	7.46428	6.9801	0.333045	0.142318	0.999839	210.3	157.07	162.41	83.66	106.98	188.09
chr4	511155	512371	1217	*	7.09086	6.99377	7.18183	-0.338659	0.142325	0.999839	151.77	113.36	117.21	96.22	123.04	216.32
chrX	17598233	17600033	1801	*	8.31386	8.50026	8.09975	0.249538	0.14244	0.999839	431.21	322.08	333.02	181.79	232.47	408.72
chr3L	12113137	12116701	3565	*	9.13948	9.35654	8.88387	0.321726	0.142472	0.999839	780.65	583.08	602.89	313.05	400.32	703.83
chr2L	2492279	2493349	1071	*	7.91227	8.09522	7.70271	0.241505	0.142828	0.999839	325.66	243.24	251.5	138.06	176.54	310.39
chr3L	9528338	9530017	1680	*	8.42152	8.74535	8.00331	0.590946	0.143346	0.999839	511.06	381.71	394.69	170.04	217.44	382.29
chrX	19154039	19154393	355	*	6.48344	6.7087	6.21639	0.34099	0.143577	0.999839	124.56	93.04	96.2	49.28	63.01	110.78
chr3L	18209593	18210116	524	*	6.45992	6.18712	6.68924	-0.652163	0.143708	0.999839	86.77	64.81	67.01	68.39	87.45	153.75
chr3R	31688611	31690730	2120	*	7.91281	8.1078	7.68728	0.269503	0.143827	0.999839	328.51	245.37	253.71	136.59	174.66	307.08
chrX	13644111	13645249	1139	*	7.20529	7.4621	6.89265	0.418234	0.144044	0.999839	209.98	156.83	162.16	78.74	100.69	177.03
chrX	13274088	13276560	2473	*	8.97761	9.17633	8.74708	0.278292	0.14417	0.999839	688.98	514.61	532.1	284.74	364.11	640.16
chr3L	10934296	10935604	1309	*	7.40768	7.62548	7.15104	0.323334	0.145202	0.999839	235.16	175.64	181.61	94.19	120.44	211.75
chr3R	5367578	5368245	668	*	7.01385	7.24325	6.74095	0.351098	0.145346	0.999839	180.42	134.76	139.34	70.88	90.64	159.36
chr2R	18571835	18573872	2038	*	7.90484	8.15281	7.60522	0.396504	0.145483	0.999839	338.92	253.14	261.75	129.04	165	290.11
chrX	13410578	13412140	1563	*	8.6905	8.96749	8.34739	0.46908	0.145632	0.999839	596.13	445.26	460.39	215.84	276	485.26
chr4	832261	833191	931	*	7.05256	7.28157	6.7802	0.350187	0.145771	0.999839	185.28	138.39	143.09	72.84	93.14	163.76
chr2R	14004448	14005197	750	*	6.85657	7.10361	6.55831	0.394014	0.14582	0.999839	163.78	122.33	126.49	62.45	79.86	140.41
chrX	15740363	15741146	784	*	6.76458	6.70072	6.82573	-0.275606	0.145842	0.999839	123.87	92.52	95.67	75.17	96.13	169.01
chrX	1188530	1189037	508	*	6.05331	6.36165	5.66063	0.549173	0.146635	0.999839	97.93	73.14	75.63	33.52	42.87	75.37
chr3R	28890516	28893100	2585	*	8.85173	9.09929	8.55271	0.395596	0.14664	0.999839	653.15	487.85	504.43	248.85	318.21	559.47
chr2L	16806590	16807289	700	*	6.69694	6.53398	6.84335	-0.45977	0.146679	0.999839	110.35	82.42	85.22	76.1	97.31	171.08
chr2R	16336776	16337931	1156	*	8.02808	8.21774	7.80965	0.257093	0.146786	0.999839	354.52	264.8	273.8	148.68	190.12	334.27
chr2R	10043739	10045081	1343	*	8.16317	8.51377	7.69905	0.663557	0.147149	0.999839	435.27	325.11	336.16	137.71	176.09	309.6
chr3L	6257137	6257603	467	*	6.74296	6.61939	6.85677	-0.38786	0.147171	0.999839	117.08	87.45	90.42	76.81	98.22	172.68
chr2R	5359546	5361299	1754	*	8.57842	8.48909	8.66254	-0.324236	0.147272	0.999839	427.89	319.59	330.45	268.53	343.38	603.73
chrX	22824925	22828427	3503	*	8.89751	9.21762	8.48551	0.581069	0.147419	0.999839	708.98	529.55	547.54	237.52	303.73	534.01
chr2R	19981633	19981955	323	*	5.47251	5.71693	5.17806	0.386951	0.14762	0.999839	62.64	46.78	48.37	23.99	30.68	53.94
chr3R	20948365	20949990	1626	*	8.37092	8.57665	8.1309	0.29476	0.147872	0.999839	454.66	339.59	351.13	185.76	237.54	417.64
chr3R	15827201	15828579	1379	*	6.79174	7.04204	6.48871	0.402032	0.148215	0.999839	156.94	117.22	121.2	59.51	76.1	133.8
chr3L	11332889	11334083	1195	*	8.01931	8.30436	7.66371	0.489536	0.148219	0.999839	376.46	281.18	290.74	134.37	171.83	302.11
chr3L	10342887	10343294	408	*	6.08699	6.4166	5.65904	0.605562	0.148581	0.999839	101.73	75.98	78.57	33.49	42.82	75.28
chrX	16928521	16933419	4899	*	9.59296	9.89669	9.20775	0.537973	0.148629	0.999839	1135.17	847.87	876.68	391.85	501.08	880.98
chr2R	13439716	13439979	264	*	5.47798	5.34169	5.6025	-0.410657	0.148829	0.999839	48.29	36.07	37.29	32.2	41.17	72.39
chr2R	18343877	18346615	2739	*	8.56897	8.49172	8.64229	-0.301368	0.148948	0.999839	428.67	320.18	331.06	264.79	338.6	595.31
chr2R	5895101	5895666	566	*	5.90666	6.20217	5.53461	0.515706	0.149088	0.999839	87.68	65.49	67.71	30.72	39.28	69.06
chr2L	8161975	8163681	1707	*	7.98552	8.17133	7.7722	0.248139	0.149189	0.999839	343.3	256.42	265.13	144.87	185.25	325.7
chrX	17827966	17830626	2661	*	9.64588	9.89085	9.35064	0.389265	0.149387	0.999839	1130.57	844.44	873.14	432.65	553.25	972.7
chr2R	18265294	18267280	1987	*	7.99386	8.19712	7.75718	0.288928	0.149444	0.999839	349.49	261.04	269.91	143.37	183.33	322.33
chr2L	8472784	8473149	366	*	5.88316	5.66515	6.0725	-0.557183	0.150344	0.999839	60.43	45.13	46.67	44.6	57.03	100.27
chrX	5025307	5027753	2447	*	8.36835	8.60278	8.08828	0.363481	0.150711	0.999839	462.97	345.8	357.55	180.35	230.63	405.48
chr2R	12411139	12415190	4052	*	9.65772	9.9528	9.28635	0.515487	0.150745	0.999839	1180.18	881.49	911.45	413.79	529.13	930.31
chr2L	3786462	3786994	533	*	7.35283	7.17882	7.5081	-0.479828	0.151222	0.999839	172.54	128.87	133.25	120.63	154.26	271.22
chr2R	4649399	4650414	1016	*	8.03409	8.33454	7.65417	0.529238	0.151381	0.999839	384.42	287.13	296.88	133.49	170.7	300.12
chr2R	21179162	21182198	3037	*	9.2233	9.43444	8.97587	0.307622	0.151414	0.999839	823.96	615.43	636.34	333.67	426.68	750.18
chrX	13401012	13401384	373	*	6.30675	6.15523	6.44385	-0.438899	0.151787	0.999839	84.87	63.39	65.55	57.69	73.77	129.7
chr3R	23511477	23511996	520	*	6.48841	6.71206	6.22361	0.337144	0.15184	0.999839	124.85	93.25	96.42	49.52	63.33	111.34
chr3L	20195627	20196154	528	*	6.21749	6.08821	6.33613	-0.398216	0.152215	0.999839	81.02	60.51	62.57	53.54	68.46	120.37
chr2L	6612754	6613274	521	*	6.90652	7.1118	6.66709	0.293534	0.152253	0.999839	164.71	123.02	127.21	67.34	86.12	151.41
chr3R	27075019	27075657	639	*	6.37232	6.62932	6.05939	0.418422	0.15229	0.999839	117.89	88.05	91.05	44.19	56.51	99.36
chr2L	18984281	18984588	308	*	5.21798	5.52224	4.8319	0.537854	0.153126	0.999839	54.73	40.88	42.27	18.87	24.13	42.43
chr3R	21138414	21139164	751	*	7.94942	7.90177	7.99555	-0.244558	0.153156	0.999839	284.79	212.71	219.94	169.13	216.27	380.24
chr3L	15180056	15182298	2243	*	8.52361	8.72935	8.28357	0.294802	0.153226	0.999839	505.42	377.5	390.33	206.5	264.06	464.26
chr3L	16087180	16087500	321	*	5.84549	6.11561	5.51286	0.450933	0.153285	0.999839	82.57	61.67	63.77	30.26	38.69	68.03
chr3R	17825924	17826623	700	*	6.65765	6.90334	6.36136	0.390639	0.153745	0.999839	142.55	106.47	110.09	54.48	69.67	122.49
chr3L	21025397	21026221	825	*	7.2955	7.2283	7.35971	-0.282085	0.153777	0.999839	178.56	133.37	137.9	108.84	139.18	244.71
chr2L	10234889	10236760	1872	*	8.10018	8.02224	8.17413	-0.302655	0.153852	0.999839	309.59	231.24	239.1	191.41	244.77	430.34
chr3L	12092987	12093248	262	*	5.44723	5.69437	5.14883	0.393597	0.153881	0.999839	61.66	46.06	47.62	23.51	30.06	52.86
chr2R	10870520	10872974	2455	*	8.69839	8.93499	8.41524	0.368759	0.153995	0.999839	582.85	435.34	450.13	226.23	289.29	508.62
chr2L	7320605	7321164	560	*	6.24978	6.47184	5.98722	0.333201	0.154169	0.999839	105.7	78.95	81.63	42.04	53.76	94.51
chr2L	8082322	8084527	2206	*	8.65819	8.61464	8.70046	-0.236639	0.154745	0.999839	466.79	348.65	360.5	275.68	352.53	619.81
chr3R	29615574	29619714	4141	*	9.63382	9.95435	9.22111	0.582261	0.154861	0.999839	1181.45	882.44	912.43	395.49	505.74	889.18
chrX	5819342	5820804	1463	*	7.49385	7.75255	7.17841	0.422984	0.155414	0.999839	256.81	191.81	198.33	95.99	122.75	215.81
chrX	1321070	1322354	1285	*	7.23251	7.44535	6.98276	0.311469	0.155424	0.999839	207.55	155.02	160.29	83.82	107.18	188.44
chr3L	12490308	12491336	1029	*	7.12772	7.32348	6.90117	0.271209	0.155442	0.999839	190.74	142.47	147.31	79.21	101.29	178.08
chr2L	11066346	11066820	475	*	6.05913	6.31068	5.75426	0.404869	0.155711	0.999839	94.53	70.6	73	35.77	45.74	80.42
chr2L	21762678	21766269	3592	*	8.82902	9.02151	8.60683	0.26373	0.155739	0.999839	618.87	462.25	477.95	258.36	330.38	580.86
chr3R	18021339	18022041	703	*	8.0977	8.2818	7.88662	0.244188	0.156329	0.999839	370.62	276.82	286.23	156.83	200.54	352.59
chr3R	6963320	6963796	477	*	6.19502	6.04143	6.33381	-0.442601	0.156502	0.999839	78.44	58.58	60.58	53.45	68.35	120.18
chr2L	11020393	11022301	1909	*	8.07864	8.29515	7.82381	0.320314	0.156577	0.999839	374.06	279.39	288.89	150.14	192	337.57
chr2L	21787	22524	738	*	6.79176	6.62635	6.94014	-0.464204	0.157317	0.999839	117.65	87.87	90.86	81.38	104.06	182.96
chr2R	18946786	18947135	350	*	6.28413	6.50986	6.0164	0.342054	0.157372	0.999839	108.52	81.06	83.81	42.9	54.85	96.44
chr3R	26507018	26507623	606	*	6.39756	6.62917	6.12152	0.356256	0.157393	0.999839	117.88	88.05	91.04	46.14	59	103.73
chr2L	2884202	2887278	3077	*	9.42096	9.60836	9.20554	0.251884	0.157621	0.999839	929.52	694.27	717.87	391.25	500.31	879.63
chrX	1122694	1123423	730	*	7.0713	7.38567	6.66878	0.565491	0.157672	0.999839	199.14	148.74	153.8	67.42	86.22	151.59
chr3L	12689117	12689471	355	*	5.89349	6.18692	5.52473	0.510233	0.157926	0.999839	86.76	64.8	67	30.51	39.01	68.59
chr2R	24081010	24084034	3025	*	9.81901	10.0815	9.49786	0.432715	0.157992	0.999839	1290.32	963.76	996.51	479.13	612.69	1077.2
chr3L	7609840	7611190	1351	*	7.97187	8.27412	7.58906	0.53391	0.158763	0.999839	368.65	275.35	284.71	127.6	163.17	286.87
chrX	6694150	6695341	1192	*	8.19332	8.14402	8.24099	-0.247756	0.158957	0.999839	336.86	251.61	260.16	200.49	256.38	450.76
chr2R	10775058	10775691	634	*	5.9563	6.23928	5.60392	0.483613	0.159122	0.999839	89.96	67.2	69.48	32.23	41.21	72.46
chr3L	13049490	13050398	909	*	6.70227	6.91173	6.45714	0.303362	0.159299	0.999839	143.38	107.09	110.73	58.22	74.45	130.9
chrX	5879219	5881490	2272	*	9.919	10.2051	9.56173	0.49245	0.159633	0.999839	1405.74	1049.97	1085.65	500.81	640.42	1125.96
chr3L	4746361	4747581	1221	*	6.91515	7.1735	6.60022	0.421987	0.159955	0.999839	171.91	128.4	132.76	64.29	82.22	144.55
chr2R	1994456	1996265	1810	*	8.16247	7.87529	8.40186	-0.677181	0.159956	0.999839	279.61	208.85	215.94	224.14	286.62	503.93
chrX	7935631	7938929	3299	*	9.27129	9.4721	9.03794	0.283229	0.160018	0.999839	845.76	631.71	653.17	348.34	445.44	783.15
chrX	17569646	17572020	2375	*	8.41429	8.6623	8.11461	0.396671	0.160072	0.999839	482.47	360.36	372.61	183.67	234.87	412.95
chrX	2321360	2323064	1705	*	8.54082	8.78972	8.23983	0.398871	0.160148	0.999839	527.02	393.64	407.01	200.33	256.17	450.39
chr3R	10609368	10610665	1298	*	7.13111	7.04503	7.21235	-0.317942	0.160533	0.999839	157.26	117.46	121.45	98.27	125.67	220.95
chr3L	7819946	7820679	734	*	6.81348	6.40839	7.12941	-0.871001	0.161314	0.999839	101.15	75.55	78.12	92.78	118.65	208.6
chr2R	15224236	15227103	2868	*	8.82985	9.07108	8.54003	0.380061	0.161326	0.999839	640.51	478.4	494.66	246.67	315.43	554.58
chrX	476991	477614	624	*	7.26874	7.46767	7.03792	0.278654	0.161962	0.999839	210.79	157.44	162.79	87.08	111.36	195.79
chr3R	31223476	31224865	1390	*	7.51714	7.77047	7.20965	0.409685	0.162071	0.999839	260.02	194.21	200.81	98.09	125.43	220.53
chrX	11615177	11616845	1669	*	9.20724	9.08558	9.31944	-0.384673	0.162112	0.999839	646.98	483.24	499.66	423.39	541.41	951.89
chr2R	9564052	9567305	3254	*	9.92393	9.75309	10.0767	-0.474399	0.162221	0.999839	1027.61	767.54	793.62	715.63	915.11	1608.92
chrX	13089965	13090398	434	*	6.55796	6.76444	6.31691	0.296283	0.162291	0.999839	129.47	96.7	99.99	52.83	67.56	118.78
chr2L	18662578	18666476	3899	*	9.76948	10.0113	9.47876	0.38162	0.162389	0.999839	1229.04	917.98	949.18	472.83	604.63	1063.04
chr2R	16178843	16180709	1867	*	8.51269	8.4542	8.5689	-0.265504	0.162565	0.999839	417.66	311.96	322.56	251.66	321.81	565.79
chr3L	19488681	19489106	426	*	6.50555	6.35642	6.6407	-0.43463	0.16279	0.999839	97.57	72.88	75.36	66.12	84.56	148.66
chr3R	29205473	29211988	6516	*	11.2089	11.462	10.9019	0.409151	0.163051	0.999839	3359.29	2509.1	2594.37	1267.96	1621.41	2850.71
chrX	6275551	6276914	1364	*	7.65547	7.84623	7.43558	0.259611	0.163074	0.999839	274.04	204.68	211.64	114.72	146.7	257.92
chr2L	10488431	10489067	637	*	6.73284	6.67264	6.79063	-0.26859	0.163117	0.999839	121.48	90.74	93.82	73.37	93.82	164.95
chr3L	6964114	6965761	1648	*	8.9906	9.17442	8.77989	0.243588	0.163184	0.999839	688.07	513.93	531.39	291.29	372.48	654.89
chrX	10107345	10108264	920	*	6.93702	7.15713	6.67719	0.328745	0.163339	0.999839	169.97	126.95	131.27	67.82	86.72	152.47
chr3L	217833	218344	512	*	6.35126	6.28748	6.41235	-0.275379	0.163459	0.999839	93.02	69.48	71.84	56.44	72.18	126.9
chr3L	12039867	12041245	1379	*	7.34261	7.63895	6.96923	0.518454	0.163555	0.999839	237.36	177.29	183.31	83.03	106.18	186.68
chrX	6873319	6876413	3095	*	9.26485	9.21997	9.30837	-0.239247	0.163973	0.999839	710.14	530.41	548.44	420.15	537.27	944.62
chr3R	30842510	30844217	1708	*	7.81991	8.08774	7.49075	0.445881	0.164064	0.999839	323.97	241.98	250.2	119.19	152.42	267.98
chr3R	14035437	14036212	776	*	7.66089	7.83796	7.459	0.227941	0.164083	0.999839	272.47	203.51	210.43	116.6	149.1	262.14
chr2R	21509211	21509855	645	*	6.29543	6.22389	6.3636	-0.290163	0.164211	0.999839	89.01	66.48	68.74	54.57	69.78	122.68
chr2L	5799842	5800096	255	*	6.45299	6.72612	6.11579	0.458784	0.164326	0.999839	126.07	94.17	97.37	45.96	58.77	103.32
chrX	13287401	13287864	464	*	5.63657	5.48208	5.7761	-0.443808	0.164328	0.999839	53.23	39.76	41.11	36.32	46.44	81.65
chr2L	13512833	13513245	413	*	5.79178	6.05133	5.47505	0.424547	0.164519	0.999839	78.98	58.99	60.99	29.48	37.69	66.27
chr3R	21878112	21878653	542	*	6.60042	6.80051	6.36803	0.281253	0.164586	0.999839	132.74	99.15	102.52	54.74	69.99	123.06
chr3L	11340667	11341548	882	*	6.63265	6.87544	6.34056	0.383536	0.164663	0.999839	139.82	104.43	107.98	53.7	68.67	120.74
chr2L	18144117	18148063	3947	*	9.42081	9.35376	9.48488	-0.281962	0.164682	0.999839	779.15	581.95	601.73	474.84	607.2	1067.56
chr2R	16690945	16691509	565	*	6.24562	6.06223	6.40831	-0.496238	0.16534	0.999839	79.57	59.43	61.45	56.29	71.98	126.55
chr3R	9985852	9986926	1075	*	8.48229	8.38149	8.5765	-0.345784	0.165624	0.999839	397.13	296.62	306.71	252.98	323.5	568.77
chr3R	31458499	31459056	558	*	6.05661	6.26824	5.80852	0.30828	0.165656	0.999839	91.79	68.56	70.89	37.14	47.49	83.5
chr3L	21278458	21279253	796	*	6.65837	6.87339	6.4056	0.316527	0.165704	0.999839	139.62	104.29	107.83	56.18	71.84	126.31
chr2R	17075854	17077341	1488	*	7.54776	7.75662	7.30347	0.30208	0.165921	0.999839	257.53	192.35	198.89	104.68	133.86	235.35
chr3R	13698793	13699529	737	*	6.79297	7.02576	6.51526	0.35922	0.166046	0.999839	155.17	115.9	119.84	60.62	77.51	136.28
chr3L	959688	960287	600	*	6.56454	6.80026	6.28264	0.366299	0.166103	0.999839	132.72	99.13	102.5	51.59	65.97	115.99
chr3L	19149677	19150917	1241	*	7.40941	7.71633	7.01905	0.546009	0.166138	0.999839	250.44	187.06	193.41	85.95	109.91	193.24
chr2L	4052310	4055940	3631	*	8.61518	8.541	8.68572	-0.295514	0.16619	0.999839	443.56	331.3	342.56	272.88	348.95	613.51
chr3L	14363312	14366006	2695	*	9.45826	9.7206	9.13738	0.432264	0.166648	0.999839	1004.73	750.45	775.95	373.19	477.22	839.04
chr3R	18584153	18586080	1928	*	8.4134	8.5889	8.21354	0.224396	0.167283	0.999839	458.54	342.49	354.13	196.71	251.55	442.26
chr2R	18269093	18270012	920	*	7.15111	7.36888	6.89452	0.32321	0.167826	0.999839	196.84	147.02	152.02	78.84	100.82	177.26
chr3R	8342962	8345010	2049	*	8.39512	8.35482	8.43432	-0.230307	0.168093	0.999839	389.86	291.19	301.09	229.24	293.14	515.4
chr3R	14711342	14711909	568	*	6.60131	6.81683	6.34785	0.317717	0.168228	0.999839	134.25	100.28	103.68	53.98	69.02	121.35
chr2L	8554175	8554527	353	*	5.47206	5.6911	5.2137	0.325653	0.16833	0.999839	61.52	45.95	47.52	24.59	31.45	55.29
chr2L	10515792	10517708	1917	*	8.79256	8.9695	8.59083	0.227721	0.168488	0.999839	596.96	445.88	461.03	255.51	326.73	574.45
chr3R	10462255	10463311	1057	*	7.17367	7.37795	6.93561	0.291215	0.168753	0.999839	198.08	147.95	152.98	81.12	103.73	182.38
chr2R	14342031	14343502	1472	*	7.66461	7.87393	7.41967	0.303196	0.168909	0.999839	279.35	208.65	215.74	113.46	145.09	255.09
chr3L	26370197	26372660	2464	*	10.3167	10.1271	10.4842	-0.507935	0.169016	0.999839	1331.76	994.71	1028.51	949.23	1213.84	2134.13
chr3L	1820893	1823012	2120	*	8.08951	8.35579	7.7627	0.442015	0.169129	0.999839	390.12	291.39	301.29	143.92	184.04	323.56
chr2R	18941505	18944248	2744	*	8.696	8.99017	8.32608	0.513059	0.169293	0.999839	605.57	452.31	467.68	212.67	271.95	478.14
chr4	1180431	1184384	3954	*	10.0353	9.97738	10.0909	-0.264385	0.169477	0.999839	1200.46	896.64	927.11	722.73	924.19	1624.89
chr2L	8290877	8291962	1086	*	6.88253	7.08073	6.6527	0.276881	0.169489	0.999839	161.2	120.4	124.5	66.68	85.26	149.91
chr3L	6218987	6219838	852	*	7.10489	7.38463	6.75754	0.475783	0.16966	0.999839	199	148.64	153.69	71.7	91.69	161.2
chr3R	16111306	16111588	283	*	5.8452	6.10774	5.52403	0.431994	0.169905	0.999839	82.12	61.34	63.42	30.49	38.99	68.56
chr3R	7907004	7908049	1046	*	7.91941	8.10952	7.7004	0.258109	0.169996	0.999839	328.9	245.66	254.01	137.83	176.26	309.89
chrX	18774180	18774955	776	*	6.50895	6.40224	6.6083	-0.356487	0.170018	0.999839	100.72	75.23	77.79	64.66	82.68	145.36
chr3L	7817883	7819288	1406	*	8.08611	7.66213	8.41338	-0.901747	0.170087	0.999839	241.21	180.16	186.28	225.94	288.92	507.97
chr3L	7630335	7630757	423	*	5.88795	6.107	5.62957	0.325944	0.170536	0.999839	82.08	61.31	63.39	32.81	41.95	73.76
chr3R	8726860	8727239	380	*	6.71528	6.90515	6.49657	0.257412	0.171178	0.999839	142.73	106.61	110.23	59.84	76.52	134.53
chr3R	11796605	11796931	327	*	6.10407	6.33764	5.82524	0.360922	0.171325	0.999839	96.31	71.94	74.38	37.57	48.05	84.47
chr3R	29033809	29034990	1182	*	7.56669	7.4581	7.66768	-0.360242	0.171743	0.999839	209.4	156.4	161.72	134.74	172.3	302.94
chrX	10731103	10731810	708	*	6.98954	6.85529	7.11235	-0.407589	0.171765	0.999839	137.88	102.99	106.48	91.69	117.25	206.15
chr2R	11661985	11662936	952	*	7.32688	7.52269	7.10025	0.271355	0.171964	0.999839	218.98	163.56	169.12	90.93	116.27	204.43
chr3L	1312646	1314224	1579	*	8.93335	8.83308	9.02711	-0.344829	0.172161	0.999839	543.1	405.65	419.43	345.73	442.11	777.3
chr2R	20180702	20181074	373	*	6.13415	6.37418	5.84604	0.376612	0.172971	0.999839	98.78	73.78	76.29	38.12	48.75	85.7
chr3R	13764612	13768263	3652	*	9.20644	9.46448	8.89196	0.421554	0.173313	0.999839	841.3	628.38	649.73	314.81	402.57	707.79
chr3L	8055542	8058721	3180	*	9.87618	10.0696	9.65273	0.265969	0.173787	0.999839	1279.71	955.83	988.32	533.42	682.11	1199.27
chr2L	13810987	13811737	751	*	6.81622	7.03476	6.55856	0.324984	0.17389	0.999839	156.15	116.63	120.59	62.46	79.88	140.44
chr2L	1747485	1748913	1429	*	7.67837	7.94737	7.34744	0.44878	0.17406	0.999839	293.94	219.55	227.01	107.92	138.01	242.64
chr2R	17835525	17837397	1873	*	7.88356	8.18322	7.50489	0.527185	0.174141	0.999839	346.14	258.54	267.32	120.37	153.92	270.62
chr3L	199287	200700	1414	*	8.38623	8.32541	8.4446	-0.269977	0.174314	0.999839	381.99	285.32	295.01	230.88	295.24	519.08
chr3L	13046994	13047575	582	*	6.99284	7.21215	6.73411	0.326865	0.174359	0.999839	176.58	131.89	136.37	70.55	90.21	158.61
chrX	20909564	20910033	470	*	5.87035	6.18233	5.47174	0.558534	0.174454	0.999839	86.48	64.59	66.79	29.41	37.61	66.12
chr2L	12480597	12481596	1000	*	7.35896	7.57199	7.10893	0.311939	0.175	0.999839	226.6	169.25	175	91.48	116.98	205.66
chr3L	18007206	18008860	1655	*	7.49576	7.78382	7.13545	0.497185	0.175224	0.999839	262.43	196.02	202.68	93.17	119.15	209.48
chr2R	15232755	15233118	364	*	5.40218	5.66823	5.07573	0.440418	0.175437	0.999839	60.56	45.23	46.77	22.35	28.58	50.25
chr3L	19845254	19847947	2694	*	9.06963	9.29239	8.80609	0.335343	0.175525	0.999839	746.7	557.72	576.67	296.62	379.31	666.89
chr3R	24054427	24054972	546	*	6.87989	7.06319	6.66986	0.242211	0.175671	0.999839	159.25	118.95	122.99	67.47	86.28	151.7
chr2R	23976707	23983362	6656	*	11.098	11.3168	10.8401	0.325762	0.175734	0.999839	3037.69	2268.89	2346	1214.8	1553.43	2731.19
chr2R	4821543	4822265	723	*	6.55044	6.44333	6.65014	-0.357268	0.17617	0.999839	103.63	77.4	80.03	66.56	85.11	149.64
chrX	1126147	1129183	3037	*	9.22111	9.47937	8.9063	0.422094	0.176441	0.999839	850.02	634.89	656.47	317.96	406.59	714.86
chr3L	4395592	4397042	1451	*	7.52697	7.75339	7.25829	0.343999	0.17661	0.999839	256.96	191.92	198.45	101.45	129.74	228.1
chr3L	9767713	9768538	826	*	7.05121	7.4046	6.58215	0.670929	0.176654	0.999839	201.77	150.71	155.83	63.49	81.19	142.75
chr2L	1887203	1888109	907	*	6.94866	7.25088	6.56587	0.533612	0.176741	0.999839	181.38	135.48	140.08	62.78	80.28	141.15
chr2L	7495037	7495377	341	*	5.90848	5.80685	6.00343	-0.346833	0.177082	0.999839	66.66	49.79	51.48	42.51	54.36	95.58
chr2R	9078490	9079401	912	*	7.4872	7.71868	7.21133	0.356229	0.17711	0.999839	250.85	187.36	193.73	98.21	125.58	220.79
chr2R	7585889	7586809	921	*	7.15514	7.33382	6.95116	0.231582	0.177208	0.999839	192.11	143.49	148.37	82	104.86	184.36
chrX	11390176	11390537	362	*	5.92536	6.14749	5.66269	0.333276	0.177339	0.999839	84.42	63.05	65.2	33.57	42.93	75.47
chr3R	20007611	20009192	1582	*	7.95124	8.13389	7.74207	0.240817	0.177381	0.999839	334.5	249.85	258.34	141.87	181.42	318.97
chrX	10104345	10105582	1238	*	7.57538	7.81903	7.28204	0.385872	0.177462	0.999839	268.92	200.86	207.68	103.14	131.89	231.88
chr3R	16286601	16287973	1373	*	7.90478	8.09982	7.67917	0.269639	0.177692	0.999839	326.7	244.02	252.31	135.82	173.68	305.36
chr2R	7766344	7769552	3209	*	9.57798	9.85379	9.23669	0.466143	0.177752	0.999839	1101.9	823.02	850.99	399.79	511.23	898.83
chr2R	10838395	10838679	285	*	5.69377	5.91061	5.43847	0.320506	0.1779	0.999839	71.64	53.51	55.32	28.74	36.75	64.61
chr4	1253233	1254090	858	*	6.974	6.87617	7.06561	-0.340023	0.178097	0.999839	139.89	104.49	108.04	88.77	113.52	199.58
chr3L	3470856	3472375	1520	*	9.0754	9.01038	9.13762	-0.27806	0.178111	0.999839	614.12	458.69	474.28	373.26	477.3	839.18
chr2R	18398036	18398733	698	*	7.68665	7.6199	7.75045	-0.281284	0.178178	0.999839	234.25	174.96	180.91	142.7	182.48	320.83
chr2L	10264118	10264789	672	*	7.62656	7.5729	7.6783	-0.256137	0.179022	0.999839	226.74	169.35	175.11	135.74	173.58	305.18
chr2R	18404666	18404967	302	*	5.05569	4.93421	5.16772	-0.38308	0.179054	0.999839	36.41	27.19	28.12	23.82	30.46	53.55
chr4	513364	513651	288	*	5.60917	5.48811	5.72086	-0.382726	0.179553	0.999839	53.45	39.92	41.28	34.95	44.69	78.58
chr3R	32052610	32053209	600	*	6.75164	6.70068	6.80085	-0.250792	0.179749	0.999839	123.87	92.52	95.66	73.89	94.48	166.12
chr2R	19963910	19966240	2331	*	8.04766	8.2594	7.79941	0.308964	0.179812	0.999839	364.91	272.55	281.82	147.63	188.78	331.91
chr2R	8444374	8445414	1041	*	8.00573	8.19459	7.78836	0.255232	0.180064	0.999839	348.88	260.58	269.44	146.5	187.34	329.37
chr2R	23969640	23970800	1161	*	9.03173	8.99769	9.06499	-0.218145	0.180139	0.999839	608.74	454.67	470.13	354.93	453.87	797.98
chr2L	8006766	8007138	373	*	5.68353	5.93045	5.38543	0.393197	0.180701	0.999839	72.63	54.25	56.09	27.7	35.42	62.28
chr2R	14929324	14929602	279	*	5.61042	5.45066	5.75424	-0.453435	0.180861	0.999839	52.08	38.9	40.22	35.77	45.74	80.42
chr3L	22756196	22756838	643	*	6.16797	6.44894	5.81872	0.478493	0.181011	0.999839	104.04	77.71	80.35	37.4	47.83	84.09
chr3L	806059	808535	2477	*	8.66896	8.87265	8.43171	0.289974	0.181949	0.999839	558.2	416.93	431.1	228.83	292.61	514.46
chr2L	19064373	19065349	977	*	7.54108	7.72956	7.32421	0.254307	0.182106	0.999839	252.75	188.78	195.2	106.2	135.8	238.76
chr3L	8360230	8360827	598	*	7.11776	7.32113	6.88094	0.289051	0.182324	0.999839	190.43	142.23	147.07	78.1	99.88	175.6
chr3L	16779359	16780887	1529	*	7.79518	7.74123	7.84718	-0.256696	0.182598	0.999839	254.8	190.31	196.78	152.6	195.13	343.08
chr3R	29263262	29264124	863	*	6.74143	6.50251	6.94635	-0.594114	0.182738	0.999839	107.97	80.64	83.39	81.73	104.51	183.75
chr3L	8110399	8110781	383	*	6.65106	6.86166	6.40438	0.306048	0.18313	0.999839	138.49	103.44	106.96	56.13	71.78	126.2
chrX	7896688	7897246	559	*	6.28464	6.1359	6.41947	-0.433845	0.183284	0.999839	83.74	62.55	64.67	56.72	72.54	127.53
chr2L	20884370	20886237	1868	*	7.83429	8.00698	7.63807	0.217921	0.183688	0.999839	306.34	228.81	236.58	132.01	168.8	296.79
chr3R	15463095	15465151	2057	*	8.22603	8.47474	7.92532	0.398374	0.183715	0.999839	423.65	316.43	327.18	161.09	205.99	362.17
chrX	5063194	5064293	1100	*	7.19741	7.43186	6.91734	0.363346	0.183879	0.999839	205.62	153.58	158.8	80.1	102.43	180.09
chr3L	8425356	8425910	555	*	6.74883	6.97263	6.48382	0.337586	0.184085	0.999839	149.56	111.71	115.51	59.31	75.84	133.35
chr2L	2878252	2879331	1080	*	7.50001	7.44409	7.55385	-0.260479	0.18435	0.999839	207.37	154.89	160.15	124.52	159.23	279.96
chr3R	15089200	15093045	3846	*	9.56797	9.81746	9.26612	0.400386	0.184685	0.999839	1074.5	802.56	829.83	408.03	521.77	917.35
chr3R	29876461	29876908	448	*	6.53144	6.46226	6.59745	-0.285726	0.184734	0.999839	105	78.43	81.09	64.17	82.06	144.27
chr3L	9549971	9551159	1189	*	7.70168	7.96091	7.38544	0.424343	0.184806	0.999839	296.71	221.62	229.15	110.8	141.69	249.11
chr2R	21170140	21171378	1239	*	7.79424	7.75273	7.83459	-0.232621	0.184868	0.999839	256.84	191.84	198.36	151.27	193.44	340.1
chr3L	11112952	11114025	1074	*	7.98794	8.20181	7.73676	0.314024	0.184942	0.999839	350.63	261.89	270.79	141.35	180.76	317.8
chr3R	28605847	28606524	678	*	6.93396	6.8398	7.02235	-0.333114	0.185026	0.999839	136.41	101.89	105.35	86.15	110.16	193.68
chrX	13098166	13100447	2282	*	7.09646	7.00799	7.17983	-0.322466	0.18549	0.999839	153.27	114.48	118.37	96.08	122.87	216.02
chr3R	7976620	7980921	4302	*	10.0874	10.3068	9.82851	0.327327	0.185505	0.999839	1508.34	1126.6	1164.88	602.54	770.5	1354.66
chr2L	13884104	13884932	829	*	6.07827	6.43856	5.59694	0.689629	0.185709	0.999839	103.29	77.15	79.77	32.07	41.01	72.11
chr3L	3252267	3252852	586	*	6.78149	6.69584	6.86234	-0.317055	0.185891	0.999839	123.45	92.21	95.34	77.1	98.6	173.35
chr2L	20695191	20695860	670	*	6.47787	6.36709	6.58076	-0.364105	0.185936	0.999839	98.3	73.42	75.91	63.43	81.11	142.61
chr3L	3949949	3950604	656	*	6.68362	7.03025	6.22644	0.652112	0.186004	0.999839	155.66	116.26	120.21	49.62	63.45	111.56
chrX	5427448	5430564	3117	*	9.68055	9.89444	9.42933	0.314178	0.186065	0.999839	1133.39	846.54	875.31	456.9	584.26	1027.23
chr3L	17855856	17856837	982	*	7.9478	7.83106	8.05579	-0.375439	0.186147	0.999839	271.17	202.54	209.42	176.34	225.49	396.45
chr2R	5292672	5294844	2173	*	9.83093	9.76062	9.89798	-0.288206	0.186549	0.999839	1032.99	771.55	797.77	632.26	808.51	1421.49
chrX	19325801	19326793	993	*	7.15521	7.38231	6.88557	0.345593	0.187104	0.999839	198.68	148.4	153.44	78.36	100.2	176.16
chr3L	23097064	23097667	604	*	6.78396	6.64296	6.9124	-0.419889	0.187585	0.999839	119.01	88.89	91.91	79.83	102.08	179.47
chr2R	22118263	22118521	259	*	5.58112	5.8517	5.24779	0.451898	0.187586	0.999839	68.77	51.36	53.11	25.18	32.2	56.61
chr2R	12760419	12760808	390	*	6.63753	6.83947	6.40265	0.285599	0.187737	0.999839	136.38	101.86	105.32	56.07	71.69	126.05
chr2L	9529871	9531562	1692	*	8.16435	8.46811	7.77909	0.537913	0.187746	0.999839	421.71	314.98	325.68	145.56	186.14	327.26
chrX	3047962	3048467	506	*	6.16739	6.40978	5.87588	0.382376	0.18799	0.999839	101.25	75.62	78.19	38.92	49.76	87.49
chr3R	29771287	29771725	439	*	6.8817	6.76543	6.9893	-0.374407	0.188039	0.999839	129.55	96.77	100.05	84.2	107.67	189.3
chr3R	18296243	18296612	370	*	5.61856	5.47218	5.75144	-0.429104	0.188134	0.999839	52.86	39.48	40.83	35.7	45.65	80.26
chr2R	19486219	19487472	1254	*	8.31986	8.24677	8.38944	-0.293452	0.188166	0.999839	361.73	270.18	279.36	222.22	284.16	499.61
chr2L	18350859	18353286	2428	*	7.96636	8.24016	7.62812	0.460939	0.188499	0.999839	360.08	268.95	278.09	131.1	167.64	294.75
chrX	2465603	2467065	1463	*	7.74852	7.66182	7.83031	-0.319203	0.188534	0.999839	241.15	180.12	186.24	150.82	192.86	339.09
chrX	15885945	15886589	645	*	7.41528	7.348	7.47957	-0.282257	0.188946	0.999839	194.01	144.91	149.83	118.27	151.24	265.91
chr3L	11214657	11216271	1615	*	7.9429	7.89429	7.98992	-0.246405	0.189075	0.999839	283.32	211.61	218.81	168.47	215.43	378.76
chrX	12011914	12012778	865	*	7.98874	8.16616	7.78639	0.22878	0.189155	0.999839	342.07	255.5	264.18	146.3	187.08	328.92
chr3L	2873497	2874154	658	*	6.0956	6.35773	5.77502	0.431143	0.189613	0.999839	97.66	72.94	75.42	36.29	46.4	81.59
chr2R	16007241	16007653	413	*	6.14109	6.34054	5.90957	0.279636	0.189646	0.999839	96.51	72.08	74.53	39.84	50.94	89.56
chr2R	8639407	8639718	312	*	5.72034	5.96991	5.41838	0.399837	0.1897	0.999839	74.64	55.75	57.65	28.34	36.24	63.72
chr3L	725395	729866	4472	*	9.43725	9.65763	9.17702	0.329672	0.189922	0.999839	961.82	718.4	742.81	383.59	490.52	862.41
chr2L	11328855	11329255	401	*	5.6726	5.93452	5.35235	0.430247	0.190258	0.999839	72.83	54.4	56.25	27.07	34.62	60.87
chr3L	14349978	14353633	3656	*	9.10745	9.31035	8.87128	0.28812	0.190413	0.999839	756.05	564.7	583.9	310.34	396.84	697.72
chr4	589299	590478	1180	*	7.07323	7.02098	7.12365	-0.253339	0.190531	0.999839	154.66	115.52	119.44	92.41	118.18	207.77
chr2L	3618955	3619815	861	*	7.7393	7.68616	7.79056	-0.255156	0.190656	0.999839	245.26	183.19	189.41	146.72	187.62	329.87
chr2R	9291164	9292761	1598	*	9.06538	9.00872	9.1199	-0.262015	0.190657	0.999839	613.41	458.16	473.74	368.7	471.48	828.94
chr3R	8250552	8250825	274	*	5.48395	5.72522	5.19407	0.379267	0.190735	0.999839	63	47.05	48.65	24.26	31.02	54.54
chr3R	4981162	4982096	935	*	6.81508	7.00451	6.59698	0.256383	0.190858	0.999839	152.91	114.21	118.09	64.15	82.03	144.23
chr2R	16716950	16717922	973	*	6.74115	6.948	6.49961	0.29719	0.191442	0.999839	147.03	109.82	113.55	59.96	76.68	134.81
chrX	5695001	5696969	1969	*	8.14309	8.08797	8.19618	-0.258995	0.191496	0.999839	324.02	242.02	250.24	194.36	248.54	436.97
chr2R	6240492	6242843	2352	*	9.75678	9.96233	9.51699	0.294413	0.191768	0.999839	1188	887.34	917.49	485.52	620.86	1091.58
chr3L	12832105	12833565	1461	*	7.97292	8.21343	7.68414	0.378231	0.192177	0.999839	353.46	264.01	272.98	136.29	174.28	306.42
chr3L	12494666	12496440	1775	*	7.94321	8.17304	7.66969	0.352293	0.192211	0.999839	343.71	256.72	265.44	134.93	172.55	303.36
chr3L	15619911	15620489	579	*	6.72839	6.93555	6.4864	0.297923	0.192504	0.999839	145.77	108.88	112.58	59.42	75.98	133.58
chr3R	14361402	14361776	375	*	6.14383	6.39983	5.83239	0.41583	0.192556	0.999839	100.55	75.1	77.66	37.76	48.29	84.89
chr2L	8374496	8374836	341	*	6.28316	6.4853	6.04802	0.285955	0.19257	0.999839	106.69	79.69	82.4	43.85	56.07	98.58
chrX	14208748	14209899	1152	*	8.185	8.4018	7.92975	0.321027	0.192675	0.999839	402.76	300.83	311.05	161.59	206.63	363.29
chrX	262633	265875	3243	*	10.1101	10.3893	9.76373	0.474595	0.192744	0.999839	1597.11	1192.9	1233.44	576.08	736.67	1295.18
chr2R	7644481	7644849	369	*	5.58104	5.84276	5.26109	0.429747	0.19293	0.999839	68.34	51.05	52.78	25.41	32.5	57.13
chr3L	12526159	12527218	1060	*	8.21435	8.38086	8.0261	0.203794	0.192979	0.999839	396.96	296.49	306.57	172.74	220.9	388.38
chr3L	21685101	21689956	4856	*	9.18419	9.39157	8.94191	0.298719	0.193025	0.999839	799.84	597.41	617.71	325.91	416.75	732.72
chrX	22471615	22472695	1081	*	8.15059	8.10869	8.1913	-0.233401	0.193041	0.999839	328.71	245.52	253.86	193.7	247.7	435.49
chr2L	13221906	13222977	1072	*	7.78153	7.73169	7.82971	-0.248774	0.193169	0.999839	253.12	189.06	195.48	150.76	192.79	338.95
chrX	1876906	1877712	807	*	7.18648	7.3643	6.98363	0.229602	0.193279	0.999839	196.21	146.56	151.54	83.87	107.25	188.56
chrX	10930944	10933022	2079	*	8.08848	8.31182	7.82412	0.336667	0.193434	0.999839	378.41	282.64	292.25	150.18	192.04	337.64
chrX	5004481	5005883	1403	*	7.62392	7.86194	7.33872	0.372111	0.19368	0.999839	277.04	206.92	213.95	107.27	137.17	241.17
chr3L	644470	644839	370	*	5.89639	6.15911	5.57493	0.432448	0.194066	0.999839	85.1	63.56	65.72	31.59	40.39	71.02
chr3L	16171871	16177919	6049	*	10.2069	10.1219	10.2872	-0.31622	0.194123	0.999839	1326.92	991.1	1024.78	828.09	1058.93	1861.77
chr3L	16359959	16361626	1668	*	7.62253	7.58392	7.66014	-0.226967	0.194352	0.999839	228.48	170.65	176.45	134.04	171.41	301.36
chr3L	13254850	13255831	982	*	7.01409	7.21589	6.77939	0.285359	0.194363	0.999839	177.03	132.23	136.72	72.8	93.09	163.67
chrX	13755515	13757571	2057	*	9.31291	9.51899	9.07241	0.295641	0.194431	0.999839	873.69	652.57	674.75	356.76	456.21	802.09
chr3L	12028463	12028794	332	*	5.4798	5.7704	5.11552	0.502715	0.194526	0.999839	65	48.55	50.2	22.97	29.38	51.65
chr3L	11632410	11634625	2216	*	8.9424	9.19911	8.62991	0.41821	0.194553	0.999839	699.95	522.8	540.57	262.53	335.71	590.23
chr2L	675243	675717	475	*	6.00018	5.93022	6.0669	-0.287044	0.194657	0.999839	72.62	54.24	56.08	44.42	56.81	99.88
chr3R	15836529	15837888	1360	*	8.18166	8.11704	8.24351	-0.277245	0.195067	0.999839	330.62	246.95	255.34	200.84	256.83	451.54
chrX	10126249	10127002	754	*	6.50604	6.74963	6.21279	0.385478	0.195068	0.999839	128.14	95.71	98.96	49.15	62.85	110.51
chrX	2049649	2050675	1027	*	7.6236	7.8484	7.35719	0.34011	0.195127	0.999839	274.45	204.99	211.96	108.65	138.94	244.28
chr3R	3746061	3748066	2006	*	8.82789	8.77907	8.87511	-0.246865	0.195319	0.999839	523.14	390.74	404.02	311.16	397.9	699.57
chr2L	10362520	10363719	1200	*	7.99555	7.91784	8.0693	-0.302213	0.195481	0.999839	287.98	215.1	222.41	178	227.61	400.18
chr2L	18563026	18564051	1026	*	7.21768	7.15528	7.27749	-0.272891	0.195876	0.999839	169.75	126.79	131.1	102.81	131.47	231.15
chrX	3770755	3771469	715	*	6.74548	6.67229	6.81514	-0.293398	0.195941	0.999839	121.46	90.72	93.8	74.62	95.42	167.77
chr3R	22163859	22166471	2613	*	8.46775	8.36897	8.56019	-0.341994	0.196038	0.999839	393.7	294.06	304.06	250.14	319.87	562.38
chr2L	5235233	5236976	1744	*	8.07628	8.032	8.11923	-0.238016	0.196312	0.999839	311.7	232.81	240.72	184.26	235.63	414.28
chrX	19311908	19315853	3946	*	9.22913	9.42845	8.99778	0.279724	0.196461	0.999839	820.55	612.88	633.7	338.78	433.21	761.66
chr2R	13151849	13152670	822	*	7.46763	7.42383	7.51014	-0.237039	0.196533	0.999839	204.48	152.73	157.92	120.81	154.48	271.6
chr2R	12163967	12165276	1310	*	7.61823	7.80479	7.40392	0.24983	0.196561	0.999839	266.28	198.89	205.64	112.23	143.52	252.32
chr3L	284124	285174	1051	*	7.35965	7.63042	7.02604	0.45317	0.196933	0.999839	235.96	176.24	182.23	86.37	110.44	194.18
chr3R	27198504	27198875	372	*	5.9874	5.88183	6.08577	-0.354185	0.19709	0.999839	70.22	52.45	54.23	45.01	57.56	101.19
chr2R	9407700	9408175	476	*	6.20272	6.43427	5.92677	0.356046	0.197187	0.999839	102.98	76.92	79.53	40.31	51.55	90.63
chr3L	4170457	4170812	356	*	6.36925	6.56498	6.14274	0.270982	0.197198	0.999839	112.75	84.21	87.08	46.82	59.88	105.27
chr3L	21642654	21645655	3002	*	9.23894	9.50498	8.91249	0.441513	0.198122	0.999839	865.25	646.26	668.23	319.33	408.34	717.93
chr3L	128641	129268	628	*	6.75132	6.97528	6.4861	0.337936	0.198318	0.999839	149.84	111.92	115.72	59.4	75.96	133.56
chr2L	8284766	8285683	918	*	6.51765	6.74161	6.25242	0.337863	0.198364	0.999839	127.43	95.18	98.42	50.52	64.6	113.58
chr2L	2757287	2758237	951	*	6.94749	6.86721	7.02353	-0.306919	0.19856	0.999839	139.03	103.84	107.37	86.22	110.25	193.84
chr3L	10848103	10849471	1369	*	8.15288	8.06531	8.23544	-0.32089	0.198636	0.999839	318.98	238.25	246.34	199.72	255.39	449.03
chr3R	28865301	28866884	1584	*	7.29758	7.50192	7.05945	0.291368	0.198908	0.999839	215.85	161.22	166.7	88.39	113.03	198.73
chr2L	18653379	18655137	1759	*	7.666	7.50873	7.80779	-0.449697	0.199225	0.999839	216.88	161.99	167.49	148.49	189.88	333.84
chr3R	5606079	5607263	1185	*	8.54365	8.49362	8.592	-0.24919	0.199658	0.999839	429.23	320.6	331.49	255.72	327	574.92
chr3R	21316616	21318125	1510	*	7.32266	7.52586	7.08608	0.288682	0.199896	0.999839	219.47	163.92	169.49	90.04	115.14	202.43
chr2R	8614725	8615368	644	*	6.94159	6.88404	6.99693	-0.263513	0.199896	0.999839	140.66	105.06	108.63	84.64	108.24	190.3
chrX	3437280	3438928	1649	*	7.8622	8.05269	7.64268	0.258995	0.199927	0.999839	316.2	236.17	244.2	132.43	169.34	297.74
chr3R	21058853	21061476	2624	*	9.21993	9.39385	9.02214	0.22078	0.200318	0.999839	801.1	598.35	618.69	344.54	440.59	774.62
chr2L	19127287	19127630	344	*	5.83351	6.06021	5.56443	0.344235	0.200454	0.999839	79.46	59.35	61.37	31.36	40.1	70.5
chr3R	7886206	7887596	1391	*	8.92205	9.09987	8.71918	0.22975	0.200477	0.999839	653.42	488.05	504.63	279.28	357.13	627.9
chr2R	9408589	9409884	1296	*	8.2223	8.42594	7.98511	0.289831	0.200613	0.999839	409.56	305.91	316.3	167.91	214.71	377.5
chrX	8901735	8902076	342	*	5.82813	6.04845	5.568	0.3289	0.200656	0.999839	78.82	58.87	60.87	31.44	40.2	70.68
chr2R	17406972	17407414	443	*	7.21115	7.42613	6.95843	0.316562	0.201045	0.999839	204.81	152.97	158.17	82.41	105.39	185.29
chr3L	1332672	1333140	469	*	6.75114	6.94806	6.52302	0.27387	0.201532	0.999839	147.04	109.83	113.56	60.94	77.93	137.02
chr3L	7992646	7993208	563	*	5.80893	6.08893	5.46118	0.475944	0.201615	0.999839	81.06	60.54	62.6	29.19	37.33	65.63
chr2R	17788730	17789908	1179	*	8.16138	8.14234	8.18017	-0.188637	0.20162	0.999839	336.47	251.31	259.85	192.21	245.8	432.15
chr2R	21690904	21692247	1344	*	7.91343	7.86887	7.95665	-0.238558	0.201774	0.999839	278.37	207.92	214.98	164.63	210.52	370.12
chr2L	5003924	5005057	1134	*	7.63797	7.86852	7.36345	0.353964	0.202049	0.999839	278.3	207.87	214.93	109.13	139.55	245.34
chr3R	22524161	22525083	923	*	6.82363	7.09589	6.48775	0.456788	0.202236	0.999839	162.9	121.68	125.81	59.47	76.05	133.71
chr2R	13940692	13941904	1213	*	7.52028	7.7214	7.28651	0.283825	0.20224	0.999839	251.32	187.72	194.1	103.46	132.3	232.6
chr3R	4729964	4733271	3308	*	9.62399	9.86063	9.34075	0.36894	0.202634	0.999839	1107.14	826.94	855.04	429.69	549.47	966.06
chr3L	20944884	20945182	299	*	5.46839	5.33448	5.59091	-0.406221	0.202737	0.999839	48.05	35.89	37.11	31.94	40.84	71.81
chr2R	12904102	12904404	303	*	5.75355	5.98773	5.47384	0.362193	0.203077	0.999839	75.57	56.44	58.36	29.45	37.66	66.21
chr2L	171165	173201	2037	*	8.56703	8.53781	8.59567	-0.208679	0.203149	0.999839	442.58	330.57	341.8	256.37	327.83	576.38
chr2L	16598346	16601480	3135	*	8.96653	9.18581	8.70784	0.327003	0.203213	0.999839	693.52	518	535.61	277.1	354.34	622.99
chrX	5965300	5965811	512	*	6.47733	6.67243	6.25165	0.269537	0.203336	0.999839	121.47	90.73	93.81	50.49	64.57	113.52
chr2R	3514512	3515207	696	*	6.16883	6.04356	6.28409	-0.390819	0.203491	0.999839	78.55	58.67	60.66	51.64	66.04	116.11
chr2L	46835	47510	676	*	6.90693	6.74368	7.05357	-0.460361	0.203591	0.999839	127.62	95.32	98.56	88.03	112.57	197.92
chrX	17906098	17908380	2283	*	9.04895	9.02411	9.07338	-0.200109	0.203618	0.999839	619.99	463.08	478.82	357	456.51	802.63
chr2R	23811526	23812761	1236	*	8.23632	8.17274	8.29723	-0.275275	0.203814	0.999839	343.63	256.66	265.39	208.46	266.57	468.67
chr3R	14275221	14276890	1670	*	7.93899	8.16432	7.67183	0.341438	0.203937	0.999839	341.63	255.17	263.84	135.13	172.8	303.81
chr3L	18233541	18234191	651	*	7.24906	7.46717	6.99201	0.324025	0.203966	0.999839	210.72	157.39	162.74	84.36	107.87	189.65
chr3L	9337529	9338461	933	*	7.48235	7.72834	7.18562	0.391578	0.203969	0.999839	252.53	188.62	195.03	96.47	123.36	216.89
chr3R	14375986	14376766	781	*	6.59219	6.79785	6.35226	0.294343	0.204007	0.999839	132.5	98.97	102.33	54.14	69.23	121.72
chr2R	6459924	6460907	984	*	7.53512	7.78426	7.23379	0.399327	0.204145	0.999839	262.51	196.08	202.74	99.75	127.55	224.26
chr3R	6198901	6199398	498	*	6.09223	6.29516	5.856	0.287772	0.204539	0.999839	93.52	69.85	72.22	38.38	49.08	86.3
chr2R	13217761	13218260	500	*	6.35944	6.55663	6.13098	0.274356	0.204548	0.999839	112.1	83.73	86.57	46.44	59.39	104.42
chr2L	6050845	6051278	434	*	7.34081	7.29831	7.38209	-0.234493	0.204598	0.999839	187.44	140	144.76	110.54	141.36	248.53
chrX	2289630	2290677	1048	*	7.38914	7.26649	7.50218	-0.386316	0.204637	0.999839	183.35	136.95	141.6	120.14	153.63	270.11
chr3L	3142676	3144047	1372	*	8.1108	8.07798	8.14289	-0.215706	0.204772	0.999839	321.79	240.35	248.52	187.31	239.52	421.12
chrX	18884255	18884994	740	*	7.03764	7.2202	6.82858	0.240522	0.205003	0.999839	177.56	132.62	137.13	75.32	96.32	169.34
chr2R	7631444	7633852	2409	*	8.41832	8.61787	8.18668	0.280214	0.205026	0.999839	467.84	349.43	361.31	193.08	246.91	434.1
chr2R	16576244	16577771	1528	*	8.25744	8.57147	7.85548	0.564876	0.20513	0.999839	453.03	338.37	349.87	153.48	196.26	345.06
chr3L	10775598	10778519	2922	*	9.15045	9.33707	8.93605	0.250077	0.205373	0.999839	770.18	575.26	594.81	324.59	415.07	729.75
chr4	498838	499547	710	*	6.383	6.31443	6.44845	-0.284511	0.205416	0.999839	94.77	70.79	73.19	57.87	74.01	130.12
chr2R	6748974	6750618	1645	*	9.00139	8.98127	9.02124	-0.190818	0.205486	0.999839	601.85	449.53	464.81	344.33	440.31	774.14
chr2R	23971733	23972994	1262	*	8.39689	8.36823	8.425	-0.207585	0.205569	0.999839	393.5	293.91	303.9	227.76	291.26	512.08
chr2L	6928901	6929171	271	*	4.96494	5.20344	4.67906	0.371994	0.205809	0.999839	43.88	32.77	33.89	16.98	21.71	38.17
chr3R	25328892	25330293	1402	*	8.04468	8.27013	7.77736	0.34173	0.206118	0.999839	367.63	274.59	283.92	145.39	185.92	326.87
chr2L	6852030	6852727	698	*	7.95618	7.91955	7.9919	-0.223132	0.206548	0.999839	288.32	215.35	222.67	168.7	215.72	379.28
chr2R	17737663	17738282	620	*	6.27753	6.18266	6.36655	-0.334276	0.20742	0.999839	86.5	64.61	66.8	54.68	69.92	122.94
chr2L	20090775	20092062	1288	*	7.93799	8.12005	7.72961	0.239443	0.207511	0.999839	331.31	247.46	255.87	140.65	179.86	316.23
chr2R	15137376	15138463	1088	*	6.84789	7.04213	6.62337	0.26759	0.207736	0.999839	156.95	117.22	121.21	65.33	83.55	146.89
chr3L	319446	319867	422	*	6.8523	6.77213	6.92825	-0.306701	0.207774	0.999839	130.16	97.22	100.52	80.71	103.21	181.45
chr3R	18215490	18215995	506	*	5.68432	5.57596	5.7851	-0.359226	0.207855	0.999839	56.81	42.43	43.87	36.54	46.73	82.16
chr3R	22461613	22462824	1212	*	8.15108	8.12145	8.18011	-0.209463	0.207867	0.999839	331.63	247.7	256.12	192.21	245.78	432.13
chr3R	29213385	29214225	841	*	8.00359	8.19545	7.78223	0.262223	0.207967	0.999839	349.09	260.74	269.6	145.88	186.54	327.97
chr3L	7376660	7377249	590	*	6.01994	5.94243	6.0935	-0.301417	0.208174	0.999839	73.23	54.7	56.56	45.25	57.87	101.74
chr3L	19021360	19023339	1980	*	8.17562	8.42625	7.8721	0.4031	0.208671	0.999839	409.65	305.97	316.37	155.26	198.53	349.06
chr2R	5013278	5013604	327	*	5.70599	5.55195	5.84515	-0.443169	0.209217	0.999839	55.87	41.73	43.15	38.1	48.71	85.65
chr2L	2009818	2010501	684	*	8.22956	8.40363	8.03158	0.221082	0.209234	0.999839	403.28	301.21	311.45	173.4	221.74	389.85
chrX	10367813	10368637	825	*	7.58422	7.53557	7.63129	-0.246457	0.209266	0.999839	220.95	165.03	170.64	131.39	168.01	295.39
chr2R	15321782	15322284	503	*	6.8432	6.78072	6.90308	-0.272975	0.209599	0.999839	130.94	97.8	101.12	79.31	101.42	178.32
chrX	19353276	19356996	3721	*	9.29016	9.47315	9.08053	0.241696	0.209619	0.999839	846.37	632.17	653.65	358.77	458.78	806.62
chr3L	3042345	3047344	5000	*	10.5193	10.3989	10.6304	-0.382407	0.209751	0.999839	1607.81	1200.89	1241.71	1050.49	1343.32	2361.77
chr2R	11149619	11150023	405	*	6.32339	6.22641	6.41426	-0.338259	0.209978	0.999839	89.16	66.6	68.86	56.52	72.27	127.07
chr3R	25995751	25996292	542	*	6.46512	6.64886	6.25453	0.243117	0.210103	0.999839	119.5	89.26	92.29	50.6	64.7	113.75
chr2R	17412789	17413080	292	*	5.73801	5.98771	5.43586	0.400149	0.210383	0.999839	75.57	56.44	58.36	28.69	36.68	64.49
chr3R	6423855	6424944	1090	*	7.28761	7.49843	7.04062	0.30671	0.21043	0.999839	215.33	160.83	166.3	87.25	111.57	196.15
chr3L	16808474	16808979	506	*	6.45385	6.66883	6.20112	0.316378	0.210489	0.999839	121.16	90.5	93.57	48.76	62.35	109.62
chrX	13759080	13759498	419	*	5.39616	5.1128	5.6329	-0.66912	0.21057	0.999839	41.21	30.78	31.82	32.88	42.05	73.93
chr2R	21311476	21314062	2587	*	9.4253	9.62701	9.19073	0.285348	0.210578	0.999839	941.62	703.31	727.21	387.25	495.2	870.64
chr3L	2553223	2554253	1031	*	7.5071	7.74886	7.21651	0.38122	0.21101	0.999839	256.15	191.32	197.82	98.56	126.03	221.59
chr3R	8252375	8253759	1385	*	7.59769	7.81296	7.34457	0.317311	0.21122	0.999839	267.79	200.02	206.81	107.71	137.73	242.15
chr3L	15580007	15581011	1005	*	7.74818	7.91381	7.56104	0.201778	0.21131	0.999839	287.18	214.5	221.79	125.14	160.03	281.36
chr3R	29291377	29291746	370	*	5.97039	5.90013	6.03739	-0.28764	0.211386	0.999839	71.12	53.12	54.92	43.53	55.66	97.86
chr3L	8455283	8456370	1088	*	7.46883	7.41712	7.51874	-0.252344	0.211387	0.999839	203.53	152.02	157.19	121.53	155.4	273.23
chr3R	13938322	13939229	908	*	7.11176	7.30675	6.88624	0.269395	0.211452	0.999839	188.54	140.82	145.61	78.39	100.24	176.25
chr3L	7742232	7744228	1997	*	7.66473	7.89946	7.38425	0.36411	0.211494	0.999839	284.34	212.37	219.59	110.71	141.57	248.91
chr2L	2356725	2358305	1581	*	8.69174	8.86791	8.49104	0.225922	0.211891	0.999839	556.37	415.56	429.68	238.43	304.9	536.06
chrX	4678852	4679865	1014	*	7.84923	8.01839	7.65756	0.209836	0.211892	0.999839	308.77	230.62	238.46	133.8	171.1	300.82
chr2R	16159903	16160488	586	*	7.02204	6.97012	7.07216	-0.252708	0.211985	0.999839	149.3	111.52	115.31	89.17	114.03	200.49
chrX	8586775	8587417	643	*	6.18816	6.37941	5.96762	0.260492	0.212239	0.999839	99.14	74.05	76.57	41.47	53.03	93.24
chr3R	9783618	9784789	1172	*	7.9025	7.86968	7.9346	-0.215701	0.212284	0.999839	278.53	208.03	215.1	162.13	207.32	364.51
chrX	12497171	12497881	711	*	6.77477	7.00614	6.49907	0.355798	0.21245	0.999839	153.08	114.34	118.22	59.94	76.65	134.76
chr2L	110667	111644	978	*	7.11697	6.93909	7.27531	-0.486713	0.212847	0.999839	146.13	109.14	112.85	102.66	131.28	230.8
chr2R	16209188	16210787	1600	*	8.24569	8.43964	8.02155	0.267101	0.213422	0.999839	413.47	308.83	319.32	172.2	220.2	387.15
chr3L	19694119	19697786	3668	*	9.19559	9.40396	8.95195	0.30106	0.213673	0.999839	806.73	602.56	623.04	328.18	419.67	737.84
chr3L	835684	836054	371	*	6.36576	6.30868	6.42066	-0.262511	0.213713	0.999839	94.4	70.51	72.9	56.77	72.6	127.63
chr2R	23419716	23420606	891	*	6.74984	7.00899	6.43373	0.423911	0.213803	0.999839	153.38	114.56	118.46	57.29	73.26	128.8
chr3L	5931922	5932857	936	*	8.72474	8.68053	8.76764	-0.237934	0.213805	0.999839	488.6	364.94	377.35	288.82	369.33	649.35
chr2L	9992286	9992908	623	*	6.45859	6.70587	6.15997	0.394466	0.213946	0.999839	124.32	92.85	96.01	47.39	60.59	106.53
chrX	12902646	12903516	871	*	7.38628	7.34334	7.42798	-0.235364	0.214548	0.999839	193.38	144.44	149.35	114.12	145.93	256.57
chr3L	3192076	3194688	2613	*	9.34111	9.27604	9.40338	-0.278171	0.214663	0.999839	738.28	551.43	570.17	448.75	573.85	1008.92
chr3L	11335547	11336303	757	*	6.62461	6.84056	6.37054	0.318741	0.214722	0.999839	136.48	101.94	105.4	54.83	70.12	123.28
chr4	1268610	1269418	809	*	5.85809	5.75558	5.95379	-0.348401	0.215241	0.999839	64.34	48.05	49.69	41.07	52.52	92.35
chr3L	14338725	14339391	667	*	6.16371	6.05472	6.26504	-0.360642	0.215314	0.999839	79.16	59.13	61.14	50.97	65.17	114.58
chr2L	12828690	12830466	1777	*	7.67997	7.94004	7.36247	0.42643	0.215396	0.999839	292.45	218.43	225.86	109.05	139.45	245.18
chr3L	3239140	3240883	1744	*	8.53276	8.50265	8.56226	-0.210426	0.215471	0.999839	431.93	322.61	333.58	250.5	320.33	563.19
chrX	13256943	13258018	1076	*	7.62581	7.57128	7.67836	-0.257818	0.215635	0.999839	226.48	169.16	174.91	135.75	173.59	305.19
chr3L	20525838	20526937	1100	*	7.59072	7.5654	7.6156	-0.20096	0.21565	0.999839	225.56	168.48	174.2	129.97	166.2	292.2
chr3R	18923486	18923861	376	*	6.14761	6.09485	6.1985	-0.254118	0.215753	0.999839	81.39	60.79	62.86	48.67	62.23	109.42
chr2L	1143244	1143900	657	*	7.26223	7.20419	7.31802	-0.264518	0.215756	0.999839	175.6	131.16	135.62	105.74	135.22	237.74
chr3R	14649299	14654633	5335	*	9.72665	9.93353	9.48507	0.297536	0.216183	0.999839	1164.52	869.8	899.36	474.9	607.28	1067.69
chr2L	21836345	21837265	921	*	6.26302	6.1448	6.37229	-0.377812	0.216273	0.999839	84.26	62.94	65.07	54.9	70.2	123.43
chrX	23007621	23008787	1167	*	7.96065	7.82627	8.08357	-0.407998	0.216298	0.999839	270.27	201.87	208.73	179.77	229.88	404.16
chr3L	5779360	5780594	1235	*	8.2928	8.24887	8.33543	-0.237357	0.216554	0.999839	362.26	270.57	279.77	214.05	273.72	481.25
chr3R	12453835	12455381	1547	*	7.6508	7.87954	7.37884	0.349619	0.216653	0.999839	280.44	209.46	216.58	110.3	141.04	247.97
chr3L	50703	51420	718	*	6.55156	6.77705	6.28418	0.341573	0.216838	0.999839	130.6	97.55	100.86	51.65	66.04	116.11
chr2R	6141005	6142105	1101	*	8.07079	7.9602	8.1735	-0.364031	0.216935	0.999839	296.56	221.51	229.03	191.33	244.66	430.15
chrX	935232	936231	1000	*	8.39341	8.55042	8.2172	0.182278	0.217032	0.999839	446.47	333.47	344.81	197.21	252.19	443.38
chr2R	9186092	9187123	1032	*	7.13441	7.31623	6.92633	0.238812	0.217087	0.999839	189.79	141.75	146.57	80.6	103.07	181.21
chr3R	567010	567498	489	*	5.91807	5.66633	6.13233	-0.615788	0.217238	0.999839	60.48	45.17	46.71	46.49	59.44	104.51
chrX	12245286	12246617	1332	*	7.20384	7.40616	6.96845	0.286599	0.217788	0.999839	201.99	150.87	156	82.99	106.12	186.58
chrX	2091874	2092352	479	*	5.82915	6.08057	5.52446	0.404354	0.217947	0.999839	80.59	60.2	62.24	30.5	39.01	68.58
chr3R	8028559	8030800	2242	*	8.74453	8.95961	8.49167	0.316962	0.218034	0.999839	592.88	442.83	457.88	238.54	305.03	536.3
chrX	15869300	15871524	2225	*	9.35308	9.31762	9.38769	-0.220912	0.218533	0.999839	759.87	567.56	586.85	443.9	567.64	998
chr2R	16831154	16832003	850	*	7.04876	7.22935	6.84229	0.235959	0.218679	0.999839	178.69	133.47	138	76.04	97.24	170.96
chr3R	5820931	5821403	473	*	6.90382	7.08408	6.69778	0.235184	0.219372	0.999839	161.58	120.68	124.78	68.79	87.97	154.66
chr3L	8139938	8141992	2055	*	8.9613	8.78245	9.12041	-0.488735	0.219398	0.999839	524.37	391.66	404.97	368.83	471.64	829.23
chr3L	19699956	19701213	1258	*	7.31032	7.51415	7.07287	0.290187	0.219509	0.999839	217.69	162.6	168.12	89.22	114.09	200.59
chrX	17878155	17878655	501	*	6.37446	6.68626	5.97616	0.558419	0.219782	0.999839	122.64	91.6	94.71	41.72	53.35	93.79
chr2L	4837541	4837977	437	*	7.30956	7.27157	7.34658	-0.225735	0.219829	0.999839	184	137.43	142.1	107.86	137.92	242.49
chr3R	7324919	7325312	394	*	5.67749	5.91906	5.38717	0.380151	0.220665	0.999839	72.06	53.82	55.65	27.73	35.46	62.35
chr3L	9409867	9411487	1621	*	9.02081	8.98763	9.05325	-0.216458	0.220798	0.999839	604.51	451.52	466.86	352.05	450.19	791.51
chr3L	6751721	6753437	1717	*	8.78125	8.71842	8.84145	-0.273848	0.220828	0.999839	501.61	374.66	387.39	303.98	388.72	683.44
chrX	3680292	3683751	3460	*	9.31138	9.58857	8.96797	0.46963	0.22085	0.999839	916.86	684.82	708.09	331.85	424.35	746.08
chr2R	18647567	18647836	270	*	4.97322	5.23391	4.6548	0.426724	0.220955	0.999839	44.81	33.47	34.61	16.69	21.35	37.53
chr2L	9129516	9129992	477	*	5.79835	6.05066	5.49235	0.406561	0.22096	0.999839	78.94	58.96	60.96	29.83	38.15	67.07
chr3L	6846853	6847402	550	*	6.56567	6.50357	6.62521	-0.272194	0.221026	0.999839	108.05	80.7	83.45	65.42	83.65	147.08
chr2R	22635377	22636202	826	*	7.51918	7.68915	7.32648	0.21165	0.221484	0.999839	245.77	183.57	189.8	106.36	136.01	239.14
chr2R	14807637	14808948	1312	*	7.72355	7.93503	7.47565	0.308328	0.221588	0.999839	291.43	217.68	225.07	117.95	150.83	265.19
chr3L	21718586	21722915	4330	*	9.38488	9.63085	9.08817	0.391729	0.221697	0.999839	944.13	705.18	729.15	360.68	461.22	810.9
chr3L	11236567	11237486	920	*	7.20793	7.44206	6.92829	0.362589	0.22188	0.999839	207.08	154.67	159.93	80.71	103.21	181.46
chrX	20230991	20231529	539	*	6.38324	6.61444	6.10778	0.355307	0.22265	0.999839	116.68	87.15	90.11	45.7	58.44	102.75
chr3R	4221036	4221644	609	*	6.78228	6.99145	6.53756	0.302694	0.222837	0.999839	151.53	113.18	117.02	61.56	78.72	138.41
chr2L	15499137	15500171	1035	*	7.7917	7.96371	7.59637	0.21634	0.223028	0.999839	297.28	222.05	229.59	128.25	164	288.33
chr3R	20957719	20963016	5298	*	9.90118	10.124	9.63751	0.335582	0.223147	0.999839	1328.9	992.57	1026.3	527.83	674.96	1186.69
chr3R	25851362	25851843	482	*	6.93782	7.16409	6.66934	0.343514	0.223193	0.999839	170.79	127.57	131.9	67.45	86.25	151.65
chr3R	5470217	5471668	1452	*	8.66618	8.64762	8.68452	-0.187733	0.223287	0.999839	477.58	356.71	368.84	272.65	348.66	612.99
chr3R	4242007	4244177	2171	*	8.30909	8.50035	8.08854	0.260832	0.223416	0.999839	431.24	322.1	333.04	180.39	230.67	405.55
chr2R	24606769	24607503	735	*	8.13461	8.09469	8.17346	-0.229561	0.223431	0.999839	325.54	243.15	251.41	191.32	244.65	430.14
chr2R	2856685	2857127	443	*	5.31592	5.171	5.4476	-0.426344	0.223499	0.999839	42.9	32.04	33.13	28.92	36.98	65.02
chr3L	18215546	18216248	703	*	6.36048	6.61016	6.05835	0.400336	0.22366	0.999839	116.34	86.89	89.85	44.16	56.47	99.29
chr3R	17384571	17386590	2020	*	8.74469	9.0004	8.43369	0.415705	0.223672	0.999839	609.88	455.53	471.01	229.14	293.02	515.17
chr2R	10898633	10898995	363	*	5.77705	6.03735	5.4592	0.426432	0.223709	0.999839	78.21	58.42	60.4	29.15	37.28	65.55
chr3L	27121049	27121497	449	*	6.44853	6.30994	6.57496	-0.415392	0.223928	0.999839	94.48	70.57	72.97	63.18	80.79	142.04
chrX	2634010	2634685	676	*	7.39272	7.35989	7.42483	-0.215682	0.224053	0.999839	195.62	146.11	151.07	113.87	145.61	256.01
chrX	17150556	17151251	696	*	6.06659	5.98646	6.1425	-0.306393	0.224092	0.999839	75.5	56.39	58.31	46.82	59.87	105.25
chr2R	14352275	14352651	377	*	6.19075	6.11819	6.25984	-0.292072	0.22419	0.999839	82.72	61.79	63.89	50.78	64.94	114.17
chr3R	26482232	26485041	2810	*	8.39523	8.61852	8.13093	0.336579	0.224282	0.999839	468.05	349.59	361.47	185.76	237.55	417.65
chrX	6008172	6013895	5724	*	9.51774	9.47931	9.55517	-0.226716	0.224402	0.999839	849.99	634.87	656.44	498.54	637.52	1120.86
chrX	16062356	16062954	599	*	6.73922	6.63606	6.83549	-0.34995	0.224497	0.999839	118.44	88.47	91.47	75.68	96.78	170.15
chr2R	11515375	11517013	1639	*	7.88534	8.09548	7.6393	0.305146	0.224728	0.999839	325.72	243.28	251.55	132.12	168.95	297.04
chrX	1314339	1316240	1902	*	8.32633	8.56203	8.04445	0.366562	0.224881	0.999839	450.07	336.17	347.59	174.96	223.73	393.35
chr3L	1306718	1307797	1080	*	7.5217	7.70296	7.31435	0.237575	0.225078	0.999839	248.13	185.33	191.63	105.47	134.88	237.13
chr3L	18987911	18989798	1888	*	8.24954	8.44599	8.02207	0.272925	0.225188	0.999839	415.29	310.19	320.73	172.26	220.28	387.29
chr2L	6494609	6494948	340	*	6.27984	6.18634	6.36765	-0.331721	0.225209	0.999839	86.72	64.77	66.98	54.72	69.98	123.03
chr3R	27919007	27919867	861	*	7.50511	7.43511	7.57187	-0.287467	0.225387	0.999839	206.09	153.93	159.16	126.09	161.23	283.48
chr2L	11382278	11382553	276	*	5.52381	5.76098	5.23984	0.369284	0.225599	0.999839	64.58	48.23	49.87	25.04	32.02	56.3
chr2R	16094010	16096074	2065	*	8.17424	8.33393	7.99466	0.188307	0.225624	0.999839	384.25	287	296.76	169.02	216.14	380
chr3L	12095987	12096737	751	*	7.14007	7.0594	7.21647	-0.307714	0.226112	0.999839	158.84	118.64	122.67	98.56	126.03	221.58
chr2L	19186112	19186457	346	*	5.99816	6.20813	5.75234	0.304329	0.226166	0.999839	88.04	65.76	67.99	35.72	45.68	80.31
chr2R	10530241	10530813	573	*	6.66129	6.59728	6.72258	-0.275882	0.22634	0.999839	115.3	86.12	89.05	69.99	89.49	157.35
chr2L	14382304	14382618	315	*	5.4647	5.69651	5.18838	0.356336	0.2264	0.999839	61.76	46.13	47.69	24.16	30.9	54.33
chr3L	3940476	3940780	305	*	6.17602	6.04737	6.29413	-0.397039	0.226452	0.999839	78.76	58.83	60.82	52	66.5	116.92
chr3R	10614448	10614724	277	*	6.05998	5.9706	6.14415	-0.323862	0.226904	0.999839	74.68	55.78	57.67	46.87	59.93	105.37
chr2L	181382	183524	2143	*	8.3967	8.37784	8.41531	-0.188286	0.227356	0.999839	396.13	295.88	305.93	226.24	289.31	508.65
chr3L	12649537	12650742	1206	*	7.45362	7.66987	7.19914	0.319629	0.227544	0.999839	242.5	181.13	187.28	97.38	124.52	218.93
chrX	4129156	4129963	808	*	7.13473	7.37165	6.85109	0.369345	0.22765	0.999839	197.22	147.3	152.31	76.51	97.83	172.01
chr2R	5670564	5672620	2057	*	9.46795	9.44318	9.4923	-0.199973	0.227753	0.999839	828.97	619.17	640.21	477.28	610.33	1073.06
chrX	11576239	11577260	1022	*	8.35159	8.32782	8.37497	-0.197964	0.228044	0.999839	382.63	285.79	295.5	220	281.33	494.62
chr3L	16574369	16575268	900	*	8.17464	8.3949	7.9146	0.329276	0.228116	0.999839	400.84	299.39	309.57	159.9	204.47	359.49
chrX	2149067	2149613	547	*	6.57357	6.51949	6.62569	-0.256778	0.228198	0.999839	109.25	81.6	84.37	65.44	83.68	147.13
chr3R	27170241	27171419	1179	*	7.38371	7.58941	7.14373	0.29458	0.228262	0.999839	229.35	171.3	177.13	93.71	119.83	210.68
chrX	2274465	2275045	581	*	6.61844	6.84575	6.3485	0.345946	0.228314	0.999839	136.97	102.31	105.78	54	69.05	121.41
chr3R	8239351	8240647	1297	*	8.41979	8.3826	8.45605	-0.224256	0.228595	0.999839	397.44	296.85	306.94	232.72	297.59	523.21
chr3R	17545922	17546467	546	*	6.4957	6.67499	6.29092	0.232873	0.228654	0.999839	121.68	90.89	93.97	51.89	66.35	116.66
chr3L	9859407	9860255	849	*	7.75708	7.96122	7.5192	0.290973	0.2288	0.999839	296.77	221.66	229.2	121.57	155.45	273.31
chr3L	21556238	21559473	3236	*	8.25382	8.46755	8.00283	0.313708	0.228873	0.999839	421.54	314.86	325.56	169.98	217.36	382.16
chr3L	840777	842272	1496	*	8.90821	8.86078	8.95412	-0.244166	0.229796	0.999839	553.63	413.51	427.57	328.68	420.3	738.95
chrX	7733722	7735579	1858	*	9.81191	9.75863	9.86329	-0.255508	0.230101	0.999839	1031.57	770.49	796.68	617.24	789.3	1387.72
chrX	19743849	19744727	879	*	7.75439	7.91931	7.56815	0.200171	0.230168	0.999839	288.28	215.32	222.63	125.76	160.82	282.75
chr3R	9237455	9238261	807	*	8.09531	8.06018	8.12961	-0.220216	0.230187	0.999839	317.84	237.4	245.47	185.59	237.33	417.27
chr4	570266	570825	560	*	6.95097	6.885	7.01405	-0.279671	0.230395	0.999839	140.75	105.13	108.7	85.65	109.53	192.57
chr3R	19028160	19029460	1301	*	8.08115	8.26017	7.87672	0.232467	0.230423	0.999839	365.1	272.7	281.97	155.75	199.17	350.17
chr3L	6263192	6263881	690	*	6.65473	6.54007	6.76095	-0.371336	0.230773	0.999839	110.82	82.77	85.59	71.87	91.91	161.59
chrX	17912414	17912676	263	*	5.27925	5.51248	5.00091	0.359603	0.230947	0.999839	54.36	40.6	41.98	21.22	27.13	47.71
chr3L	23071988	23072441	454	*	6.23635	6.09669	6.36369	-0.41727	0.230975	0.999839	81.5	60.87	62.94	54.57	69.78	122.69
chr2R	4186718	4188419	1702	*	8.84491	8.81399	8.87517	-0.21201	0.231169	0.999839	535.96	400.32	413.92	311.17	397.91	699.6
chrX	1566663	1567692	1030	*	8.68345	8.92453	8.39385	0.379677	0.232246	0.999839	578.64	432.19	446.88	222.9	285.04	501.14
chr3L	9455374	9458844	3471	*	10.4964	10.4625	10.5295	-0.217806	0.232263	0.999839	1680.31	1255.04	1297.7	979.47	1252.5	2202.11
chr2R	18341340	18343390	2051	*	8.21138	8.15618	8.26454	-0.259151	0.232287	0.999839	339.71	253.74	262.36	203.79	260.6	458.18
chr4	1263667	1264213	547	*	5.70634	5.61762	5.78992	-0.322522	0.232306	0.999839	58.47	43.67	45.16	36.66	46.89	82.43
chrX	11557907	11558495	589	*	6.59858	6.53324	6.66108	-0.278403	0.232323	0.999839	110.3	82.38	85.18	67.06	85.76	150.78
chr2R	9441726	9445193	3468	*	10.2416	10.4894	9.94213	0.396345	0.232398	0.999839	1711.91	1278.64	1322.1	651.91	833.63	1465.66
chrX	5697227	5697626	400	*	5.7614	5.64366	5.87026	-0.376695	0.232474	0.999839	59.53	44.47	45.98	38.76	49.57	87.15
chrX	10783161	10784404	1244	*	8.05809	7.99422	8.11924	-0.275785	0.233144	0.999839	303.64	226.79	234.5	184.27	235.63	414.28
chr3L	18460574	18460985	412	*	6.37826	6.22286	6.51853	-0.445956	0.233194	0.999839	88.95	66.43	68.69	60.76	77.69	136.59
chr3R	6812083	6813395	1313	*	7.60433	7.85075	7.30697	0.392659	0.233273	0.999839	274.9	205.32	212.3	104.94	134.19	235.92
chr3L	12651390	12651863	474	*	5.81775	6.04721	5.54478	0.350797	0.233273	0.999839	78.75	58.82	60.82	30.94	39.56	69.55
chr2R	24351529	24353017	1489	*	7.29925	7.51525	7.04511	0.31901	0.233302	0.999839	217.86	162.72	168.25	87.52	111.91	196.76
chr3L	18017111	18017762	652	*	6.35382	6.56554	6.1056	0.308628	0.233325	0.999839	112.79	84.25	87.11	45.63	58.35	102.59
chr4	866283	869111	2829	*	9.37999	9.34256	9.41648	-0.224771	0.233338	0.999839	773.12	577.45	597.08	452.85	579.08	1018.12
chrX	15675578	15676524	947	*	7.03611	7.23621	6.80373	0.281339	0.23341	0.999839	179.54	134.1	138.66	74.03	94.67	166.45
chr3L	25106929	25109789	2861	*	9.89406	9.83007	9.95533	-0.276107	0.233415	0.999839	1083.94	809.61	837.12	657.9	841.3	1479.14
chr3R	9594458	9595064	607	*	6.62303	6.86596	6.33073	0.383877	0.233956	0.999839	138.9	103.75	107.28	53.34	68.21	119.92
chr3R	7162987	7163660	674	*	7.12584	7.35378	6.85501	0.347575	0.234541	0.999839	194.79	145.49	150.43	76.71	98.1	172.47
chr3L	4726049	4726852	804	*	5.96572	6.20502	5.67867	0.374741	0.234748	0.999839	87.85	65.62	67.85	33.94	43.41	76.31
chrX	1348750	1349973	1224	*	8.65862	8.62058	8.69568	-0.225923	0.234861	0.999839	468.72	350.09	361.99	274.77	351.36	617.76
chr3L	606107	611538	5432	*	10.1437	10.3574	9.8928	0.31371	0.234986	0.999839	1562.26	1166.88	1206.53	630	805.61	1416.4
chr2L	20637539	20638620	1082	*	8.82068	9.04113	8.56036	0.329793	0.235153	0.999839	627.35	468.57	484.5	250.17	319.91	562.45
chr2R	20670359	20671393	1035	*	7.36159	7.54438	7.15222	0.241101	0.23521	0.999839	222.3	166.04	171.68	94.26	120.54	211.93
chr2L	10237333	10238621	1289	*	7.98316	7.86596	8.09154	-0.376294	0.235237	0.999839	277.81	207.5	214.55	180.76	231.15	406.4
chr3R	9034238	9034598	361	*	6.42549	6.35848	6.48952	-0.281567	0.235928	0.999839	97.71	72.98	75.46	59.55	76.14	133.87
chr3R	4915070	4915689	620	*	5.99067	6.23036	5.70306	0.375797	0.23598	0.999839	89.41	66.78	69.05	34.52	44.15	77.62
chr3R	26006535	26007332	798	*	7.55968	7.49958	7.61739	-0.268536	0.236257	0.999839	215.5	160.96	166.43	130.13	166.4	292.56
chr3L	2600402	2600902	501	*	6.573	6.51065	6.63276	-0.272671	0.236543	0.999839	108.58	81.1	83.86	65.76	84.09	147.85
chr2L	7093687	7094865	1179	*	7.04234	7.27671	6.76238	0.363112	0.236674	0.999839	184.66	137.92	142.61	71.94	92	161.75
chr2L	10793893	10794796	904	*	6.2007	6.47553	5.8609	0.463052	0.236734	0.999839	105.97	79.15	81.84	38.51	49.25	86.59
chrX	2947634	2949272	1639	*	8.70598	8.86385	8.52868	0.184235	0.236775	0.999839	554.81	414.39	428.48	244.74	312.96	550.23
chr3R	5391923	5394271	2349	*	9.19025	9.37302	8.98092	0.24117	0.237263	0.999839	789.62	589.78	609.82	334.84	428.18	752.8
chr3R	21826732	21827751	1020	*	6.80866	7.03832	6.53538	0.351694	0.237564	0.999839	156.53	116.92	120.89	61.47	78.6	138.2
chr3R	11858550	11861793	3244	*	9.72728	9.94073	9.47667	0.313126	0.237965	0.999839	1170.34	874.15	903.85	472.14	603.75	1061.5
chr3L	11715438	11717716	2279	*	8.27771	8.48974	8.02905	0.309693	0.237977	0.999839	428.08	319.74	330.6	173.1	221.35	389.17
chr2L	16533691	16534689	999	*	7.53019	7.70851	7.32669	0.230791	0.238141	0.999839	249.09	186.05	192.37	106.38	136.03	239.17
chr3L	17481417	17482008	592	*	6.59129	6.49027	6.68571	-0.345926	0.238313	0.999839	107.06	79.96	82.68	68.22	87.24	153.37
chr3L	694541	695152	612	*	5.44615	5.66625	5.18632	0.328072	0.23836	0.999839	60.47	45.17	46.7	24.13	30.86	54.25
chr2R	10534591	10534892	302	*	6.44477	6.36901	6.51674	-0.298201	0.238361	0.999839	98.43	73.52	76.02	60.68	77.59	136.42
chr3R	6112411	6113543	1133	*	7.58561	7.8262	7.29671	0.378361	0.239115	0.999839	270.26	201.86	208.72	104.19	133.24	234.25
chrX	3432647	3433325	679	*	6.66054	6.85628	6.43401	0.27108	0.239186	0.999839	137.98	103.06	106.56	57.3	73.27	128.82
chr3L	22724481	22724763	283	*	5.44118	5.69673	5.13041	0.414401	0.239322	0.999839	61.76	46.13	47.7	23.21	29.68	52.19
chr3L	19478749	19479598	850	*	7.11306	6.97406	7.23984	-0.416329	0.239399	0.999839	149.71	111.82	115.62	100.17	128.09	225.2
chrX	5007104	5007666	563	*	6.74379	6.61578	6.86136	-0.396061	0.239638	0.999839	116.79	87.23	90.2	77.05	98.53	173.23
chrX	17283657	17284522	866	*	6.33025	6.57978	6.02834	0.399966	0.239968	0.999839	113.91	85.08	87.97	43.25	55.31	97.25
chrX	21047018	21047356	339	*	5.2095	5.1287	5.28602	-0.307243	0.240391	0.999839	41.66	31.12	32.18	25.86	33.06	58.13
chr3L	4806060	4806441	382	*	6.01002	6.22013	5.76402	0.304631	0.240532	0.999839	88.78	66.31	68.56	36.01	46.05	80.97
chr2L	7421503	7423529	2027	*	8.94034	9.11468	8.742	0.221745	0.240575	0.999839	660.16	493.08	509.84	283.73	362.83	637.91
chr3L	9730013	9730455	443	*	6.72742	6.89956	6.53193	0.216505	0.240632	0.999839	142.18	106.19	109.8	61.32	78.42	137.87
chr2L	4589024	4589516	493	*	6.47041	6.24719	6.66368	-0.566673	0.240716	0.999839	90.46	67.56	69.86	67.19	85.91	151.05
chr2R	1589477	1591755	2279	*	9.95352	9.91804	9.98815	-0.220976	0.240733	0.999839	1152.08	860.5	889.75	673.04	860.66	1513.18
chr2R	19419826	19421331	1506	*	7.9789	8.15961	7.77227	0.236349	0.240762	0.999839	340.52	254.34	262.98	144.88	185.26	325.72
chr2L	7992802	7995375	2574	*	9.02255	9.18783	8.83587	0.201031	0.24086	0.999839	694.49	518.73	536.36	302.81	387.22	680.8
chr2L	18640142	18641508	1367	*	7.32475	7.558	7.04636	0.360488	0.240919	0.999839	224.41	167.61	173.31	87.59	112.01	196.93
chr2R	5997906	6000352	2447	*	8.83725	9.10309	8.5111	0.44099	0.24104	0.999839	654.88	489.14	505.76	241.77	309.17	543.57
chrX	19491606	19492364	759	*	7.71938	7.90599	7.505	0.249976	0.24116	0.999839	285.63	213.34	220.59	120.38	153.93	270.64
chr2L	852506	853161	656	*	7.0985	7.05672	7.1391	-0.23307	0.241196	0.999839	158.54	118.42	122.44	93.41	119.45	210.01
chr2L	19136695	19144837	8143	*	10.5515	10.7359	10.3399	0.245183	0.241236	0.999839	2030.95	1516.94	1568.49	858.85	1098.26	1930.92
chr3R	19569592	19570875	1284	*	7.36718	7.32845	7.4049	-0.227188	0.241381	0.999839	191.4	142.96	147.82	112.31	143.61	252.5
chr2R	9683421	9683759	339	*	5.68047	5.89081	5.43415	0.305111	0.241567	0.999839	70.66	52.78	54.57	28.65	36.64	64.42
chrX	1927700	1928286	587	*	7.08828	7.05306	7.12265	-0.220284	0.241664	0.999839	158.14	118.12	122.13	92.35	118.09	207.63
chrX	9106229	9106518	290	*	5.92221	5.82631	6.01212	-0.336052	0.241851	0.999839	67.57	50.47	52.18	42.77	54.69	96.16
chrX	9586165	9587045	881	*	7.52531	7.71362	7.30868	0.253893	0.241897	0.999839	249.97	186.71	193.05	105.06	134.35	236.2
chr2L	1425802	1426651	850	*	6.88146	6.80362	6.95532	-0.302306	0.241909	0.999839	133.03	99.36	102.74	82.24	105.16	184.89
chr2R	24963313	24965082	1770	*	8.72302	8.91048	8.5075	0.252028	0.24227	0.999839	573.03	428.01	442.55	241.17	308.4	542.21
chr3R	27684637	27685190	554	*	6.76012	6.96596	6.51994	0.294798	0.242335	0.999839	148.87	111.2	114.98	60.81	77.77	136.73
chr3R	8930649	8931286	638	*	6.46985	6.40831	6.52888	-0.271116	0.24235	0.999839	101.15	75.55	78.11	61.19	78.25	137.58
chr3R	4644775	4646934	2160	*	9.25449	9.23526	9.27347	-0.189054	0.242667	0.999839	717.71	536.07	554.28	410.11	524.43	922.04
chrX	3041747	3043012	1266	*	7.91544	8.12596	7.66888	0.306042	0.242682	0.999839	332.67	248.48	256.92	134.86	172.45	303.19
chr3R	30803843	30804211	369	*	6.22401	6.43443	5.97756	0.305544	0.242816	0.999839	102.99	76.93	79.54	41.76	53.4	93.88
chr2L	3094424	3095959	1536	*	8.46925	8.67336	8.23143	0.290946	0.243112	0.999839	486.18	363.14	375.48	199.17	254.69	447.78
chr3R	7437034	7437954	921	*	6.80382	7.0416	6.51896	0.371356	0.243133	0.999839	156.89	117.18	121.16	60.77	77.71	136.63
chrX	1270709	1271739	1031	*	7.14644	7.05891	7.22897	-0.320699	0.243269	0.999839	158.78	118.6	122.63	99.41	127.13	223.51
chr3R	14278960	14280872	1913	*	8.48728	8.71828	8.2121	0.355183	0.243295	0.999839	501.56	374.62	387.35	196.52	251.3	441.82
chrX	4385895	4386355	461	*	6.24914	6.11271	6.37377	-0.411347	0.24331	0.999839	82.41	61.55	63.64	54.95	70.27	123.55
chr2L	16299196	16300605	1410	*	8.02375	7.99329	8.05358	-0.21108	0.24339	0.999839	303.44	226.65	234.35	176.07	225.15	395.85
chrX	11349113	11351764	2652	*	9.57136	9.52655	9.61482	-0.239117	0.243896	0.999839	878.28	656	678.3	519.59	664.42	1168.17
chrX	21281879	21282560	682	*	7.06518	7.26484	6.83338	0.280337	0.244033	0.999839	183.14	136.79	141.44	75.57	96.64	169.91
chr2L	11396225	11400673	4449	*	8.9232	9.11941	8.69605	0.272405	0.244052	0.999839	662.33	494.7	511.51	274.84	351.45	617.92
chr3R	29838232	29838676	445	*	5.81412	6.03305	5.55592	0.325597	0.244063	0.999839	77.98	58.24	60.22	31.18	39.87	70.09
chr2R	18796168	18796763	596	*	6.9529	7.12171	6.76168	0.208941	0.244152	0.999839	165.85	123.87	128.08	71.91	91.95	161.67
chr3R	24614471	24615133	663	*	6.8473	7.03832	6.62707	0.260084	0.24429	0.999839	156.53	116.92	120.89	65.5	83.76	147.27
chr2R	16724312	16727650	3339	*	8.74943	8.97517	8.48169	0.3425	0.244413	0.999839	599.31	447.63	462.85	236.89	302.93	532.6
chr2R	13414415	13414828	414	*	6.3857	6.63778	6.08004	0.40628	0.244856	0.999839	118.58	88.57	91.58	44.83	57.33	100.79
chr2L	11022792	11024907	2116	*	8.63953	8.8355	8.4127	0.271828	0.245179	0.999839	544.01	406.33	420.14	225.83	288.78	507.73
chr2R	19164236	19165095	860	*	7.20155	7.37625	7.00275	0.22243	0.245214	0.999839	197.85	147.77	152.8	84.99	108.68	191.07
chr2R	7823047	7826048	3002	*	9.68774	9.64895	9.72551	-0.227414	0.245463	0.999839	956.05	714.09	738.35	561.02	717.41	1261.33
chr2R	6652453	6653464	1012	*	7.5563	7.50497	7.60586	-0.251631	0.245468	0.999839	216.31	161.56	167.06	129.09	165.08	290.23
chr4	1185205	1186368	1164	*	7.17894	7.12616	7.22986	-0.254393	0.245573	0.999839	166.36	124.26	128.48	99.47	127.2	223.65
chr3L	22176688	22177419	732	*	7.16411	7.38192	6.90746	0.323302	0.245619	0.999839	198.63	148.36	153.4	79.55	101.73	178.86
chr2R	10554044	10555386	1343	*	7.35422	7.55426	7.12189	0.281297	0.245621	0.999839	223.83	167.18	172.86	92.3	118.03	207.52
chr3R	23957992	23958991	1000	*	7.8286	7.79486	7.86156	-0.217476	0.245633	0.999839	264.45	197.52	204.23	154.13	197.09	346.52
chr3L	6256082	6256474	393	*	6.10421	6.01264	6.19032	-0.32805	0.24567	0.999839	76.89	57.43	59.38	48.39	61.88	108.8
chr2L	11379235	11380085	851	*	6.79444	7.00094	6.55337	0.296366	0.245993	0.999839	152.53	113.93	117.8	62.24	79.59	139.93
chr2R	20651492	20652167	676	*	6.52335	6.73495	6.27528	0.308367	0.24623	0.999839	126.85	94.74	97.96	51.33	65.64	115.4
chrX	1939628	1940538	911	*	7.81221	7.7895	7.83456	-0.195845	0.246575	0.999839	263.47	196.79	203.48	151.27	193.43	340.09
chr3L	1831440	1831798	359	*	5.69324	5.89914	5.45298	0.294612	0.246719	0.999839	71.07	53.08	54.89	29.03	37.12	65.26
chr2R	14166751	14171580	4830	*	9.71162	9.6857	9.73708	-0.202233	0.247044	0.999839	980.72	732.51	757.4	565.54	723.18	1271.48
chr2R	22802410	22803484	1075	*	6.76924	6.95659	6.55387	0.251575	0.247054	0.999839	147.91	110.48	114.23	62.26	79.62	139.98
chr3L	17556864	17557771	908	*	7.71989	7.64561	7.79052	-0.295637	0.24723	0.999839	238.46	178.11	184.16	146.72	187.62	329.87
chr3R	23790354	23790837	484	*	6.16391	6.35377	5.94523	0.25722	0.247277	0.999839	97.39	72.74	75.22	40.83	52.21	91.8
chr4	580142	580774	633	*	6.5466	6.39524	6.68357	-0.438706	0.247443	0.999839	100.23	74.87	77.41	68.12	87.11	153.15
chr2R	14340320	14341234	915	*	7.16636	7.36943	6.92995	0.288357	0.247607	0.999839	196.91	147.08	152.08	80.8	103.33	181.67
chr2R	4470589	4472090	1502	*	9.49388	9.44293	9.54308	-0.250998	0.247885	0.999839	828.83	619.06	640.1	494.38	632.2	1111.5
chr2L	19489871	19490957	1087	*	8.27116	8.45935	8.05468	0.253682	0.248035	0.999839	419.15	313.07	323.71	176.2	225.32	396.15
chr2L	485545	485989	445	*	5.73889	5.98902	5.4361	0.401254	0.248232	0.999839	75.64	56.49	58.41	28.69	36.69	64.5
chr2R	4802975	4803567	593	*	6.2412	6.14219	6.33384	-0.342043	0.248519	0.999839	84.11	62.82	64.96	53.45	68.36	120.18
chr3L	5569665	5573149	3485	*	9.41604	9.6284	9.16693	0.310528	0.248769	0.999839	942.53	703.99	727.91	380.92	487.1	856.4
chr3R	9246158	9247521	1364	*	7.98711	8.16769	7.78065	0.236044	0.248795	0.999839	342.43	255.77	264.46	145.72	186.34	327.62
chr2R	20977081	20977613	533	*	7.1037	7.05694	7.14899	-0.242736	0.249049	0.999839	158.56	118.43	122.46	94.05	120.27	211.45
chr3L	5752968	5753483	516	*	6.88988	7.07797	6.67353	0.253322	0.249182	0.999839	160.89	120.17	124.26	67.65	86.5	152.09
chr3L	13476585	13477222	638	*	6.48757	6.36913	6.59701	-0.378311	0.249394	0.999839	98.44	73.52	76.02	64.15	82.03	144.23
chr3R	9808777	9809312	536	*	6.75774	6.67756	6.8337	-0.30668	0.249992	0.999839	121.9	91.05	94.14	75.59	96.66	169.94
chr2L	9526900	9528574	1675	*	7.44982	7.71593	7.12328	0.441469	0.250082	0.999839	250.37	187	193.36	92.39	118.15	207.72
chr2L	13550252	13550803	552	*	6.86002	7.03707	6.65815	0.22781	0.25068	0.999839	156.4	116.81	120.78	66.93	85.59	150.47
chr3R	19000084	19002301	2218	*	7.91143	8.10727	7.68477	0.271485	0.251088	0.999839	328.39	245.28	253.61	136.35	174.36	306.55
chrX	10209814	10213398	3585	*	9.59951	9.79563	9.37246	0.272253	0.251257	0.999839	1058.37	790.51	817.37	439.24	561.68	987.52
chr3L	157593	158313	721	*	6.38454	6.57171	6.16942	0.251065	0.251304	0.999839	113.28	84.61	87.48	47.7	60.99	107.24
chr3R	13278305	13279022	718	*	6.38446	6.61632	6.10806	0.356858	0.251459	0.999839	116.83	87.26	90.23	45.71	58.45	102.77
chrX	2359055	2361639	2585	*	8.52391	8.76375	8.2361	0.376638	0.251634	0.999839	517.62	386.61	399.75	199.81	255.51	449.23
chr3R	26870312	26872031	1720	*	8.58576	8.74863	8.40214	0.195553	0.251667	0.999839	512.22	382.59	395.59	224.18	286.68	504.02
chrX	20511507	20512147	641	*	6.96053	7.14695	6.74641	0.24942	0.251721	0.999839	168.77	126.06	130.34	71.15	90.98	159.97
chr3R	8859821	8862854	3034	*	9.479	9.65812	9.27443	0.232766	0.251842	0.999839	962.15	718.64	743.06	410.39	524.78	922.65
chr2R	14624264	14624533	270	*	5.66298	5.58433	5.73756	-0.303439	0.252083	0.999839	57.14	42.68	44.13	35.36	45.21	79.49
chr2R	20831706	20832388	683	*	7.199	7.39109	6.97734	0.262647	0.25227	0.999839	199.89	149.3	154.38	83.5	106.78	187.73
chr2R	19670664	19671013	350	*	5.65045	5.86417	5.39948	0.313055	0.252409	0.999839	69.37	51.81	53.57	27.97	35.77	62.89
chr3L	23206018	23207388	1371	*	7.74438	7.58769	7.88571	-0.448677	0.252607	0.999839	229.08	171.1	176.91	156.73	200.42	352.36
chr3L	14343968	14344548	581	*	6.04333	5.99244	6.09248	-0.250478	0.252725	0.999839	75.82	56.63	58.55	45.22	57.83	101.67
chr2L	16857412	16858404	993	*	7.08973	7.27597	6.87584	0.249032	0.252901	0.999839	184.56	137.85	142.54	77.83	99.52	174.98
chr2R	9496370	9497172	803	*	6.35764	6.63434	6.01498	0.467855	0.25304	0.999839	118.3	88.36	91.36	42.85	54.8	96.35
chrX	14824722	14825283	562	*	6.6389	6.85054	6.39079	0.3085	0.253224	0.999839	137.43	102.65	106.14	55.61	71.11	125.02
chr2R	14600810	14601460	651	*	6.85042	7.02722	6.64887	0.227233	0.25354	0.999839	155.33	116.02	119.96	66.5	85.04	149.51
chr3R	13525073	13526948	1876	*	7.87411	8.10019	7.60588	0.343254	0.253583	0.999839	326.78	244.08	252.37	129.09	165.08	290.24
chr2R	7653552	7654236	685	*	7.20934	7.17374	7.24409	-0.22106	0.253743	0.999839	171.94	128.42	132.79	100.46	128.46	225.86
chr3L	6363277	6363950	674	*	6.58935	6.80793	6.33164	0.325016	0.253817	0.999839	133.43	99.66	103.05	53.37	68.25	120
chrX	4199535	4201274	1740	*	7.68758	7.86236	7.48868	0.222671	0.253882	0.999839	277.12	206.98	214.02	119.02	152.2	267.59
chr3R	11870068	11870687	620	*	7.51069	7.45893	7.56066	-0.252453	0.25416	0.999839	209.52	156.49	161.81	125.11	159.99	281.28
chrX	1972636	1973143	508	*	6.07883	6.37688	5.70273	0.522408	0.254417	0.999839	98.97	73.92	76.43	34.51	44.14	77.6
chr2L	19586437	19587861	1425	*	7.90572	8.06122	7.73141	0.178839	0.254444	0.999839	318.07	237.57	245.65	140.83	180.09	316.62
chr3R	29147734	29148939	1206	*	8.24926	8.22165	8.27635	-0.205506	0.254532	0.999839	355.48	265.52	274.54	205.47	262.74	461.94
chr3L	16193922	16198532	4611	*	9.99822	10.2363	9.71295	0.372406	0.254719	0.999839	1436.43	1072.89	1109.35	556.16	711.19	1250.39
chr2L	2383199	2383623	425	*	7.27121	7.45711	7.05775	0.248272	0.255545	0.999839	209.25	156.29	161.6	88.29	112.9	198.5
chr3L	5755121	5755570	450	*	5.78607	5.99873	5.53655	0.310633	0.255672	0.999839	76.15	56.88	58.81	30.76	39.33	69.16
chr3R	29839265	29841300	2036	*	9.39744	9.67236	9.05751	0.463885	0.256182	0.999839	971.69	725.77	750.43	353.09	451.52	793.85
chrX	12611105	12612096	992	*	7.55785	7.5043	7.60949	-0.255919	0.256256	0.999839	216.21	161.49	166.98	129.42	165.49	290.96
chr2R	24672874	24673536	663	*	6.7882	6.98819	6.55596	0.281044	0.256354	0.999839	151.19	112.92	116.76	62.35	79.73	140.18
chr3R	26535380	26535647	268	*	5.97859	5.92752	6.02792	-0.250833	0.256699	0.999839	72.48	54.14	55.98	43.24	55.29	97.22
chr2R	22607807	22608996	1190	*	8.18445	8.06728	8.29281	-0.376275	0.257196	0.999839	319.41	238.57	246.68	207.82	265.76	467.24
chr3R	27151727	27153151	1425	*	7.54133	7.73699	7.3149	0.271031	0.257317	0.999839	254.05	189.75	196.2	105.52	134.93	237.23
chr3L	14976836	14980677	3842	*	9.25004	9.46581	8.99623	0.31864	0.257336	0.999839	842.07	628.96	650.33	338.41	432.74	760.83
chr3L	15761337	15763960	2624	*	8.7183	8.8917	8.52118	0.21957	0.25736	0.999839	565.62	422.47	436.83	243.47	311.33	547.38
chr3R	24298917	24299684	768	*	7.11072	7.33578	6.84395	0.340642	0.257706	0.999839	192.37	143.69	148.57	76.13	97.35	171.16
chrX	14233600	14234446	847	*	7.21918	7.17571	7.26137	-0.236363	0.257886	0.999839	172.17	128.6	132.97	101.67	130.01	228.58
chrX	20500053	20502101	2049	*	8.92174	9.14392	8.659	0.333956	0.258594	0.999839	673.68	503.18	520.28	267.87	342.54	602.25
chr2R	17833302	17835166	1865	*	8.21183	8.43822	7.94318	0.344017	0.259162	0.999839	413.06	308.52	319.01	163.1	208.56	366.68
chr3R	16650569	16652323	1755	*	8.96774	9.12633	8.78953	0.185862	0.259293	0.999839	665.51	497.08	513.97	293.24	374.98	659.28
chr2L	9150886	9151346	461	*	5.96063	5.88396	6.03343	-0.299816	0.259601	0.999839	70.32	52.53	54.31	43.41	55.51	97.59
chrX	17657416	17658128	713	*	7.33848	7.31101	7.36543	-0.205162	0.259689	0.999839	189.1	141.24	146.04	109.28	139.74	245.68
chr3R	5128124	5128505	382	*	6.34879	6.52289	6.15076	0.220933	0.2597	0.999839	109.51	81.79	84.57	47.08	60.21	105.86
chr3L	16821695	16822483	789	*	5.86201	6.10074	5.5758	0.373325	0.259725	0.999839	81.73	61.04	63.12	31.61	40.42	71.06
chr2L	21621364	21622130	767	*	6.69476	6.8979	6.45825	0.288433	0.260271	0.999839	142.01	106.07	109.68	58.27	74.51	131
chr3L	15836615	15837432	818	*	7.55326	7.7206	7.36392	0.205666	0.260306	0.999839	251.18	187.61	193.99	109.16	139.59	245.42
chr3R	30333062	30335382	2321	*	8.01379	8.2302	7.75909	0.320084	0.260488	0.999839	357.6	267.09	276.17	143.56	183.58	322.76
chrX	8461236	8461714	479	*	6.74314	6.70736	6.77805	-0.221343	0.260581	0.999839	124.44	92.95	96.11	72.73	93	163.51
chrX	22845768	22846661	894	*	6.98735	7.19964	6.73833	0.310122	0.260604	0.999839	175.05	130.75	135.19	70.75	90.48	159.07
chr2L	10483294	10483975	682	*	7.33498	7.3094	7.36012	-0.201469	0.260714	0.999839	188.89	141.08	145.88	108.87	139.22	244.78
chr2R	8925692	8926174	483	*	7.03854	7.21187	6.84152	0.219277	0.261899	0.999839	176.54	131.86	136.34	76	97.18	170.87
chr3L	16380952	16381601	650	*	7.09627	7.07044	7.12165	-0.20193	0.262113	0.999839	160.06	119.55	123.61	92.29	118.01	207.49
chr2R	5306687	5308430	1744	*	10.1407	10.105	10.1755	-0.221438	0.262349	0.999839	1311.46	979.54	1012.83	766.39	980.03	1723.05
chrX	10815074	10815563	490	*	6.91231	7.08996	6.70969	0.229152	0.262455	0.999839	162.24	121.18	125.29	69.36	88.7	155.95
chr3R	4319031	4321171	2141	*	8.94816	9.11689	8.75706	0.208895	0.262586	0.999839	661.17	493.84	510.62	286.71	366.64	644.61
chr3R	20777962	20778480	519	*	6.78263	6.96738	6.57068	0.245561	0.262631	0.999839	149.02	111.31	115.09	62.99	80.55	141.62
chr2R	1263519	1265636	2118	*	10.2197	10.1771	10.2612	-0.234912	0.262785	0.999839	1378.7	1029.77	1064.77	813.25	1039.95	1828.4
chr3L	2372987	2374147	1161	*	7.99126	7.96754	8.01458	-0.197837	0.262825	0.999839	298.08	222.64	230.2	171.37	219.14	385.29
chrX	20151199	20151794	596	*	6.02956	6.27928	5.72737	0.400296	0.262954	0.999839	92.49	69.08	71.43	35.11	44.9	78.93
chr3L	8026925	8027392	468	*	5.67782	5.96459	5.31955	0.493135	0.263032	0.999839	74.37	55.55	57.43	26.46	33.84	59.5
chr3R	25248622	25250356	1735	*	8.28377	8.2653	8.30201	-0.187527	0.263343	0.999839	366.4	273.67	282.97	209.15	267.45	470.23
chr2R	20630602	20633896	3295	*	9.28797	9.52638	9.00222	0.373205	0.263468	0.999839	878.18	655.92	678.21	339.82	434.54	764
chr3R	22689970	22691071	1102	*	8.19912	8.16553	8.23194	-0.21722	0.263475	0.999839	341.92	255.38	264.06	199.24	254.78	447.94
chr2L	9906352	9907695	1344	*	7.80912	7.68941	7.91966	-0.380943	0.263514	0.999839	245.81	183.6	189.84	160.46	205.19	360.75
chr3R	30038949	30039959	1011	*	8.9494	8.92337	8.97496	-0.202424	0.263599	0.999839	578.18	431.85	446.52	333.46	426.41	749.7
chr3L	12834171	12834882	712	*	6.33463	6.5503	6.08094	0.318018	0.263746	0.999839	111.61	83.36	86.19	44.86	57.36	100.86
chr3R	30386563	30389672	3110	*	9.95594	10.1408	9.74392	0.245923	0.264303	0.999839	1344.4	1004.15	1038.28	568.23	726.62	1277.52
chr3L	4194000	4194467	468	*	6.40953	6.61736	6.16664	0.29944	0.264545	0.999839	116.92	87.33	90.3	47.61	60.88	107.03
chr3R	5635728	5637663	1936	*	8.73795	8.71638	8.75921	-0.193667	0.264929	0.999839	500.9	374.13	386.84	287.14	367.18	645.57
chr2R	19578310	19579243	934	*	7.0097	7.267	6.69633	0.41941	0.26523	0.999839	183.42	137	141.65	68.72	87.88	154.51
chrX	13136908	13138890	1983	*	8.62205	8.88971	8.29315	0.445548	0.265509	0.999839	564.84	421.89	436.23	207.87	265.82	467.35
chr3L	16131213	16131581	369	*	5.92863	6.14341	5.67619	0.315785	0.265541	0.999839	84.18	62.87	65.01	33.89	43.33	76.18
chr3L	15523410	15524112	703	*	7.55267	7.74724	7.32772	0.268462	0.266127	0.999839	255.86	191.11	197.6	106.46	136.13	239.34
chr2R	10693448	10694423	976	*	7.08585	7.377	6.72069	0.504968	0.26618	0.999839	197.95	147.85	152.88	69.89	89.38	157.14
chr2R	6711931	6712829	899	*	7.05573	7.24587	6.83668	0.25807	0.266262	0.999839	180.75	135.01	139.59	75.75	96.86	170.29
chrX	3972746	3973500	755	*	6.68666	6.57177	6.79306	-0.371763	0.266425	0.999839	113.28	84.61	87.49	73.49	93.97	165.22
chr3L	20383420	20385205	1786	*	8.61308	8.59968	8.62636	-0.177514	0.266628	0.999839	461.97	345.05	356.78	261.88	334.88	588.77
chrX	19478951	19481115	2165	*	8.69562	8.85014	8.52254	0.176665	0.266635	0.999839	549.56	410.47	424.42	243.7	311.63	547.89
chr2R	24525652	24526655	1004	*	7.74088	7.90531	7.55527	0.199046	0.266664	0.999839	285.49	213.24	220.48	124.64	159.39	280.23
chrX	20159189	20160105	917	*	9.35042	9.31462	9.38536	-0.221586	0.26677	0.999839	758.29	566.38	585.63	443.18	566.72	996.39
chr3L	5550486	5551223	738	*	6.76697	6.71168	6.82022	-0.259162	0.266886	0.999839	124.82	93.23	96.4	74.89	95.76	168.36
chr3R	14722331	14722613	283	*	5.90411	6.1259	5.64191	0.332464	0.26692	0.999839	83.16	62.12	64.23	33.09	42.31	74.39
chrX	13145797	13146339	543	*	5.92657	6.13394	5.68432	0.298142	0.266979	0.999839	83.63	62.46	64.59	34.08	43.58	76.61
chr2R	11969881	11971406	1526	*	9.05944	9.03914	9.07946	-0.191165	0.267096	0.999839	626.48	467.93	483.83	358.51	458.44	806.02
chr2R	20261224	20263660	2437	*	8.55052	8.51206	8.58798	-0.226729	0.26758	0.999839	434.75	324.72	335.76	255	326.09	573.32
chr3R	24599176	24599825	650	*	6.22406	6.41345	6.00599	0.256185	0.268214	0.999839	101.51	75.82	78.39	42.59	54.46	95.75
chr3R	16470112	16470483	372	*	6.44631	6.65149	6.20704	0.293184	0.268273	0.999839	119.72	89.42	92.46	48.96	62.6	110.07
chr2R	12321292	12321656	365	*	6.19859	6.3982	5.96686	0.28003	0.268299	0.999839	100.44	75.02	77.57	41.45	53	93.19
chr2L	4650187	4650747	561	*	5.9148	6.19443	5.56761	0.475019	0.268381	0.999839	87.21	65.14	67.35	31.43	40.19	70.66
chr3L	5563269	5563665	397	*	6.64746	6.8516	6.40959	0.290794	0.268469	0.999839	137.53	102.72	106.21	56.34	72.04	126.66
chr2R	5357962	5358764	803	*	6.74675	6.68478	6.80617	-0.271989	0.268552	0.999839	122.51	91.51	94.62	74.16	94.83	166.73
chrX	9881189	9883890	2702	*	10.2216	10.5231	9.84004	0.53214	0.268812	0.999839	1752.39	1308.88	1353.36	607.37	776.68	1365.54
chr4	1256552	1257128	577	*	5.17669	5.40323	4.90784	0.343431	0.269142	0.999839	50.4	37.64	38.92	19.89	25.44	44.73
chrX	21518642	21519193	552	*	6.0685	6.30582	5.78431	0.36995	0.269491	0.999839	94.21	70.37	72.76	36.52	46.7	82.11
chr2R	13576910	13578412	1503	*	7.32502	7.51133	7.11104	0.249211	0.269548	0.999839	217.27	162.28	167.79	91.61	117.15	205.96
chr2L	18743283	18743646	364	*	5.62896	5.86444	5.34739	0.365241	0.269751	0.999839	69.38	51.82	53.58	26.98	34.5	60.66
chr2L	14599995	14601455	1461	*	7.38956	7.29907	7.47472	-0.326319	0.269878	0.999839	187.54	140.08	144.84	117.88	150.73	265.01
chr3L	12571248	12572552	1305	*	8.3459	8.53036	8.13436	0.245029	0.269978	0.999839	440.3	328.87	340.04	186.21	238.11	418.64
chrX	3811780	3812584	805	*	6.68033	6.86593	6.46727	0.247494	0.269982	0.999839	138.9	103.75	107.27	58.63	74.98	131.82
chr2R	11637115	11640924	3810	*	9.39544	9.59285	9.16667	0.275246	0.269987	0.999839	919.59	686.85	710.19	380.85	487.01	856.25
chr3R	21628293	21628662	370	*	5.87012	5.80086	5.9362	-0.285683	0.270205	0.999839	66.39	49.59	51.27	40.58	51.89	91.23
chrX	21126604	21128424	1821	*	7.79123	8.00991	7.53336	0.325489	0.270289	0.999839	306.96	229.27	237.06	122.77	156.99	276.01
chr2L	22117265	22118752	1488	*	7.75928	7.94925	7.54045	0.257773	0.270305	0.999839	294.32	219.83	227.3	123.37	157.76	277.37
chr3L	15223317	15223682	366	*	5.65662	5.86222	5.41678	0.293877	0.270373	0.999839	69.27	51.74	53.5	28.31	36.2	63.65
chr2R	9144992	9146164	1173	*	8.04589	8.21762	7.85092	0.215713	0.270619	0.999839	354.49	264.78	273.77	152.99	195.64	343.97
chr2R	4241865	4244308	2444	*	10.0557	10.0176	10.0927	-0.22601	0.271013	0.999839	1234.39	921.98	953.31	723.64	925.36	1626.94
chr2L	19131550	19136407	4858	*	10.5692	10.744	10.3703	0.22286	0.271266	0.999839	2042.36	1525.47	1577.31	877.14	1121.65	1972.05
chr3L	16615090	16615412	323	*	6.02227	5.96354	6.07871	-0.265589	0.271311	0.999839	74.31	55.5	57.39	44.79	57.28	100.7
chrX	1086566	1087851	1286	*	7.1831	7.43701	6.87475	0.411034	0.271339	0.999839	206.36	154.13	159.37	77.77	99.45	174.85
chr2R	9091077	9093028	1952	*	9.04151	9.20185	8.86109	0.189827	0.271396	0.999839	701.28	523.79	541.59	308.15	394.05	692.8
chr3L	3340501	3344124	3624	*	8.83821	9.05285	8.58597	0.315922	0.271596	0.999839	632.47	472.4	488.45	254.65	325.63	572.52
chr3L	14775607	14776088	482	*	6.83809	7.01635	6.63465	0.230588	0.271721	0.999839	154.17	115.15	119.06	65.85	84.2	148.04
chr3R	8347310	8348305	996	*	7.96086	8.11968	7.78236	0.186351	0.271783	0.999839	331.23	247.4	255.8	145.89	186.56	328
chrX	4392917	4394168	1252	*	6.74043	6.69059	6.78862	-0.248658	0.271883	0.999839	123.01	91.87	95	73.26	93.69	164.72
chr2L	21129790	21130702	913	*	7.00682	6.88149	7.12212	-0.391175	0.272129	0.999839	140.41	104.87	108.44	92.32	118.05	207.55
chr2R	8193365	8193676	312	*	5.21882	5.45416	4.93747	0.364633	0.272169	0.999839	52.21	38.99	40.32	20.31	25.97	45.65
chrX	18566968	18570668	3701	*	8.54729	8.81983	8.21099	0.457804	0.272457	0.999839	538.13	401.94	415.6	196.37	251.1	441.48
chr2R	6148250	6150991	2742	*	9.07393	8.86782	9.25425	-0.537195	0.272557	0.999839	556.34	415.54	429.66	404.68	517.49	909.83
chr3L	11824757	11826910	2154	*	9.30491	9.48103	9.10426	0.225846	0.272609	0.999839	851	635.63	657.23	364.72	466.39	819.99
chr2R	24016141	24017238	1098	*	8.06649	8.24716	7.85991	0.23626	0.272696	0.999839	361.83	270.25	279.44	153.95	196.86	346.12
chr2R	15046834	15047648	815	*	6.57877	6.77141	6.35638	0.263843	0.272797	0.999839	130.09	97.17	100.47	54.3	69.43	122.07
chr3R	30286257	30288251	1995	*	7.66643	7.86351	7.4381	0.274377	0.272824	0.999839	277.34	207.15	214.19	114.92	146.96	258.37
chr3R	5323334	5323741	408	*	6.31478	6.24374	6.38249	-0.289225	0.273019	0.999839	90.24	67.4	69.69	55.29	70.7	124.3
chr3R	14259610	14259958	349	*	5.74504	5.65856	5.82663	-0.318252	0.273213	0.999839	60.15	44.93	46.46	37.61	48.09	84.56
chr3R	14088448	14088937	490	*	7.44388	7.42478	7.46273	-0.188713	0.273505	0.999839	204.62	152.83	158.02	116.9	149.49	262.82
chr2R	23701345	23702876	1532	*	8.05711	8.22067	7.87261	0.19709	0.273507	0.999839	355.24	265.34	274.35	155.31	198.6	349.18
chr2L	10438954	10439794	841	*	7.2012	7.17129	7.2305	-0.209933	0.273894	0.999839	171.64	128.2	132.56	99.52	127.26	223.75
chr3L	16629721	16630074	354	*	5.3807	5.59163	5.13357	0.306329	0.273923	0.999839	57.43	42.89	44.35	23.26	29.75	52.3
chr2R	9847376	9848482	1107	*	8.33682	8.32017	8.35327	-0.183925	0.274457	0.999839	380.61	284.28	293.94	216.72	277.13	487.24
chr4	1245596	1246122	527	*	5.67641	5.59909	5.74979	-0.300955	0.274458	0.999839	57.72	43.11	44.58	35.66	45.6	80.17
chr2R	8174698	8174977	280	*	6.2482	6.43305	6.03613	0.245649	0.275236	0.999839	102.9	76.85	79.47	43.49	55.61	97.77
chr2R	22886284	22886999	716	*	7.42045	7.5889	7.22969	0.208177	0.275459	0.999839	229.27	171.24	177.06	99.46	127.19	223.62
chr3R	26968512	26969602	1091	*	7.15717	7.39158	6.87715	0.363248	0.27629	0.999839	199.96	149.35	154.43	77.9	99.61	175.14
chr2L	6192060	6197662	5603	*	9.06322	9.22958	8.87514	0.203511	0.276646	0.999839	714.89	533.96	552.1	311.17	397.9	699.58
chr3R	22530182	22531056	875	*	6.90147	6.83233	6.96744	-0.285737	0.276666	0.999839	135.7	101.36	104.8	82.93	106.05	186.45
chr3L	18892293	18892816	524	*	6.24155	6.41796	6.04051	0.226206	0.276854	0.999839	101.83	76.05	78.64	43.62	55.78	98.07
chrX	6820528	6821406	879	*	7.58688	7.56225	7.61111	-0.199629	0.277071	0.999839	225.07	168.11	173.82	129.56	165.68	291.29
chr2L	9123672	9129127	5456	*	9.89403	10.1235	9.62103	0.351528	0.277203	0.999839	1328.41	992.21	1025.92	521.83	667.29	1173.21
chr3L	27262103	27263057	955	*	6.45931	6.26625	6.62957	-0.513572	0.277287	0.999839	91.66	68.46	70.79	65.62	83.91	147.52
chrX	13682858	13683455	598	*	6.54209	6.45548	6.62379	-0.318825	0.277472	0.999839	104.51	78.06	80.71	65.35	83.57	146.93
chr3L	11281774	11282255	482	*	6.53059	6.44896	6.60784	-0.309394	0.277757	0.999839	104.04	77.71	80.35	64.64	82.65	145.32
chr3L	9505780	9506575	796	*	7.94047	8.16651	7.67231	0.343146	0.277863	0.999839	342.15	255.56	264.24	135.18	172.86	303.91
chr2R	15031627	15034720	3094	*	9.44156	9.69058	9.14041	0.399218	0.278172	0.999839	984.04	734.99	759.97	373.98	478.23	840.8
chr3R	21852959	21856121	3163	*	9.33366	9.27278	9.39209	-0.270147	0.278386	0.999839	736.62	550.19	568.89	445.25	569.37	1001.05
chr3L	12800351	12802767	2417	*	8.53815	8.80377	8.21233	0.44041	0.278444	0.999839	532.18	397.49	411	196.55	251.34	441.89
chr2R	5350205	5353205	3001	*	10.4596	10.4081	10.5093	-0.252048	0.278453	0.999839	1618.09	1208.57	1249.65	965.86	1235.1	2171.51
chrX	6843088	6844557	1470	*	8.23459	8.2148	8.25411	-0.190122	0.278569	0.999839	353.8	264.26	273.24	202.32	258.72	454.88
chr2L	7702947	7705597	2651	*	9.54617	9.79377	9.24708	0.395748	0.278715	0.999839	1057	789.49	816.32	402.68	514.93	905.32
chr2L	13373348	13374802	1455	*	8.03256	8.19356	7.8513	0.191296	0.278888	0.999839	348.63	260.4	269.25	153.03	195.69	344.06
chr3L	9614189	9614766	578	*	7.44082	7.61617	7.24116	0.223971	0.279015	0.999839	233.64	174.51	180.44	100.26	128.2	225.4
chr3R	29778167	29778933	767	*	7.06568	7.01556	7.11412	-0.249228	0.279041	0.999839	154.08	115.09	119	91.81	117.4	206.4
chr2L	6690996	6691776	781	*	6.57671	6.77523	6.34646	0.277513	0.279097	0.999839	130.44	97.43	100.74	53.92	68.96	121.24
chrX	16004528	16005793	1266	*	9.42854	9.41531	9.44164	-0.177184	0.279471	0.999839	813.11	607.32	627.96	460.81	589.27	1036.03
chr2R	17804693	17805279	587	*	7.01237	6.97351	7.05021	-0.227375	0.279624	0.999839	149.66	111.78	115.58	87.83	112.31	197.46
chr2R	15939294	15940061	768	*	7.78837	7.76906	7.80742	-0.189148	0.279887	0.999839	259.76	194.02	200.61	148.45	189.83	333.75
chrX	13233416	13234983	1568	*	7.9541	7.93228	7.97559	-0.194107	0.280763	0.999839	290.88	217.26	224.64	166.8	213.3	375.01
chr2R	18270525	18271227	703	*	6.37299	6.55097	6.16992	0.229845	0.28081	0.999839	111.66	83.4	86.23	47.71	61.01	107.27
chr2R	7070920	7071533	614	*	6.40391	6.33461	6.47003	-0.285933	0.280826	0.999839	96.11	71.79	74.22	58.75	75.12	132.08
chr3L	9055139	9058029	2891	*	9.27814	9.48195	9.04073	0.290276	0.28113	0.999839	851.55	636.03	657.65	349.01	446.3	784.67
chr3R	18987200	18991604	4405	*	10.1981	10.4223	9.93264	0.338697	0.281169	0.999839	1634.06	1220.5	1261.98	647.64	828.17	1456.06
chrX	9085963	9086882	920	*	7.53363	7.71417	7.32722	0.235904	0.281514	0.999839	250.06	186.78	193.12	106.42	136.09	239.26
chr2L	11071502	11072843	1342	*	7.36114	7.59003	7.08897	0.349923	0.281749	0.999839	229.45	171.38	177.2	90.22	115.37	202.84
chrX	795193	797107	1915	*	8.71098	8.88076	8.51854	0.211274	0.281803	0.999839	561.35	419.28	433.53	243.02	310.76	546.38
chrX	16103908	16104893	986	*	7.55165	7.73863	7.33679	0.250805	0.281925	0.999839	254.34	189.97	196.43	107.13	136.99	240.85
chr2L	4283286	4283645	360	*	6.07766	6.33539	5.76366	0.420096	0.281999	0.999839	96.16	71.82	74.26	36	46.04	80.95
chr2L	10380116	10380736	621	*	7.13732	7.31424	6.93563	0.227537	0.282228	0.999839	189.52	141.56	146.37	81.12	103.74	182.39
chrX	1319455	1320748	1294	*	7.6171	7.78839	7.4227	0.21468	0.282342	0.999839	263.27	196.64	203.32	113.7	145.4	255.63
chr3L	20301671	20303048	1378	*	8.62708	8.61886	8.63526	-0.167244	0.282497	0.999839	468.16	349.67	361.56	263.5	336.95	592.42
chr2R	10423380	10423707	328	*	7.34953	7.5573	7.10672	0.299466	0.282544	0.999839	224.3	167.53	173.23	91.34	116.8	205.35
chrX	11533251	11533935	685	*	6.7936	6.97549	6.58543	0.23894	0.282699	0.999839	149.86	111.93	115.74	63.64	81.38	143.08
chr3R	18293912	18295332	1421	*	7.64518	7.87698	7.36888	0.356998	0.282758	0.999839	279.94	209.09	216.2	109.54	140.07	246.27
chr3R	27686055	27687147	1093	*	7.95551	8.11825	7.77206	0.195215	0.282761	0.999839	330.9	247.15	255.55	144.85	185.23	325.67
chr3L	11252405	11255143	2739	*	8.85291	9.03387	8.64595	0.236968	0.282826	0.999839	624.2	466.22	482.07	265.46	339.46	596.83
chr2L	9132891	9133165	275	*	5.12317	5.38242	4.80689	0.423303	0.282882	0.999839	49.67	37.1	38.36	18.55	23.72	41.7
chr2L	4187364	4187753	390	*	6.7736	6.71801	6.82713	-0.259739	0.283539	0.999839	125.37	93.64	96.82	75.25	96.22	169.17
chr2R	24534675	24535393	719	*	7.08218	7.04269	7.12061	-0.228614	0.284022	0.999839	157.01	117.27	121.26	92.22	117.93	207.34
chr2L	13247412	13247925	514	*	5.99331	6.21498	5.7313	0.332124	0.284025	0.999839	88.46	66.07	68.32	35.2	45.02	79.15
chr2R	10142385	10143120	736	*	7.09864	7.28982	6.8782	0.260526	0.284112	0.999839	186.34	139.18	143.91	77.96	99.69	175.27
chr3L	2161306	2162547	1242	*	6.83744	7.06705	6.56423	0.351589	0.284337	0.999839	159.68	119.27	123.32	62.71	80.19	140.99
chr3R	24188303	24188894	592	*	7.84861	7.82501	7.87183	-0.197607	0.284353	0.999839	270.03	201.69	208.55	155.23	198.5	348.99
chr3L	3124249	3126341	2093	*	8.82741	9.01212	8.61552	0.24566	0.28448	0.999839	614.86	459.25	474.85	259.92	332.37	584.37
chrX	778429	780576	2148	*	8.36609	8.54791	8.158	0.238936	0.284768	0.999839	445.69	332.89	344.21	189.28	242.05	425.56
chr3L	17842990	17843530	541	*	7.34008	7.49367	7.16818	0.174479	0.285136	0.999839	214.62	160.3	165.75	95.31	121.88	214.29
chr2R	5603914	5605151	1238	*	8.85689	8.82997	8.88332	-0.204192	0.285552	0.999839	541.93	404.77	418.53	312.94	400.17	703.56
chrX	6743424	6748158	4735	*	10.4847	10.7209	10.2022	0.367841	0.285869	0.999839	2009.91	1501.23	1552.25	780.67	998.29	1755.15
chrX	12629429	12630226	798	*	7.12969	7.04495	7.20974	-0.315427	0.286023	0.999839	157.25	117.45	121.45	98.1	125.44	220.55
chr2R	5893988	5894416	429	*	6.17547	6.40545	5.90175	0.352251	0.286031	0.999839	100.95	75.4	77.96	39.62	50.66	89.08
chr4	929794	931814	2021	*	9.48089	9.45369	9.50758	-0.204746	0.286212	0.999839	835.03	623.69	644.89	482.37	616.83	1084.48
chr3L	9870576	9873222	2647	*	9.53544	9.79779	9.21454	0.432289	0.286224	0.999839	1059.95	791.69	818.59	393.7	503.44	885.14
chr2R	20022389	20022810	422	*	5.84023	6.04746	5.59815	0.297823	0.286499	0.999839	78.76	58.83	60.83	32.1	41.05	72.17
chr2R	11569333	11569703	371	*	5.77016	5.96488	5.545	0.268401	0.286599	0.999839	74.38	55.56	57.44	30.94	39.56	69.56
chr3R	28682489	28682782	294	*	5.45164	5.66227	5.2049	0.305652	0.286766	0.999839	60.31	45.04	46.58	24.44	31.26	54.95
chrX	21604416	21606141	1726	*	8.58321	8.73604	8.41226	0.172836	0.286843	0.999839	507.77	379.26	392.15	225.76	288.7	507.57
chr2L	4457690	4458293	604	*	7.17565	7.35435	6.97164	0.231632	0.286957	0.999839	194.87	145.55	150.49	83.17	106.36	186.99
chr2R	14078410	14078710	301	*	5.2357	5.44265	4.99402	0.296773	0.287266	0.999839	51.79	38.68	40	21.12	27.01	47.48
chr2L	6557571	6558202	632	*	7.3015	7.28796	7.31491	-0.177706	0.287367	0.999839	186.1	139	143.73	105.52	134.93	237.23
chrX	16438213	16438579	367	*	5.29041	5.23196	5.34659	-0.264703	0.287386	0.999839	44.75	33.43	34.56	26.96	34.48	60.62
chr2L	4031507	4032643	1137	*	7.18819	7.10377	7.26794	-0.314816	0.287439	0.999839	163.8	122.34	126.5	102.14	130.61	229.63
chr3L	2377029	2378401	1373	*	8.67753	8.83424	8.5017	0.181606	0.287564	0.999839	543.54	405.97	419.77	240.2	307.16	540.03
chr3L	10315888	10317209	1322	*	7.0188	7.25024	6.743	0.356041	0.287665	0.999839	181.3	135.42	140.02	70.98	90.77	159.59
chr3L	15107876	15108914	1039	*	7.84725	8.01334	7.6595	0.202853	0.287702	0.999839	307.69	229.82	237.63	133.98	171.33	301.23
chr2R	15868313	15869130	818	*	7.54942	7.72527	7.34913	0.225105	0.28786	0.999839	252	188.22	194.62	108.05	138.17	242.92
chr2L	16302473	16305048	2576	*	8.38604	8.37949	8.39256	-0.163899	0.287899	0.999839	396.58	296.21	306.28	222.7	284.78	500.69
chr2R	10159605	10160608	1004	*	7.59587	7.57391	7.6175	-0.194358	0.287952	0.999839	226.9	169.47	175.23	130.14	166.41	292.58
chrX	3352026	3352589	564	*	6.24636	6.4362	6.02769	0.257264	0.287953	0.999839	103.12	77.02	79.64	43.23	55.29	97.2
chr2L	1172178	1173426	1249	*	8.4131	8.3948	8.43117	-0.187187	0.287972	0.999839	400.82	299.37	309.55	228.74	292.5	514.27
chr2R	20214247	20215145	899	*	6.87539	7.06951	6.65103	0.267341	0.288046	0.999839	159.95	119.47	123.53	66.6	85.16	149.73
chr3R	5100458	5101402	945	*	6.83457	7.06651	6.55807	0.357222	0.288358	0.999839	159.62	119.22	123.27	62.44	79.85	140.39
chr3L	6773226	6773921	696	*	6.68789	6.62491	6.74823	-0.2739	0.288579	0.999839	117.53	87.79	90.77	71.24	91.1	160.17
chr3L	19096796	19098240	1445	*	8.40089	8.55416	8.22939	0.173826	0.288637	0.999839	447.63	334.34	345.7	198.88	254.32	447.15
chr3L	14487821	14488094	274	*	5.27711	5.48132	5.03916	0.290374	0.288919	0.999839	53.2	39.73	41.09	21.79	27.86	48.99
chr3R	26521228	26523354	2127	*	8.88613	9.09986	8.63514	0.313757	0.289085	0.999839	653.41	488.04	504.63	263.48	336.92	592.37
chr3R	10124647	10125553	907	*	7.66491	7.88633	7.40323	0.332018	0.28944	0.999839	281.76	210.45	217.6	112.18	143.45	252.2
chr2R	9891084	9891634	551	*	6.84572	7.03139	6.63257	0.247679	0.289477	0.999839	155.78	116.36	120.31	65.75	84.08	147.83
chr3R	10144689	10146459	1771	*	8.47796	8.65567	8.27523	0.229476	0.289525	0.999839	480.26	358.71	370.9	205.31	262.54	461.58
chr3R	22356727	22357440	714	*	6.82179	6.79978	6.84346	-0.194371	0.289658	0.999839	132.68	99.1	102.47	76.1	97.32	171.1
chr2R	6970707	6971570	864	*	7.55354	7.75195	7.32343	0.277459	0.289917	0.999839	256.7	191.73	198.25	106.14	135.73	238.63
chr2L	20964831	20965273	443	*	6.04612	6.23677	5.82637	0.259065	0.289937	0.999839	89.81	67.08	69.36	37.6	48.08	84.54
chrX	476141	476552	412	*	6.62781	6.82626	6.39763	0.277445	0.290051	0.999839	135.13	100.93	104.36	55.87	71.45	125.61
chr3L	3942019	3942389	371	*	6.05295	5.95776	6.14226	-0.334842	0.290095	0.999839	74.02	55.28	57.16	46.81	59.85	105.23
chrX	15449630	15451061	1432	*	8.31166	8.3073	8.316	-0.159522	0.290312	0.999839	377.23	281.76	291.33	211.19	270.06	474.81
chr3L	4227536	4227897	362	*	5.65666	5.84629	5.43828	0.256574	0.290621	0.999839	68.51	51.17	52.91	28.73	36.74	64.6
chr2L	10053855	10054391	537	*	6.0969	6.31127	5.84502	0.314804	0.290664	0.999839	94.57	70.63	73.03	38.09	48.71	85.64
chr2L	18698747	18699157	411	*	6.47562	6.41065	6.53778	-0.277646	0.291	0.999839	101.31	75.67	78.24	61.57	78.73	138.43
chr3L	12108923	12109255	333	*	5.96081	6.18284	5.69827	0.333089	0.291067	0.999839	86.51	64.62	66.81	34.41	44	77.36
chrX	4379570	4379958	389	*	5.15639	5.41076	4.84737	0.410964	0.291211	0.999839	50.66	37.84	39.12	19.08	24.39	42.89
chr3R	5563238	5563570	333	*	5.80705	6.04539	5.5214	0.372402	0.291274	0.999839	78.65	58.74	60.74	30.44	38.92	68.43
chr2L	21628501	21631166	2666	*	9.67521	9.64659	9.70326	-0.207525	0.291284	0.999839	954.49	712.92	737.15	552.44	706.43	1242.02
chr2L	21068707	21071686	2980	*	8.78527	8.97274	8.56974	0.252055	0.291395	0.999839	598.3	446.88	462.07	251.8	321.99	566.11
chr3R	22526769	22529281	2513	*	8.91538	9.08422	8.72413	0.209151	0.291482	0.999839	646.37	482.78	499.19	280.24	358.36	630.06
chr3R	9739563	9741139	1577	*	7.83735	7.99671	7.65818	0.187551	0.291516	0.999839	304.16	227.18	234.9	133.86	171.17	300.95
chr2R	4130120	4132165	2046	*	9.83488	9.81896	9.85063	-0.182533	0.29163	0.999839	1075.62	803.39	830.7	611.85	782.41	1375.6
chr2L	8400419	8401367	949	*	7.8156	7.98315	7.62601	0.206145	0.291764	0.999839	301.32	225.06	232.71	130.91	167.4	294.32
chr2R	21291440	21294328	2889	*	9.2722	9.42093	9.10635	0.163667	0.291808	0.999839	816.28	609.69	630.41	365.25	467.07	821.19
chr2L	3106783	3108423	1641	*	8.59827	8.78039	8.38979	0.239639	0.292039	0.999839	523.62	391.1	404.39	222.27	284.23	499.73
chr2L	16901570	16902171	602	*	7.09218	7.25923	6.90322	0.204943	0.292097	0.999839	182.43	136.26	140.89	79.32	101.43	178.33
chr2R	14027588	14028042	455	*	6.35609	6.54607	6.13725	0.257536	0.292193	0.999839	111.28	83.12	85.94	46.64	59.65	104.87
chrX	4465055	4466493	1439	*	7.50706	7.45005	7.56191	-0.262581	0.292362	0.999839	208.23	155.53	160.82	125.22	160.12	281.52
chr3L	11336734	11337397	664	*	6.66576	6.62873	6.70187	-0.223791	0.29252	0.999839	117.84	88.02	91.01	68.99	88.22	155.1
chr2R	12168457	12169171	715	*	7.02748	6.99902	7.05539	-0.207064	0.292579	0.999839	152.33	113.77	117.64	88.14	112.71	198.17
chrX	19761751	19762318	568	*	7.0929	7.27586	6.88333	0.241439	0.292625	0.999839	184.55	137.84	142.53	78.23	100.04	175.89
chr3L	6439877	6440242	366	*	5.98442	6.17794	5.76084	0.265746	0.292701	0.999839	86.22	64.4	66.59	35.93	45.95	80.79
chr3L	4544953	4545748	796	*	6.74744	6.94421	6.51954	0.273516	0.292951	0.999839	146.65	109.53	113.25	60.8	77.75	136.69
chr2L	10477096	10478438	1343	*	8.74663	8.70696	8.78523	-0.229098	0.292971	0.999839	497.64	371.69	384.32	292.37	373.87	657.32
chr3L	18952028	18952794	767	*	7.13745	7.42842	6.77258	0.504506	0.29309	0.999839	205.13	153.22	158.42	72.45	92.65	162.89
chr3R	10852207	10853083	877	*	7.17374	7.12975	7.21643	-0.237369	0.293298	0.999839	166.77	124.56	128.8	98.55	126.03	221.57
chr3L	17562908	17563494	587	*	7.43127	7.6184	7.21622	0.251117	0.293344	0.999839	234	174.78	180.72	98.54	126.01	221.54
chr2R	21554028	21555050	1023	*	7.43367	7.62507	7.21293	0.261076	0.29335	0.999839	235.09	175.59	181.56	98.31	125.72	221.04
chr4	624251	629448	5198	*	10.9789	11.1723	10.7556	0.265845	0.293698	0.999839	2748.27	2052.72	2122.48	1145.67	1465.03	2575.76
chr2L	8422257	8422606	350	*	6.0205	6.2165	5.79362	0.271534	0.29394	0.999839	88.55	66.14	68.39	36.76	47.01	82.64
chr3R	10833146	10836221	3076	*	9.27627	9.51129	8.99536	0.364974	0.294036	0.999839	869.04	649.1	671.16	338.21	432.48	760.38
chr2L	18702594	18703839	1246	*	7.91415	8.07735	7.7301	0.196262	0.294293	0.999839	321.65	240.24	248.41	140.7	179.92	316.34
chr3L	8774442	8776101	1660	*	7.9943	8.24011	7.69782	0.391217	0.294393	0.999839	360.06	268.93	278.07	137.59	175.94	309.34
chr2L	7528764	7530461	1698	*	8.40364	8.60266	8.1727	0.278975	0.294955	0.999839	462.93	345.77	357.52	191.22	244.53	429.92
chrX	19841867	19842718	852	*	6.88431	7.0458	6.70244	0.192281	0.295483	0.999839	157.35	117.52	121.52	69.02	88.25	155.16
chr3R	19481473	19482039	567	*	5.92577	6.1632	5.64142	0.370108	0.296069	0.999839	85.34	63.74	65.91	33.08	42.3	74.37
chr3R	19877213	19878309	1097	*	8.84736	8.82749	8.86697	-0.190326	0.29621	0.999839	541	404.08	417.81	309.41	395.66	695.63
chrX	19505927	19506434	508	*	6.43353	6.64779	6.18179	0.314671	0.296411	0.999839	119.41	89.19	92.22	48.11	61.52	108.16
chr3L	27082825	27086316	3492	*	10.6109	10.5789	10.6423	-0.214286	0.296673	0.999839	1821.46	1360.48	1406.71	1059.16	1354.41	2381.28
chr2L	8942736	8943250	515	*	6.78166	6.98884	6.53966	0.297969	0.296677	0.999839	151.25	112.97	116.81	61.65	78.84	138.61
chr2L	16742642	16743996	1355	*	9.05052	9.03274	9.06808	-0.186189	0.29679	0.999839	623.71	465.86	481.69	355.69	454.84	799.69
chrX	2984191	2985794	1604	*	8.08213	8.28895	7.84061	0.297325	0.296811	0.999839	372.46	278.2	287.65	151.9	194.25	341.52
chr2R	6233996	6234648	653	*	6.26672	6.44787	6.0595	0.237101	0.296828	0.999839	103.96	77.65	80.29	44.2	56.52	99.37
chr3L	18823682	18825171	1490	*	7.45083	7.71619	7.1254	0.43963	0.296915	0.999839	250.42	187.04	193.4	92.53	118.32	208.02
chr2L	7203563	7204245	683	*	7.7065	7.86627	7.52682	0.188467	0.297202	0.999839	277.87	207.54	214.6	122.21	156.28	274.76
chr2R	23246258	23247121	864	*	6.65239	6.59206	6.71029	-0.268816	0.297561	0.999839	114.89	85.81	88.73	69.39	88.74	156.01
chr3R	14510928	14512075	1148	*	7.67413	7.83879	7.48822	0.199572	0.297773	0.999839	272.63	203.63	210.55	118.98	152.15	267.51
chr2R	9113705	9114556	852	*	7.93236	7.88927	7.9742	-0.23571	0.297963	0.999839	282.33	210.88	218.05	166.64	213.09	374.65
chr2R	23894462	23896547	2086	*	9.27542	9.25966	9.29101	-0.182208	0.298041	0.999839	729.95	545.21	563.74	415.13	530.85	933.32
chr3L	15500916	15502081	1166	*	7.89752	8.05214	7.72431	0.176852	0.298133	0.999839	316.08	236.08	244.1	140.14	179.2	315.07
chr3L	1885778	1888266	2489	*	8.60352	8.79944	8.37675	0.271729	0.29823	0.999839	530.58	396.3	409.77	220.27	281.68	495.23
chr2R	19938904	19940493	1590	*	8.01644	8.19041	7.81857	0.220858	0.298411	0.999839	347.87	259.83	268.66	149.6	191.3	336.34
chr3R	17616327	17617273	947	*	7.91285	7.84903	7.97397	-0.2757	0.298492	0.999839	274.57	205.08	212.05	166.61	213.06	374.59
chr2L	451998	453481	1484	*	8.85824	9.05394	8.63177	0.271214	0.29897	0.999839	632.94	472.75	488.82	262.86	336.14	590.99
chr2R	1533666	1534884	1219	*	7.01095	6.97077	7.05005	-0.229974	0.298989	0.999839	149.37	111.57	115.36	87.82	112.3	197.44
chr2L	567909	568715	807	*	8.08395	8.07392	8.09391	-0.170813	0.299189	0.999839	320.88	239.67	247.82	181.06	231.53	407.07
chrX	927159	928584	1426	*	8.1076	8.08776	8.12716	-0.190207	0.299268	0.999839	323.98	241.98	250.21	185.28	236.93	416.56
chr2R	5718643	5719203	561	*	6.35391	6.31621	6.39065	-0.225002	0.299315	0.999839	94.89	70.88	73.28	55.6	71.1	125.01
chr2R	19931435	19933575	2141	*	8.30469	8.46836	8.12005	0.197348	0.299508	0.999839	421.78	315.03	325.74	184.37	235.76	414.51
chr3L	6769856	6772955	3100	*	8.80834	8.75427	8.86046	-0.25701	0.299762	0.999839	514.23	384.08	397.14	308.02	393.88	692.5
chrX	22853459	22855140	1682	*	7.99423	8.17039	7.79353	0.225871	0.29985	0.999839	343.08	256.25	264.96	147.03	188.01	330.55
chrX	7982141	7983175	1035	*	6.80785	7.02031	6.55861	0.310512	0.300167	0.999839	154.59	115.46	119.39	62.47	79.88	140.44
chrX	1130281	1130569	289	*	5.67516	5.59932	5.74722	-0.298154	0.300251	0.999839	57.73	43.12	44.59	35.6	45.52	80.03
chr3R	4705438	4705926	489	*	6.09135	6.28126	5.8726	0.257328	0.300362	0.999839	92.62	69.18	71.53	38.83	49.65	87.29
chr2L	3416315	3418229	1915	*	8.17584	8.05264	8.28933	-0.387428	0.300439	0.999839	316.19	236.16	244.19	207.32	265.12	466.12
chr2R	16225906	16227921	2016	*	8.5675	8.78964	8.30481	0.333832	0.3006	0.999839	526.99	393.61	406.99	209.56	267.97	471.14
chr2L	6047540	6049109	1570	*	8.40691	8.55729	8.23901	0.167338	0.300652	0.999839	448.6	335.06	346.45	200.22	256.03	450.14
chr3L	27126737	27127166	430	*	5.55935	5.47214	5.64158	-0.319572	0.300879	0.999839	52.86	39.48	40.82	33.08	42.3	74.38
chr4	1061986	1063658	1673	*	8.69391	8.84304	8.52755	0.164559	0.300949	0.999839	546.86	408.46	422.34	244.54	312.71	549.8
chr3R	10862664	10863794	1131	*	8.42409	8.5742	8.25654	0.166712	0.301003	0.999839	453.89	339.01	350.53	202.66	259.16	455.64
chr2R	6807663	6808017	355	*	6.40001	6.36549	6.43373	-0.218836	0.301201	0.999839	98.19	73.34	75.83	57.29	73.26	128.8
chr2L	11003593	11005262	1670	*	8.7223	8.70708	8.73737	-0.181123	0.301358	0.999839	497.68	371.72	384.36	282.83	361.66	635.87
chr3R	15367175	15367639	465	*	6.52502	6.71992	6.29961	0.269087	0.301362	0.999839	125.53	93.76	96.95	52.2	66.75	117.36
chr2R	23869635	23870176	542	*	6.69198	6.65221	6.73069	-0.229125	0.301453	0.999839	119.78	89.46	92.5	70.38	90	158.23
chr2R	17624975	17626168	1194	*	7.22725	7.41162	7.01581	0.244732	0.301606	0.999839	202.76	151.44	156.59	85.76	109.66	192.81
chr3R	4972803	4975729	2927	*	9.27112	9.43935	9.08065	0.207771	0.301916	0.999839	826.77	617.52	638.51	358.8	458.82	806.69
chr3L	11118331	11121047	2717	*	9.56986	9.53714	9.60186	-0.215579	0.302174	0.999839	884.75	660.83	683.29	514.94	658.48	1157.72
chrX	17849758	17850822	1065	*	7.83721	7.99179	7.66407	0.176752	0.302875	0.999839	303.13	226.41	234.1	134.41	171.87	302.18
chr2R	9971127	9971883	757	*	8.51336	8.47657	8.54924	-0.223492	0.302877	0.999839	424.19	316.83	327.6	248.25	317.45	558.13
chr2L	22923628	22925812	2185	*	9.91215	9.87759	9.9459	-0.219173	0.302925	0.999839	1120.23	836.72	865.15	653.62	835.82	1469.51
chrX	3365063	3365624	562	*	6.28982	6.21773	6.35847	-0.291203	0.303151	0.999839	88.63	66.2	68.45	54.38	69.53	122.25
chr2R	11959805	11960112	308	*	5.89561	6.15257	5.58275	0.418045	0.30316	0.999839	84.72	63.28	65.43	31.76	40.61	71.41
chr3L	25837901	25838344	444	*	4.54999	4.43079	4.66009	-0.378213	0.303271	0.999839	25.68	19.18	19.84	16.75	21.43	37.67
chr2R	23074860	23075889	1030	*	7.85501	7.80529	7.90306	-0.248537	0.303994	0.999839	266.37	198.95	205.72	158.62	202.84	356.63
chrX	496444	497724	1281	*	8.43405	8.58643	8.26366	0.171824	0.30405	0.999839	457.75	341.9	353.52	203.67	260.44	457.9
chr2R	22805978	22806967	990	*	8.26355	8.41909	8.08919	0.178949	0.30412	0.999839	407.62	304.46	314.8	180.47	230.77	405.74
chr3L	1341560	1343215	1656	*	9.04855	9.03383	9.06313	-0.180144	0.304127	0.999839	624.18	466.21	482.05	354.47	453.28	796.95
chrX	13721609	13722779	1171	*	8.60923	8.60715	8.61131	-0.155003	0.304407	0.999839	464.37	346.85	358.63	259.16	331.4	582.66
chrX	19243667	19244004	338	*	6.02142	6.20386	5.81252	0.240034	0.304522	0.999839	87.78	65.57	67.79	37.24	47.63	83.73
chrX	11572051	11572374	324	*	6.34975	6.30907	6.38931	-0.230784	0.304833	0.999839	94.42	70.53	72.92	55.55	71.03	124.89
chr3L	19707207	19708432	1226	*	7.92188	8.0776	7.74729	0.179338	0.305061	0.999839	321.7	240.29	248.45	142.39	182.08	320.13
chr2R	15541143	15541616	474	*	6.15829	6.33502	5.95685	0.226918	0.305128	0.999839	96.14	71.81	74.25	41.16	52.64	92.54
chr3R	23220936	23222319	1384	*	8.1469	8.33598	7.92924	0.255742	0.305345	0.999839	384.8	287.41	297.18	161.53	206.56	363.16
chr2L	11504400	11505947	1548	*	7.68515	7.95515	7.35272	0.451275	0.305587	0.999839	295.53	220.73	228.23	108.32	138.51	243.53
chrX	16447940	16448957	1018	*	8.59686	8.56539	8.62766	-0.213087	0.305885	0.999839	451.13	336.95	348.4	262.12	335.18	589.3
chr2R	18223113	18225487	2375	*	8.30901	8.25963	8.35676	-0.247919	0.305932	0.999839	364.97	272.6	281.86	217.24	277.8	488.42
chrX	17297763	17302760	4998	*	9.94011	10.1027	9.7568	0.195037	0.306041	0.999839	1309.44	978.04	1011.27	573.32	733.14	1288.97
chr4	1238242	1238730	489	*	5.38622	5.31366	5.45531	-0.291711	0.30607	0.999839	47.36	35.38	36.58	29.08	37.18	65.37
chrX	17490983	17491957	975	*	7.33174	7.54114	7.0867	0.303318	0.306222	0.999839	221.8	165.67	171.3	90.08	115.19	202.52
chr3L	24020908	24021308	401	*	5.71627	5.6515	5.77826	-0.277068	0.30655	0.999839	59.86	44.71	46.23	36.37	46.51	81.77
chr3L	20539631	20540286	656	*	6.36979	6.33777	6.40112	-0.213941	0.306959	0.999839	96.32	71.94	74.39	56.01	71.62	125.92
chr2R	19157108	19158149	1042	*	6.92811	7.14204	6.67685	0.313998	0.307099	0.999839	168.2	125.63	129.9	67.8	86.7	152.44
chr2R	21896968	21899700	2733	*	8.45243	8.37433	8.52652	-0.302973	0.307117	0.999839	395.17	295.16	305.19	244.37	312.49	549.41
chrX	11659908	11661348	1441	*	7.24603	7.47358	6.97574	0.346674	0.307265	0.999839	211.65	158.09	163.46	83.41	106.66	187.53
chr2R	15308563	15309295	733	*	6.98466	7.15175	6.79564	0.205046	0.307309	0.999839	169.34	126.48	130.78	73.62	94.14	165.52
chrX	19631681	19631996	316	*	6.08223	6.03701	6.12608	-0.239549	0.307398	0.999839	78.19	58.4	60.39	46.29	59.19	104.06
chr3L	11144702	11145397	696	*	6.69856	6.46236	6.90148	-0.589373	0.307564	0.999839	105.01	78.43	81.1	79.22	101.31	178.12
chr3R	11622495	11623751	1257	*	8.43298	8.41937	8.44646	-0.177915	0.307821	0.999839	407.7	304.52	314.86	231.18	295.62	519.75
chr2L	3769387	3771128	1742	*	9.09246	9.31822	8.82469	0.342575	0.307845	0.999839	760.19	567.8	587.09	300.47	384.23	675.54
chr3L	18819256	18821969	2714	*	8.73368	8.88691	8.56222	0.173754	0.308324	0.999839	563.75	421.07	435.38	250.49	320.32	563.17
chr2L	5118442	5119726	1285	*	7.87328	8.087	7.62231	0.313646	0.308432	0.999839	323.81	241.86	250.08	130.57	166.97	293.56
chr3R	18254938	18256161	1224	*	8.16724	8.14224	8.19182	-0.200377	0.30848	0.999839	336.45	251.3	259.84	193.77	247.79	435.65
chr2R	12014702	12016151	1450	*	7.52044	7.67983	7.34124	0.18758	0.308744	0.999839	244.18	182.38	188.58	107.46	137.41	241.6
chr2L	21866203	21866564	362	*	5.8809	6.10619	5.61381	0.340816	0.308764	0.999839	82.04	61.27	63.36	32.45	41.5	72.96
chr3L	1738586	1739124	539	*	6.82593	6.99228	6.63787	0.20331	0.30891	0.999839	151.62	113.24	117.09	65.99	84.39	148.37
chr3R	8517896	8518911	1016	*	8.30959	8.46606	8.13405	0.181059	0.308946	0.999839	421.11	314.53	325.22	186.17	238.06	418.55
chr2R	12150631	12151322	692	*	7.4425	7.42846	7.4564	-0.178713	0.309245	0.999839	205.14	153.22	158.43	116.39	148.83	261.67
chr2R	18661450	18662638	1189	*	7.43534	7.66433	7.16302	0.350182	0.309267	0.999839	241.57	180.43	186.57	94.97	121.44	213.52
chr3R	4713777	4714159	383	*	6.61083	6.56795	6.65248	-0.235139	0.309322	0.999839	112.98	84.39	87.25	66.67	85.25	149.88
chr3L	17591078	17592014	937	*	7.48453	7.67816	7.26082	0.266276	0.309451	0.999839	243.9	182.17	188.36	101.63	129.96	228.5
chr2L	19756425	19757156	732	*	6.796	6.98481	6.57871	0.254962	0.309511	0.999839	150.83	112.66	116.49	63.34	81	142.41
chr2L	3775099	3780011	4913	*	9.97759	9.92988	10.0238	-0.244751	0.309654	0.999839	1161.58	867.6	897.08	689.87	882.17	1551
chrX	5737514	5737931	418	*	6.43748	6.61625	6.23338	0.231689	0.309755	0.999839	116.83	87.26	90.23	49.86	63.76	112.1
chrX	10762977	10764687	1711	*	8.35836	8.34759	8.36905	-0.172279	0.309782	0.999839	387.91	289.74	299.58	219.1	280.18	492.6
chr3R	25238793	25239941	1149	*	6.87317	6.74063	6.99454	-0.404423	0.309869	0.999839	127.35	95.12	98.35	84.5	108.06	189.99
chr3L	19294309	19295293	985	*	8.38746	8.33858	8.43473	-0.246959	0.310054	0.999839	385.5	287.93	297.72	229.31	293.23	515.54
chr2R	22545256	22546653	1398	*	7.70597	7.88763	7.4981	0.238515	0.310061	0.999839	282.01	210.64	217.8	119.8	153.2	269.34
chr3L	12503529	12504882	1354	*	7.90305	7.88374	7.9221	-0.189148	0.310069	0.999839	281.25	210.07	217.21	160.73	205.53	361.36
chr2L	9188815	9189674	860	*	7.04156	7.25676	6.78853	0.317075	0.310378	0.999839	182.12	136.03	140.65	73.26	93.68	164.71
chr3L	11819366	11820008	643	*	7.40723	7.34355	7.46822	-0.275366	0.310383	0.999839	193.41	144.46	149.37	117.35	150.06	263.82
chr2R	12033959	12034898	940	*	7.62416	7.61424	7.63401	-0.17055	0.310412	0.999839	233.33	174.28	180.2	131.64	168.33	295.95
chr3R	8820888	8822154	1267	*	7.26614	7.20142	7.32807	-0.277321	0.310677	0.999839	175.27	130.91	135.36	106.48	136.16	239.4
chr2R	11084435	11085041	607	*	6.11087	6.32692	5.85667	0.31881	0.310763	0.999839	95.6	71.4	73.83	38.4	49.11	86.34
chr2L	7880795	7881118	324	*	5.78439	5.97972	5.55841	0.269834	0.310905	0.999839	75.15	56.13	58.04	31.23	39.93	70.21
chrX	11852182	11852464	283	*	6.27947	6.47711	6.05038	0.275483	0.310976	0.999839	106.09	79.24	81.93	43.92	56.16	98.74
chr3L	16973512	16976634	3123	*	10.1264	10.3323	9.88606	0.295363	0.311162	0.999839	1535.33	1146.76	1185.73	627.06	801.86	1409.8
chr2R	11982535	11983188	654	*	7.24381	7.19134	7.29443	-0.25378	0.311232	0.999839	174.05	130	134.42	104.03	133.03	233.88
chr3R	11237808	11238267	460	*	6.71742	6.89195	6.51883	0.221966	0.311335	0.999839	141.43	105.64	109.23	60.77	77.71	136.62
chr2L	16727592	16732114	4523	*	10.0378	10.1928	9.86412	0.177795	0.311625	0.999839	1393.8	1041.05	1076.43	617.6	789.75	1388.52
chr2L	18986738	18988281	1544	*	7.99539	7.98272	8.00794	-0.176028	0.311818	0.999839	301.23	224.99	232.64	170.58	218.14	383.52
chrX	1338380	1339252	873	*	6.55737	6.74875	6.33666	0.26087	0.311976	0.999839	128.07	95.65	98.9	53.56	68.49	120.42
chr3L	1861316	1862286	971	*	8.90159	8.8972	8.90597	-0.159613	0.312099	0.999839	567.78	424.08	438.5	317.89	406.5	714.69
chr2R	13918737	13920385	1649	*	7.84968	8.03212	7.64079	0.240321	0.312182	0.999839	311.72	232.83	240.74	132.26	169.12	297.35
chr2R	18646942	18647290	349	*	5.68156	5.87553	5.4574	0.266618	0.31238	0.999839	69.91	52.22	53.99	29.12	37.23	65.46
chrX	15933233	15934982	1750	*	8.48972	8.48323	8.49618	-0.163789	0.312469	0.999839	426.15	318.3	329.11	239.28	305.99	537.98
chrX	19260318	19262475	2158	*	9.28858	9.43814	9.12172	0.165503	0.312929	0.999839	826.07	617.01	637.97	369.16	472.07	829.98
chr3R	15213509	15214418	910	*	7.3154	7.30009	7.33054	-0.181204	0.313169	0.999839	187.67	140.18	144.94	106.66	136.4	239.81
chrX	15471602	15472571	970	*	7.3918	7.57599	7.1806	0.244337	0.313393	0.999839	227.23	169.72	175.49	96.14	122.93	216.14
chr3L	1318521	1322194	3674	*	9.51796	9.70519	9.30276	0.251511	0.313403	0.999839	994.06	742.47	767.71	418.52	535.19	940.95
chrX	9636301	9637414	1114	*	6.98291	6.91705	7.04589	-0.279475	0.313403	0.999839	143.91	107.49	111.14	87.57	111.97	196.87
chr2L	3172062	3173051	990	*	8.47402	8.46015	8.48777	-0.178446	0.313414	0.999839	419.39	313.25	323.89	237.89	304.21	534.85
chr3L	22350907	22352664	1758	*	7.84122	8.04543	7.60327	0.291122	0.313445	0.999839	314.61	234.99	242.97	128.86	164.78	289.71
chr2L	8071071	8071605	535	*	7.27644	7.43117	7.10311	0.177044	0.313475	0.999839	205.52	153.51	158.72	91.11	116.51	204.84
chr3R	5246757	5247447	691	*	6.65478	6.83439	6.44959	0.233664	0.313521	0.999839	135.9	101.5	104.95	57.92	74.07	130.22
chr2R	13023048	13023643	596	*	6.1851	6.3761	5.9649	0.259877	0.313725	0.999839	98.91	73.88	76.39	41.39	52.93	93.06
chrX	8873648	8873930	283	*	5.54433	5.74169	5.31563	0.274426	0.313889	0.999839	63.72	47.59	49.21	26.39	33.75	59.34
chr3L	17475121	17475629	509	*	6.60151	6.78501	6.39122	0.242625	0.314244	0.999839	131.33	98.09	101.42	55.62	71.13	125.06
chrX	13996423	13997438	1016	*	8.08014	8.24785	7.89035	0.206522	0.314281	0.999839	362	270.38	279.57	157.23	201.06	353.5
chrX	16096043	16096672	630	*	7.26942	7.21588	7.32103	-0.255853	0.314676	0.999839	177.03	132.23	136.72	105.96	135.5	238.24
chr2R	18774920	18775923	1004	*	8.01906	7.91257	8.11822	-0.356379	0.314949	0.999839	286.93	214.31	221.6	184.14	235.46	413.98
chr3R	5824180	5825276	1097	*	8.22158	8.21661	8.22653	-0.160751	0.314992	0.999839	354.24	264.59	273.58	198.49	253.82	446.26
chr2L	8708466	8709612	1147	*	8.27253	8.47334	8.03918	0.283162	0.315112	0.999839	423.24	316.12	326.87	174.32	222.91	391.91
chr2L	6948372	6948784	413	*	7.13294	7.10752	7.15791	-0.201111	0.315252	0.999839	164.22	122.66	126.83	94.64	121.02	212.77
chr2R	7745053	7745355	303	*	6.44041	6.39279	6.48651	-0.244302	0.315306	0.999839	100.06	74.74	77.28	59.42	75.99	133.59
chr3R	18458691	18459340	650	*	6.25005	6.43296	6.04052	0.241183	0.315335	0.999839	102.89	76.85	79.46	43.62	55.78	98.07
chr2R	4543849	4547995	4147	*	11.5158	11.4653	11.5647	-0.250321	0.315544	0.999839	3367.02	2514.87	2600.34	2007.4	2566.97	4513.16
chr3R	11989742	11993247	3506	*	8.95381	9.12299	8.76213	0.209933	0.315572	0.999839	663.97	495.93	512.79	287.72	367.92	646.87
chr2R	7518166	7519822	1657	*	8.88018	8.86688	8.89336	-0.177319	0.31583	0.999839	555.97	415.26	429.38	315.12	402.96	708.47
chr3L	675807	677440	1634	*	7.46617	7.69234	7.19783	0.343396	0.315971	0.999839	246.31	183.97	190.22	97.29	124.41	218.74
chrX	7967274	7968332	1059	*	8.50501	8.66814	8.32106	0.196126	0.316114	0.999839	484.43	361.82	374.12	211.93	271.01	476.48
chr2R	6124534	6126563	2030	*	8.39662	8.6403	8.10324	0.38604	0.316407	0.999839	475.17	354.91	366.97	182.23	233.03	409.71
chrX	16651426	16652020	595	*	6.37375	6.55921	6.16087	0.247117	0.316447	0.999839	112.3	83.88	86.73	47.42	60.63	106.6
chr2R	7959217	7963070	3854	*	10.3604	10.5233	10.1766	0.19586	0.316622	0.999839	1752.67	1309.09	1353.58	766.95	980.74	1724.3
chr3L	440805	442647	1843	*	9.05833	8.95495	9.15479	-0.350647	0.316796	0.999839	590.97	441.4	456.4	377.72	483.02	849.22
chr2R	22182345	22183376	1032	*	7.21944	7.39292	7.02222	0.219641	0.316979	0.999839	200.15	149.49	154.57	86.14	110.15	193.67
chrX	529644	530221	578	*	7.49534	7.46253	7.52742	-0.215639	0.317156	0.999839	210.04	156.88	162.21	122.26	156.34	274.87
chrX	2249631	2250948	1318	*	7.78973	7.77131	7.80793	-0.187405	0.317174	0.999839	260.17	194.32	200.93	148.5	189.9	333.87
chr3R	18249151	18249621	471	*	5.98394	5.96188	6.00566	-0.19431	0.317241	0.999839	74.23	55.44	57.33	42.58	54.45	95.73
chrX	15762546	15763352	807	*	6.92981	6.88043	6.97757	-0.247789	0.317527	0.999839	140.3	104.8	108.36	83.52	106.8	187.76
chr2L	2971865	2973372	1508	*	8.11425	8.09286	8.13533	-0.193272	0.318343	0.999839	325.12	242.84	251.09	186.33	238.27	418.92
chr3L	165841	168985	3145	*	8.63201	8.80139	8.44007	0.210372	0.318374	0.999839	531.3	396.83	410.32	230.16	294.31	517.45
chrX	8510594	8514266	3673	*	9.07081	8.95934	9.17427	-0.365739	0.318399	0.999839	592.77	442.75	457.8	382.86	489.58	860.77
chr3L	17849730	17850456	727	*	7.45081	7.62118	7.25759	0.212559	0.318472	0.999839	234.46	175.12	181.07	101.41	129.67	227.99
chrX	764224	768387	4164	*	10.3516	10.554	10.116	0.287096	0.318503	0.999839	1790.31	1337.2	1382.65	735.4	940.4	1653.38
chr3R	27916214	27917185	972	*	7.4191	7.41201	7.42615	-0.164914	0.318649	0.999839	202.81	151.48	156.63	113.97	145.74	256.24
chr3R	4477232	4480467	3236	*	9.82518	9.99326	9.63491	0.20744	0.318817	0.999839	1213.75	906.56	937.37	526.87	673.74	1184.55
chr3L	1667947	1668642	696	*	7.47745	7.65187	7.279	0.221831	0.318819	0.999839	239.5	178.88	184.96	102.92	131.61	231.39
chrX	4196977	4197333	357	*	5.53076	5.70931	5.32694	0.230943	0.318895	0.999839	62.31	46.54	48.12	26.6	34.01	59.8
chr3R	24141518	24145202	3685	*	9.28136	9.46861	9.06614	0.25154	0.318942	0.999839	843.71	630.18	651.59	355.21	454.23	798.61
chr3R	14654940	14655693	754	*	8.22627	8.22511	8.22743	-0.153148	0.31921	0.999839	356.34	266.15	275.2	198.61	253.98	446.54
chr3R	22464519	22465614	1096	*	7.49814	7.47149	7.52431	-0.203577	0.319267	0.999839	211.35	157.86	163.22	122	156.01	274.28
chr3R	24186373	24186855	483	*	7.55596	7.75055	7.33098	0.268508	0.319348	0.999839	256.45	191.55	198.06	106.7	136.44	239.88
chr2L	7576748	7577618	871	*	7.46718	7.68397	7.21196	0.320905	0.319362	0.999839	244.89	182.91	189.12	98.25	125.64	220.89
chr3R	19624618	19626832	2215	*	8.15915	8.33596	7.95761	0.227377	0.319481	0.999839	384.8	287.41	297.18	164.74	210.66	370.37
chr4	238007	238792	786	*	6.39846	6.37037	6.42601	-0.206254	0.319643	0.999839	98.52	73.59	76.09	56.98	72.87	128.11
chr2R	5747390	5754768	7379	*	10.4892	10.6762	10.2742	0.251059	0.319673	0.999839	1948.54	1455.39	1504.85	820.65	1049.41	1845.04
chr3R	17040696	17040952	257	*	6.2605	6.21473	6.30486	-0.240635	0.319841	0.999839	88.45	66.06	68.31	52.39	67	117.79
chr2L	21841470	21841835	366	*	5.62389	5.81305	5.40614	0.255427	0.320068	0.999839	66.95	50.01	51.71	28.1	35.93	63.18
chr3R	19322112	19322582	471	*	6.70094	6.62017	6.77742	-0.30781	0.320123	0.999839	117.15	87.5	90.47	72.7	92.96	163.44
chr3L	16228811	16229381	571	*	6.69786	6.64662	6.74735	-0.251346	0.320236	0.999839	119.31	89.12	92.14	71.2	91.04	160.07
chr2R	21059982	21061480	1499	*	9.11903	9.08136	9.15573	-0.225209	0.32043	0.999839	645.09	481.83	498.2	377.97	483.33	849.78
chrX	8140942	8144043	3102	*	9.35834	9.34692	9.36966	-0.173599	0.32054	0.999839	775.46	579.2	598.89	438.39	560.59	985.61
chr2L	16827080	16827481	402	*	6.68191	6.84342	6.50001	0.192318	0.320722	0.999839	136.75	102.14	105.61	59.98	76.7	134.85
chr3L	18231836	18233305	1470	*	7.89929	8.07787	7.69545	0.231427	0.320777	0.999839	321.77	240.33	248.5	137.36	175.65	308.83
chr3L	14280259	14281583	1325	*	7.61535	7.54001	7.68695	-0.297657	0.321581	0.999839	221.63	165.54	171.16	136.56	174.62	307.02
chr2L	21005820	21006530	711	*	6.67442	6.61317	6.73318	-0.270597	0.32181	0.999839	116.58	87.07	90.03	70.5	90.15	158.51
chr3R	22039405	22040317	913	*	7.13792	7.33678	6.9072	0.278458	0.32187	0.999839	192.51	143.79	148.67	79.54	101.71	178.83
chr3L	3164525	3167320	2796	*	9.3749	9.3682	9.38156	-0.164225	0.321883	0.999839	786.98	587.81	607.78	442.02	565.23	993.78
chrX	23078204	23079497	1294	*	6.91721	6.89316	6.94087	-0.198397	0.321962	0.999839	141.55	105.72	109.32	81.42	104.11	183.05
chrX	7981192	7981690	499	*	6.27195	6.46611	6.04753	0.267328	0.322246	0.999839	105.28	78.64	81.31	43.83	56.05	98.55
chrX	348122	348615	494	*	5.61619	5.81888	5.3803	0.287021	0.322696	0.999839	67.22	50.21	51.92	27.6	35.3	62.06
chr2L	6907049	6908496	1448	*	9.38163	9.36349	9.39955	-0.186915	0.322871	0.999839	784.42	585.89	605.8	447.56	572.33	1006.24
chr4	670116	671682	1567	*	8.53031	8.52895	8.53168	-0.153574	0.323185	0.999839	439.87	328.55	339.71	245.25	313.61	551.38
chrX	5698248	5699310	1063	*	7.21635	7.08173	7.33948	-0.408325	0.323233	0.999839	161.31	120.49	124.58	107.33	137.25	241.3
chr2L	19111985	19112674	690	*	7.00786	7.22535	6.75167	0.322488	0.323265	0.999839	178.2	133.1	137.62	71.41	91.32	160.55
chr3L	3246838	3249057	2220	*	9.49073	9.67938	9.27363	0.254823	0.323298	0.999839	976.43	729.31	754.09	410.16	524.49	922.14
chr2L	297568	298812	1245	*	8.21934	8.19875	8.23964	-0.191708	0.323497	0.999839	349.89	261.33	270.22	200.3	256.14	450.33
chrX	4540255	4541187	933	*	7.86967	7.86738	7.87196	-0.155395	0.323721	0.999839	278.08	207.7	214.76	155.24	198.51	349.02
chr3L	12099114	12099542	429	*	6.37391	6.32706	6.41928	-0.242764	0.323824	0.999839	95.61	71.41	73.84	56.72	72.53	127.51
chr2R	23659314	23660541	1228	*	8.17119	8.35308	7.96301	0.239093	0.323865	0.999839	389.39	290.84	300.73	165.35	211.45	371.76
chr3L	3052246	3053117	872	*	7.39541	7.57383	7.19177	0.231014	0.324207	0.999839	226.89	169.46	175.22	96.88	123.89	217.82
chrX	15328347	15329172	826	*	7.93976	8.12307	7.72972	0.242346	0.324491	0.999839	332	247.98	256.41	140.67	179.88	316.25
chr2R	15990887	15993205	2319	*	8.92829	9.06967	8.77154	0.147205	0.324529	0.999839	639.88	477.94	494.18	289.61	370.33	651.11
chrX	2323510	2324071	562	*	6.89804	7.09128	6.67487	0.265259	0.325027	0.999839	162.38	121.29	125.41	67.71	86.58	152.23
chr3L	624639	624942	304	*	5.98528	5.86928	6.09264	-0.373582	0.325292	0.999839	69.61	51.99	53.76	45.22	57.83	101.68
chrX	2283739	2284846	1108	*	7.63247	7.59994	7.66429	-0.215116	0.32532	0.999839	231.03	172.56	178.42	134.43	171.9	302.23
chr3R	23355599	23356973	1375	*	8.32313	8.32483	8.32144	-0.147448	0.325476	0.999839	381.84	285.2	294.89	211.99	271.08	476.61
chr2R	7085565	7087415	1851	*	8.26961	8.45394	8.05823	0.244731	0.325804	0.999839	417.59	311.9	322.5	176.64	225.87	397.12
chr2R	13993052	13996591	3540	*	9.35254	9.53985	9.13724	0.251679	0.326116	0.999839	886.42	662.07	684.58	373.16	477.18	838.96
chr3L	21440783	21441351	569	*	6.72528	6.69869	6.7514	-0.203381	0.326185	0.999839	123.7	92.39	95.53	71.4	91.3	160.52
chrX	3379403	3383908	4506	*	9.88686	10.0908	9.64923	0.290669	0.326741	0.999839	1298.67	969.99	1002.96	532.13	680.46	1196.37
chr2L	9497149	9497755	607	*	6.27382	6.47909	6.03441	0.293366	0.326798	0.999839	106.23	79.35	82.04	43.44	55.54	97.66
chrX	10785711	10786880	1170	*	7.95655	7.93735	7.97549	-0.188934	0.327112	0.999839	291.9	218.03	225.44	166.79	213.28	374.99
chr2L	11123289	11124207	919	*	8.20518	8.17753	8.23232	-0.205595	0.327132	0.999839	344.78	257.52	266.27	199.29	254.84	448.05
chr2R	11548599	11550166	1568	*	7.64337	7.83996	7.4157	0.273205	0.327204	0.999839	272.85	203.79	210.72	113.15	144.69	254.39
chr3R	31808145	31810218	2074	*	9.62869	9.83821	9.38348	0.3038	0.327332	0.999839	1090.07	814.19	841.86	442.61	565.99	995.1
chr2R	17468817	17470292	1476	*	7.8131	7.78555	7.84013	-0.205362	0.327357	0.999839	262.75	196.25	202.92	151.85	194.18	341.41
chr2R	21529428	21531292	1865	*	7.59493	7.55069	7.63785	-0.237905	0.327828	0.999839	223.28	166.77	172.44	131.99	168.78	296.74
chrX	5768674	5770432	1759	*	8.34368	8.54321	8.11206	0.280164	0.328083	0.999839	444.24	331.81	343.09	183.35	234.46	412.22
chrX	9148471	9149880	1410	*	9.17748	9.16271	9.1921	-0.18024	0.328198	0.999839	682.51	509.77	527.1	387.62	495.67	871.47
chr3L	10663402	10663929	528	*	6.76473	6.94185	6.56278	0.227959	0.328288	0.999839	146.41	109.35	113.07	62.65	80.11	140.85
chr3R	13273377	13274831	1455	*	8.03045	8.20919	7.8264	0.2318	0.32829	0.999839	352.43	263.23	272.18	150.41	192.34	338.17
chr2R	14746250	14746560	311	*	5.58678	5.82526	5.30091	0.372474	0.328304	0.999839	67.52	50.43	52.15	26.12	33.41	58.73
chr2R	586722	587173	452	*	5.14535	5.40156	4.8336	0.415556	0.328358	0.999839	50.34	37.6	38.88	18.9	24.16	42.48
chr3R	6425313	6427061	1749	*	7.73648	7.96295	7.46773	0.344152	0.328436	0.999839	297.13	221.93	229.47	117.31	150	263.73
chr2R	18648166	18648938	773	*	6.71274	6.87777	6.52636	0.200311	0.328503	0.999839	140.05	104.6	108.16	61.09	78.11	137.34
chr2R	14346584	14347385	802	*	6.42902	6.68191	6.12218	0.408246	0.328571	0.999839	122.27	91.32	94.43	46.16	59.03	103.78
chr2L	2999294	3001060	1767	*	8.00011	8.17255	7.80421	0.217359	0.328802	0.999839	343.59	256.63	265.35	148.12	189.41	333.01
chr3R	8468597	8470860	2264	*	8.41674	8.64096	8.15114	0.338819	0.328834	0.999839	475.38	355.07	367.14	188.38	240.9	423.54
chr3L	19168279	19169018	740	*	6.93143	6.90457	6.9578	-0.203923	0.3289	0.999839	142.67	106.56	110.19	82.38	105.34	185.21
chr3R	23425771	23426032	262	*	5.34804	5.59084	5.05594	0.383025	0.328915	0.999839	57.39	42.87	44.33	22.04	28.19	49.56
chr3L	12471517	12472308	792	*	7.85797	7.85173	7.86419	-0.163259	0.329735	0.999839	275.08	205.46	212.45	154.41	197.45	347.15
chrX	9585317	9585579	263	*	6.26659	6.42906	6.08348	0.194425	0.329755	0.999839	102.61	76.64	79.25	44.94	57.47	101.03
chrX	16883785	16885139	1355	*	9.06092	9.04646	9.07524	-0.179627	0.329998	0.999839	629.67	470.31	486.29	357.46	457.1	803.67
chr2R	6939545	6940818	1274	*	7.46517	7.75398	7.10368	0.499074	0.330171	0.999839	257.06	192	198.53	91.14	116.55	204.92
chrX	768790	770969	2180	*	8.91431	9.08597	8.71943	0.215604	0.330386	0.999839	647.15	483.37	499.79	279.33	357.2	628.01
chr3R	30055882	30057128	1247	*	7.69363	7.67298	7.71399	-0.191796	0.330434	0.999839	243.03	181.52	187.69	139.14	177.93	312.82
chr2L	276810	278113	1304	*	8.67866	8.67944	8.67788	-0.149279	0.330669	0.999839	488.24	364.67	377.06	271.4	347.05	610.18
chr2R	17760655	17762078	1424	*	8.43521	8.61353	8.2317	0.230864	0.331259	0.999839	466.43	348.38	360.22	199.2	254.73	447.86
chrX	21306171	21306912	742	*	7.05726	6.99052	7.12105	-0.281188	0.331453	0.999839	151.43	113.11	116.95	92.25	117.96	207.4
chr3R	29815783	29816445	663	*	7.51712	7.67572	7.33891	0.185806	0.331503	0.999839	243.49	181.86	188.05	107.29	137.19	241.21
chrX	11485251	11485670	420	*	6.83178	6.8135	6.84984	-0.187032	0.331629	0.999839	133.94	100.04	103.44	76.44	97.75	171.85
chrX	5085484	5087999	2516	*	8.99012	9.17011	8.78443	0.234741	0.331663	0.999839	686.02	512.4	529.81	292.2	373.66	656.95
chr3R	11677738	11678366	629	*	6.82506	6.80606	6.84382	-0.188448	0.331787	0.999839	133.26	99.53	102.91	76.12	97.34	171.14
chr2R	12652174	12653088	915	*	7.23403	7.3932	7.05511	0.187053	0.331819	0.999839	200.18	149.52	154.6	88.13	112.69	198.13
chrX	17228922	17230112	1191	*	8.19219	8.01758	8.34794	-0.481053	0.332058	0.999839	308.6	230.49	238.33	215.92	276.11	485.44
chr3R	29525227	29526483	1257	*	7.28387	7.26797	7.29961	-0.182391	0.332081	0.999839	183.54	137.09	141.75	104.4	133.5	234.72
chr2R	5736908	5737759	852	*	6.47933	6.41618	6.53984	-0.274182	0.33223	0.999839	101.7	75.96	78.54	61.66	78.85	138.63
chr3R	12980638	12983934	3297	*	10.1399	10.1203	10.1592	-0.18976	0.332366	0.999839	1325.45	990	1023.64	757.75	968.97	1703.61
chr3R	30283815	30284886	1072	*	7.61176	7.79974	7.39556	0.253148	0.332445	0.999839	265.35	198.19	204.93	111.58	142.69	250.87
chr2R	22569099	22569691	593	*	6.50983	6.45543	6.56225	-0.257388	0.332982	0.999839	104.5	78.06	80.71	62.62	80.08	140.8
chrX	16762174	16763167	994	*	7.17982	7.12743	7.23036	-0.253616	0.333338	0.999839	166.51	124.37	128.59	99.51	127.25	223.72
chr3R	24333112	24333847	736	*	7.03161	7.19352	6.8492	0.193264	0.333436	0.999839	174.31	130.19	134.62	76.41	97.7	171.78
chr3R	30058315	30059242	928	*	7.6969	7.67879	7.71479	-0.18679	0.333517	0.999839	244.01	182.25	188.45	139.22	178.02	313
chr3R	25232100	25234061	1962	*	8.41709	8.57248	8.24292	0.178616	0.333809	0.999839	453.35	338.61	350.12	200.76	256.72	451.36
chr2R	10883665	10883940	276	*	5.37442	5.269	5.47266	-0.353558	0.333847	0.999839	45.92	34.3	35.46	29.43	37.63	66.16
chr2R	12263850	12264224	375	*	6.14963	6.11816	6.18042	-0.212798	0.334112	0.999839	82.72	61.78	63.88	48.06	61.46	108.06
chr2R	2126253	2126994	742	*	6.14917	6.08187	6.21348	-0.282075	0.334299	0.999839	80.66	60.25	62.3	49.18	62.88	110.56
chr2L	6464968	6465317	350	*	5.82818	6.00254	5.62981	0.221406	0.334401	0.999839	76.35	57.03	58.96	32.81	41.96	73.77
chr3R	8992387	8993484	1098	*	8.13733	8.13332	8.14133	-0.158828	0.334579	0.999839	334.37	249.75	258.23	187.11	239.27	420.67
chr3L	1664829	1665545	717	*	7.02117	7.00706	7.03514	-0.178806	0.334618	0.999839	153.18	114.41	118.3	86.92	111.14	195.41
chr2R	17444223	17445697	1475	*	8.04216	8.21861	7.84109	0.226529	0.334722	0.999839	354.73	264.96	273.96	151.95	194.31	341.63
chr3L	22465229	22467840	2612	*	9.59694	9.83751	9.30806	0.378512	0.33499	0.999839	1089.54	813.79	841.45	420.06	537.16	944.41
chr3L	18681292	18682757	1466	*	8.25739	8.24837	8.26636	-0.168805	0.335154	0.999839	362.13	270.48	279.67	204.05	260.93	458.75
chrX	8436417	8438317	1901	*	8.99525	9.15895	8.81055	0.19747	0.335156	0.999839	680.73	508.45	525.73	297.54	380.48	668.96
chr2R	23563924	23565088	1165	*	8.60058	8.76405	8.41618	0.196932	0.335315	0.999839	517.73	386.7	399.84	226.38	289.48	508.95
chr2R	11650702	11652295	1594	*	9.00653	9.15486	8.84118	0.162758	0.335796	0.999839	678.8	507.01	524.24	303.93	388.65	683.31
chr4	225680	232010	6331	*	10.4289	10.4022	10.4552	-0.203878	0.335951	0.999839	1611.47	1203.62	1244.53	930.32	1189.65	2091.59
chr3R	16041672	16043346	1675	*	7.84083	8.03943	7.61045	0.277949	0.336184	0.999839	313.31	234.01	241.96	129.5	165.6	291.16
chr3L	21007266	21008825	1560	*	7.96521	8.14276	7.7627	0.229071	0.336447	0.999839	336.57	251.39	259.93	143.92	184.04	323.57
chrX	11800197	11801594	1398	*	7.78206	7.9748	7.55954	0.264245	0.336462	0.999839	299.58	223.76	231.36	125.01	159.86	281.06
chrX	17142414	17143700	1287	*	8.50572	8.48807	8.52315	-0.185914	0.336854	0.999839	427.58	319.37	330.22	243.8	311.76	548.13
chr2R	8430168	8430732	565	*	6.26204	6.46574	6.02477	0.289626	0.336919	0.999839	105.25	78.62	81.29	43.15	55.17	97
chr3R	18742879	18743862	984	*	7.4953	7.65817	7.31167	0.195491	0.337213	0.999839	240.55	179.67	185.77	105.28	134.63	236.69
chr3R	29843427	29843866	440	*	6.25715	6.18606	6.32489	-0.289308	0.337482	0.999839	86.71	64.76	66.96	53.12	67.93	119.44
chr2L	6000279	6000765	487	*	6.29583	6.47355	6.09309	0.22924	0.337655	0.999839	105.83	79.04	81.73	45.24	57.85	101.71
chr2L	1062183	1066860	4678	*	9.85143	10.0246	9.65464	0.219018	0.337709	0.999839	1240.38	926.45	957.94	534.13	683.02	1200.86
chr3L	1812167	1812514	348	*	5.36922	5.29523	5.4396	-0.29436	0.337791	0.999839	46.76	34.93	36.11	28.76	36.78	64.66
chr3R	17647685	17648217	533	*	6.73243	6.8903	6.55514	0.184065	0.337824	0.999839	141.27	105.51	109.1	62.32	79.69	140.1
chrX	15574195	15574826	632	*	6.88502	7.0542	6.69332	0.20978	0.33796	0.999839	158.26	118.21	122.23	68.58	87.7	154.19
chr3L	1533656	1534900	1245	*	8.09732	8.06259	8.13123	-0.21944	0.338329	0.999839	318.37	237.8	245.88	185.8	237.6	417.73
chr3L	12386055	12388042	1988	*	8.93949	9.16836	8.66734	0.350047	0.338346	0.999839	685.18	511.77	529.16	269.42	344.53	605.74
chr2R	18139509	18141802	2294	*	9.24086	9.40497	9.05565	0.198399	0.338416	0.999839	807.3	602.98	623.48	352.64	450.94	792.83
chr3R	29841758	29842733	976	*	7.84624	8.04747	7.61232	0.284119	0.338488	0.999839	315.06	235.32	243.32	129.67	165.82	291.54
chr2L	11324019	11324652	634	*	6.33408	6.29573	6.37145	-0.226293	0.338658	0.999839	93.55	69.88	72.25	54.87	70.16	123.35
chr4	1196007	1197189	1183	*	8.58558	8.57631	8.5948	-0.169322	0.338698	0.999839	454.55	339.51	351.05	256.21	327.63	576.03
chr3R	27929788	27930200	413	*	6.98093	7.14194	6.79966	0.19122	0.338784	0.999839	168.19	125.62	129.89	73.83	94.41	165.98
chr3L	3779704	3780709	1006	*	6.5374	6.74305	6.2975	0.294329	0.33885	0.999839	127.56	95.28	98.51	52.12	66.65	117.19
chr3R	18485544	18486535	992	*	6.90463	7.11569	6.65731	0.307197	0.338962	0.999839	165.16	123.36	127.55	66.89	85.54	150.39
chrX	16552906	16554292	1387	*	8.49651	8.48602	8.50691	-0.171722	0.339141	0.999839	426.98	318.91	329.75	241.07	308.27	541.99
chr3R	17794108	17794486	379	*	6.47545	6.65492	6.27044	0.233268	0.339155	0.999839	120	89.63	92.68	51.16	65.42	115.01
chr3R	7249001	7250459	1459	*	8.6965	8.83515	8.54309	0.141129	0.339369	0.999839	543.88	406.23	420.03	247.19	316.1	555.76
chr2L	625852	626353	502	*	5.48875	5.69203	5.25206	0.288313	0.339409	0.999839	61.56	45.98	47.55	25.25	32.29	56.78
chr3R	8304845	8305254	410	*	6.84251	7.02034	6.63964	0.2296	0.339433	0.999839	154.59	115.47	119.39	66.08	84.49	148.55
chr3L	22178264	22182442	4179	*	9.57438	9.75884	9.36283	0.245094	0.339451	0.999839	1031.72	770.6	796.79	436.32	557.94	980.95
chr2R	23850006	23851881	1876	*	8.15534	8.14686	8.16377	-0.167729	0.339467	0.999839	337.52	252.1	260.67	190.04	243.02	427.26
chr3R	26966975	26967775	801	*	7.26702	7.43324	7.07914	0.203064	0.339555	0.999839	205.82	153.73	158.95	89.61	114.59	201.46
chr3L	15700407	15701090	684	*	6.53734	6.71834	6.33033	0.236827	0.339562	0.999839	125.39	93.66	96.84	53.32	68.19	119.89
chrX	22449095	22449561	467	*	6.2646	6.23688	6.29181	-0.205525	0.339786	0.999839	89.81	67.08	69.36	51.92	66.39	116.73
chrX	18320145	18321506	1362	*	8.59246	8.49495	8.6838	-0.339635	0.339848	0.999839	429.63	320.89	331.8	272.52	348.48	612.69
chr3R	25513100	25513669	570	*	6.72294	6.89326	6.52979	0.212339	0.339937	0.999839	141.56	105.73	109.32	61.23	78.3	137.66
chr2L	4846469	4848174	1706	*	8.0687	8.04537	8.09166	-0.197093	0.34034	0.999839	314.6	234.98	242.96	180.78	231.17	406.43
chr3R	20564270	20564610	341	*	6.1758	6.15488	6.19642	-0.192122	0.340386	0.999839	84.85	63.38	65.53	48.6	62.14	109.26
chr3R	21858544	21860835	2292	*	8.4774	8.63759	8.29718	0.189468	0.340501	0.999839	474.28	354.24	366.28	208.45	266.56	468.66
chr3L	16208813	16211031	2219	*	8.61831	8.56754	8.66735	-0.250628	0.340755	0.999839	451.8	337.45	348.92	269.43	344.53	605.74
chr2R	8322400	8323257	858	*	6.64689	6.60408	6.68847	-0.235007	0.340844	0.999839	115.85	86.53	89.47	68.35	87.4	153.67
chr3L	13442735	13443050	316	*	6.01396	6.194	5.8082	0.234486	0.34106	0.999839	87.18	65.12	67.33	37.13	47.48	83.48
chr2L	1444767	1445349	583	*	6.07299	6.25695	5.8621	0.243564	0.341373	0.999839	91.07	68.02	70.33	38.55	49.29	86.66
chr3R	29847730	29848704	975	*	6.75214	6.93013	6.54906	0.229933	0.3418	0.999839	145.22	108.47	112.15	62.05	79.35	139.51
chr2L	20922314	20923675	1362	*	8.01719	8.17286	7.84267	0.179233	0.341807	0.999839	343.66	256.69	265.41	152.12	194.52	342.01
chr2L	4830131	4830920	790	*	7.29207	7.46255	7.09871	0.21279	0.341879	0.999839	210.04	156.88	162.22	90.83	116.15	204.21
chr3R	5280078	5285568	5491	*	10.3826	10.5707	10.1662	0.253611	0.342058	0.999839	1811.19	1352.8	1398.77	761.45	973.71	1711.95
chrX	21072107	21074694	2588	*	8.29434	8.48924	8.06893	0.269324	0.342169	0.999839	427.93	319.63	330.49	177.95	227.55	400.08
chr3L	3512005	3516232	4228	*	10.0659	10.2883	9.80286	0.334487	0.342543	0.999839	1489.14	1112.26	1150.06	591.92	756.92	1330.8
chr2R	7587208	7590807	3600	*	9.81957	9.78009	9.858	-0.228763	0.342555	0.999839	1047.03	782.04	808.62	614.98	786.41	1382.64
chr3L	9073167	9073701	535	*	6.22508	6.17191	6.27635	-0.254917	0.342573	0.999839	85.86	64.13	66.31	51.37	65.68	115.49
chr3R	24917417	24918851	1435	*	8.12156	8.1203	8.12283	-0.153351	0.342615	0.999839	331.37	247.5	255.91	184.72	236.22	415.31
chr3L	16111832	16112763	932	*	8.27478	8.2437	8.30521	-0.212322	0.342654	0.999839	360.96	269.6	278.77	209.62	268.05	471.27
chr3R	17679163	17680803	1641	*	7.86488	8.06833	7.62795	0.28936	0.342705	0.999839	319.64	238.75	246.86	131.08	167.62	294.71
chr3R	16611573	16611873	301	*	5.21848	5.41806	4.98678	0.279503	0.342919	0.999839	50.92	38.03	39.32	21.01	26.87	47.24
chr2R	14757446	14758058	613	*	6.93509	6.87354	6.99412	-0.27122	0.343105	0.999839	139.64	104.3	107.84	84.48	108.03	189.93
chr2L	21024081	21025138	1058	*	6.99614	6.97513	7.01686	-0.192442	0.343257	0.999839	149.82	111.9	115.71	85.82	109.74	192.95
chr2R	22639788	22642298	2511	*	8.51721	8.5225	8.51191	-0.140252	0.343598	0.999839	437.91	327.08	338.2	241.91	309.34	543.87
chr4	1156381	1157165	785	*	6.26319	6.1369	6.37931	-0.392752	0.343602	0.999839	83.8	62.59	64.72	55.17	70.54	124.03
chr3L	20004158	20004553	396	*	6.2733	6.23492	6.31069	-0.226315	0.343748	0.999839	89.69	66.99	69.27	52.6	67.27	118.27
chr3R	25552424	25555574	3151	*	8.99141	9.20514	8.74041	0.313772	0.343835	0.999839	702.88	524.99	542.83	283.42	362.43	637.21
chr2L	15264097	15264540	444	*	6.47484	6.67546	6.24175	0.282428	0.343898	0.999839	121.72	90.92	94.01	50.15	64.13	112.75
chr2R	19619486	19619990	505	*	6.00807	6.22962	5.74622	0.331949	0.34391	0.999839	89.36	66.75	69.01	35.57	45.49	79.97
chr2L	10408365	10409365	1001	*	8.01659	8.19577	7.81195	0.232825	0.343961	0.999839	349.16	260.8	269.66	148.92	190.43	334.8
chr3R	5646744	5649674	2931	*	9.405	9.40611	9.40389	-0.148641	0.344277	0.999839	807.94	603.46	623.97	448.91	574.05	1009.28
chr3L	816856	818686	1831	*	7.83948	7.99845	7.66079	0.186679	0.344289	0.999839	304.53	227.46	235.19	134.1	171.48	301.5
chr2R	22642883	22646364	3482	*	10.5463	10.7666	10.2862	0.329459	0.344292	0.999839	2074.53	1549.49	1602.15	827.5	1058.16	1860.43
chr2R	8893643	8894046	404	*	6.62717	6.58748	6.66581	-0.228934	0.344311	0.999839	114.52	85.54	88.44	67.28	86.04	151.27
chr2R	24293587	24293908	322	*	5.84754	5.81201	5.88222	-0.220647	0.344516	0.999839	66.9	49.97	51.67	39.09	49.98	87.88
chr2R	17111065	17111481	417	*	6.50116	6.41256	6.58463	-0.32257	0.344587	0.999839	101.45	75.77	78.35	63.6	81.33	143
chr3R	8676080	8677162	1083	*	7.66044	7.80934	7.49438	0.163985	0.344746	0.999839	267.12	199.51	206.29	119.49	152.8	268.65
chrX	6294268	6295824	1557	*	8.72164	8.71113	8.73208	-0.171786	0.344799	0.999839	499.08	372.77	385.44	281.79	360.34	633.54
chr2R	7024919	7026567	1649	*	9.2094	9.40816	8.9788	0.27842	0.344814	0.999839	809.09	604.32	624.86	334.35	427.55	751.7
chr3R	16333683	16336454	2772	*	8.43554	8.66271	8.16578	0.345923	0.345273	0.999839	482.61	360.47	372.72	190.31	243.36	427.86
chr2L	9058175	9058881	707	*	6.75537	6.99139	6.47305	0.367041	0.345481	0.999839	151.52	113.17	117.02	58.87	75.28	132.35
chr3L	11256142	11256419	278	*	5.37789	5.59685	5.11965	0.325409	0.34549	0.999839	57.63	43.05	44.51	23.04	29.46	51.8
chr2R	10691711	10692175	465	*	5.98497	6.20518	5.725	0.328684	0.345533	0.999839	87.86	65.63	67.86	35.05	44.82	78.8
chr3R	4149550	4149822	273	*	5.37506	5.58368	5.13108	0.300771	0.345782	0.999839	57.11	42.66	44.11	23.22	29.7	52.21
chr2L	10767145	10767971	827	*	7.89265	7.8807	7.90449	-0.174588	0.345875	0.999839	280.66	209.63	216.75	158.78	203.04	356.98
chr2R	9137453	9141631	4179	*	9.52226	9.6671	9.36124	0.154942	0.346056	0.999839	968.15	723.12	747.7	435.84	557.33	979.88
chr3L	3517948	3518414	467	*	6.65101	6.84871	6.42184	0.275663	0.346078	0.999839	137.25	102.52	106	56.82	72.65	127.74
chr3R	18252430	18252744	315	*	6.33169	6.30724	6.35572	-0.19907	0.346339	0.999839	94.3	70.44	72.83	54.27	69.4	122.02
chr2L	1974145	1974611	467	*	6.75719	6.72596	6.78776	-0.212458	0.346404	0.999839	126.06	94.15	97.35	73.22	93.63	164.62
[truncated: 5,356 more rows]

## Sheet: B.Mix_NvsC
seqnames	start	end	width	strand	Conc	Conc_N	Conc_C	Fold	p.value	FDR	Mix_N1	Mix_N2	Mix_N3	Mix_C1	Mix_C2	Mix_C3
chrX	5336455	5336967	513	*	5.60944	2.88417	6.49601	-3.9801	2.90338598095069e-06	0.0109559	7.29	8.79	6.07	59.81	76.49	134.48
chr2R	5639582	5640773	1192	*	7.1202	7.82472	5.68734	1.74079	3.81325427171656e-06	0.0109559	223.77	269.9	186.47	34.15	43.67	76.77
chrX	4956825	4957686	862	*	7.0392	7.71122	5.74124	1.57356	4.46876027309765e-06	0.0109559	206.84	249.48	172.37	35.45	45.33	79.7
chr2R	5420623	5421192	570	*	8.62705	9.25284	7.49715	1.36069	6.61861082909526e-06	0.01217	602.14	726.28	501.79	119.72	153.1	269.17
chr3L	25842955	25844423	1469	*	9.20056	9.84476	8.00671	1.44319	8.71970776424501e-06	0.0123657	907.58	1094.69	756.33	170.44	217.95	383.19
chr3R	11997312	11997702	391	*	5.23675	3.17356	6.05291	-3.25337	1.00876063822768e-05	0.0123657	8.91	10.74	7.42	44	56.26	98.92
chr2L	22361244	22362188	945	*	6.94738	7.66476	5.45656	1.81112	1.89319663967427e-05	0.0164226	200.28	241.57	166.9	29.1	37.21	65.42
chr2R	5262407	5263488	1082	*	6.6667	5.35535	7.34212	-2.37712	1.91761560125597e-05	0.0164226	40.41	48.74	33.67	107.52	137.5	241.74
chrX	22517663	22518767	1105	*	7.48872	8.13705	6.27999	1.46129	2.24135029606479e-05	0.0164226	277.85	335.13	231.55	51.5	65.85	115.78
chr2R	4270185	4272736	2552	*	9.41782	10.1492	7.86026	1.89401	2.24757560518993e-05	0.0164226	1120.84	1351.92	934.04	153.99	196.91	346.2
chrX	21474168	21474483	316	*	5.4147	2.82024	6.29003	-3.83702	2.60840560642223e-05	0.0164226	6.97	8.41	5.81	51.86	66.31	116.59
chr2R	6267008	6267294	287	*	5.67548	6.35179	4.36057	1.5917	2.67941628752665e-05	0.0164226	80.61	97.23	67.18	13.61	17.41	30.61
chr3L	679560	680559	1000	*	8.22936	9.0177	6.35587	2.26588	3.29031783456267e-05	0.0172912	511.58	617.05	426.32	54.28	69.41	122.03
chr3L	11992429	11994267	1839	*	8.88511	9.43854	7.97575	1.068	3.32818492260759e-05	0.0172912	684.86	826.06	570.72	166.82	213.32	375.06
chr2R	4608646	4609303	658	*	6.21189	6.85186	5.03305	1.42126	3.6785111059998e-05	0.0172912	114.01	137.51	95.01	21.7	27.75	48.78
chr2R	10108666	10109527	862	*	6.90957	7.58057	5.61556	1.56841	3.9917822727657e-05	0.0172912	188.93	227.88	157.44	32.49	41.55	73.05
chr2L	22548149	22549010	862	*	8.35878	8.88537	7.52095	0.969528	4.05791382249252e-05	0.0172912	466.75	562.97	388.96	121.71	155.64	273.65
chr2L	10234889	10236760	1872	*	7.79334	7.27451	8.17413	-1.2933	4.23171104947879e-05	0.0172912	152.81	184.32	127.35	191.41	244.77	430.34
chr3R	25126775	25127647	873	*	7.36989	6.7912	7.78177	-1.38389	5.52569219379024e-05	0.0203689	109.31	131.85	91.1	145.83	186.48	327.87
chrX	20427474	20428248	775	*	6.96474	7.69129	5.43074	1.86336	5.5387989888823e-05	0.0203689	204	246.06	170	28.58	36.55	64.26
chr2R	4609495	4610459	965	*	7.62024	8.38542	5.88529	2.10354	6.59014357485962e-05	0.0221489	330.05	398.09	275.04	39.17	50.09	88.07
chr3R	4144987	4147831	2845	*	8.41618	9.12094	6.98227	1.74334	6.62508830025141e-05	0.0221489	549.53	662.83	457.95	83.79	107.14	188.38
chr3L	11648213	11648984	772	*	7.82088	7.29675	8.20452	-1.30145	7.36874611630972e-05	0.023564	155.19	187.18	129.33	195.49	249.98	439.5
chr3R	17016237	17017105	869	*	6.22512	5.43424	6.73305	-1.68998	8.08312075023023e-05	0.0246151	42.68	51.47	35.56	70.5	90.15	158.49
chr3R	11979925	11981009	1085	*	8.50887	9.07887	7.55282	1.13113	8.36680055325832e-05	0.0246151	533.74	643.78	444.79	124.43	159.12	279.76
chrX	13098166	13100447	2282	*	8.27758	8.89371	7.17983	1.31876	8.7361712852441e-05	0.0247133	469.45	566.24	391.22	96.08	122.87	216.02
chr3L	24765953	24766559	607	*	6.67347	7.35497	5.33774	1.62022	9.62399728050204e-05	0.0262165	161.58	194.89	134.65	26.8	34.27	60.25
chrX	2023799	2024638	840	*	6.92611	5.60485	7.60401	-2.39019	0.000120301	0.0306342	48.03	57.94	40.03	128.93	164.87	289.86
chr3R	26502837	26504867	2031	*	8.17836	8.8086	7.03333	1.38006	0.000120787	0.0306342	442.56	533.8	368.8	86.81	111	195.16
chr3R	17219819	17220640	822	*	5.74575	4.78675	6.31679	-1.91903	0.000156358	0.0383337	27.24	32.86	22.7	52.83	67.55	118.77
chr2L	19737150	19737421	272	*	5.43539	6.12904	4.04941	1.67846	0.000187689	0.0439559	69.08	83.32	57.57	10.97	14.03	24.67
chr4	1160079	1162153	2075	*	8.89682	9.39138	8.13831	0.858357	0.000191242	0.0439559	662.83	799.49	552.37	186.72	238.76	419.79
chr3L	24763453	24765006	1554	*	8.77258	9.33755	7.83094	1.11177	0.000224583	0.0492783	638.56	770.21	532.14	150.89	192.95	339.24
chr3L	23485837	23486344	508	*	6.01771	6.80562	4.14694	2.25753	0.000228481	0.0492783	110.41	133.17	92.01	11.74	15.01	26.39
chr3L	12914068	12915995	1928	*	8.26247	8.94535	6.92117	1.62885	0.000234499	0.0492783	486.56	586.87	405.47	80.31	102.7	180.57
chr2R	23839561	23840093	533	*	6.44329	7.02414	5.45555	1.17214	0.000283144	0.0550172	128.47	154.95	107.06	29.08	37.19	65.38
chr2L	3496434	3497875	1442	*	7.84111	8.33226	7.09068	0.846605	0.00029049	0.0550172	318.11	383.69	265.1	90.33	115.51	203.08
chr4	1268610	1269418	809	*	7.02945	7.63877	5.95379	1.28903	0.000294696	0.0550172	196.71	237.26	163.92	41.07	52.52	92.35
chr2R	13414415	13414828	414	*	5.51901	4.58851	6.08004	-1.87971	0.000300181	0.0550172	23.75	28.64	19.79	44.83	57.33	100.79
chr3L	21556238	21559473	3236	*	9.05331	9.65472	8.00283	1.25706	0.000301154	0.0550172	795.57	959.59	662.98	169.98	217.36	382.16
chr3L	2152081	2152996	916	*	7.17077	7.74428	6.20461	1.14405	0.00030669	0.0550172	211.63	255.26	176.36	48.87	62.5	109.88
chr3R	19571639	19572745	1107	*	7.221	7.77983	6.29667	1.08765	0.000330784	0.0563059	216.91	261.63	180.76	52.09	66.62	117.12
chr3R	3841627	3841969	343	*	5.81986	6.4151	4.78857	1.22884	0.000334923	0.0563059	84.23	101.59	70.19	18.32	23.42	41.18
chr2L	9683443	9684102	660	*	6.39751	5.93477	6.74733	-1.20512	0.000342214	0.0563059	60.38	72.82	50.31	71.2	91.04	160.07
chr3L	21498746	21499547	802	*	5.80698	4.85232	6.37651	-1.91327	0.00034594	0.0563059	28.51	34.39	23.76	55.06	70.41	123.79
chr3L	11262712	11263534	823	*	6.65541	7.17482	5.83587	0.94317	0.000352151	0.0563059	142.61	172.01	118.84	37.85	48.4	85.1
chr3R	28913705	28914098	394	*	5.61002	6.2067	4.57427	1.23418	0.000376706	0.0570223	72.9	87.93	60.75	15.79	20.19	35.49
chr3L	25866946	25867466	521	*	6.57202	7.23259	5.31803	1.5176	0.000376852	0.0570223	148.44	179.04	123.7	26.44	33.81	59.44
chr4	1271674	1272398	725	*	7.34635	7.89764	6.44292	1.0593	0.00037989	0.0570223	235.37	283.89	196.14	57.65	73.72	129.62
chr3R	13051032	13052965	1934	*	9.27862	8.89456	9.58165	-1.08133	0.000389455	0.0572888	469.73	566.57	391.44	507.78	649.32	1141.61
chr3R	31458499	31459056	558	*	6.66842	7.20348	5.80852	0.999073	0.000399021	0.0575451	145.47	175.46	121.23	37.14	47.49	83.5
chr2L	2044859	2045265	407	*	5.73485	4.99408	6.22191	-1.61788	0.000415687	0.0587957	31.45	37.94	26.21	49.46	63.25	111.21
chr2L	22571993	22575043	3051	*	9.07935	8.83694	9.28682	-0.84415	0.000466148	0.064689	451.34	544.39	376.12	413.92	529.31	930.61
chr3R	26461421	26462418	998	*	7.49173	8.07422	6.49912	1.17965	0.000551465	0.0751116	266.01	320.85	221.68	59.94	76.65	134.77
chr3L	2083938	2086431	2494	*	8.7911	9.49732	7.35074	1.75144	0.000589672	0.078726	713.34	860.41	594.46	108.17	138.32	243.19
chr2R	23840382	23841342	961	*	7.1175	7.64998	6.26436	0.990135	0.000599409	0.078726	198.24	239.11	165.2	50.94	65.14	114.53
chr2R	23887569	23888175	607	*	6.06687	5.3638	6.53752	-1.56479	0.000625186	0.0793654	40.64	49.02	33.87	61.56	78.72	138.4
chrX	348122	348615	494	*	6.42278	7.02163	5.3803	1.24468	0.000625859	0.0793654	128.24	154.68	106.87	27.6	35.3	62.06
chr2R	13749731	13750313	583	*	6.559	7.26179	5.13374	1.73054	0.000650908	0.0811429	151.47	182.7	126.23	23.27	29.75	52.31
chr3L	27123761	27124388	628	*	6.55297	7.08187	5.70916	0.976774	0.000666313	0.0816789	133.71	161.28	111.43	34.67	44.33	77.94
chr3R	11197538	11198483	946	*	7.93479	8.44634	7.13495	0.9164	0.000692545	0.0833554	344.29	415.27	286.91	93.14	119.1	209.41
chr3L	23015310	23015846	537	*	6.23639	6.86665	5.09128	1.37802	0.000715223	0.0833554	115.18	138.93	95.99	22.59	28.89	50.79
chr4	1256552	1257128	577	*	5.98868	6.59961	4.90784	1.29426	0.000728058	0.0833554	95.72	115.45	79.77	19.89	25.44	44.73
chr3R	27139748	27140200	453	*	5.7138	6.29866	4.7141	1.18671	0.000734944	0.0833554	77.7	93.71	64.75	17.39	22.24	39.11
chr3R	25024599	25025655	1057	*	7.47007	7.25591	7.65651	-0.794484	0.000736655	0.0833554	150.86	181.96	125.72	133.7	170.98	300.6
chr3R	10856244	10857878	1635	*	8.42594	9.00197	7.45241	1.1546	0.00077217	0.0860502	506.03	610.36	421.7	116.07	148.42	260.95
chrX	19645509	19646245	737	*	7.3526	7.86835	6.5423	0.930772	0.000809203	0.0888311	230.64	278.18	192.2	61.76	78.98	138.86
chr3L	25332688	25333388	701	*	6.36394	6.97119	5.29492	1.27934	0.000833375	0.0901393	123.84	149.37	103.2	26.02	33.27	58.49
chr2L	20083573	20084918	1346	*	8.04036	8.55746	7.22667	0.93583	0.000873322	0.091176	371.85	448.51	309.88	99.25	126.92	223.15
chrX	22411842	22413001	1160	*	7.30823	7.99772	5.93972	1.66173	0.000887359	0.091176	252.27	304.28	210.23	40.68	52.02	91.45
chr3R	29031339	29032045	707	*	6.43243	5.59866	6.95744	-1.75023	0.000914692	0.091176	47.83	57.69	39.86	82.36	105.32	185.16
chrX	20426315	20427069	755	*	7.55093	8.08249	6.7002	0.987062	0.000915647	0.091176	267.54	322.7	222.95	68.91	88.12	154.92
chr2R	23074860	23075889	1030	*	7.61654	7.25866	7.90306	-1.03818	0.000916088	0.091176	151.14	182.3	125.95	158.62	202.84	356.63
chr2R	21664081	21667500	3420	*	9.72625	9.53333	9.89639	-0.757412	0.000917339	0.091176	731.37	882.15	609.48	631.57	807.62	1419.93
chr3L	25837901	25838344	444	*	5.82934	6.46658	4.66009	1.4083	0.00094242	0.09242	87.29	105.28	72.74	16.75	21.43	37.67
chr3R	31991714	31992487	774	*	6.60945	7.21006	5.56148	1.25215	0.000989393	0.0957498	146.14	176.27	121.78	31.3	40.02	70.36
chr3R	4113802	4114242	441	*	6.1089	6.85152	4.49537	1.95674	0.00101138	0.0959326	113.98	137.48	94.98	14.95	19.11	33.6
chr2R	22156362	22157532	1171	*	7.26148	7.78499	6.43151	0.958134	0.00101737	0.0959326	217.69	262.57	181.41	57.2	73.14	128.6
chr2R	7751765	7753009	1245	*	7.36948	7.96753	6.32949	1.24246	0.00106051	0.0987345	247.05	297.98	205.88	53.29	68.15	119.82
chr3L	12490308	12491336	1029	*	7.59052	8.05505	6.90117	0.758882	0.00113093	0.102725	262.5	316.62	218.75	79.21	101.29	178.08
chr2R	13971176	13971791	616	*	6.30876	6.87469	5.36439	1.11378	0.00116123	0.102725	115.83	139.7	96.52	27.3	34.91	61.38
chr2R	8350770	8351894	1125	*	7.06772	7.54079	6.35918	0.786333	0.00116396	0.102725	183.79	221.68	153.16	54.4	69.57	122.31
chr2L	20352145	20353081	937	*	7.13925	7.65563	6.32738	0.93285	0.00116684	0.102725	199.02	240.05	165.85	53.22	68.05	119.64
chr3R	11881989	11883001	1013	*	7.77244	7.56211	7.95596	-0.787855	0.0011732	0.102725	186.53	224.98	155.44	164.55	210.42	369.95
chrX	16645281	16646269	989	*	7.06304	7.53595	6.35485	0.78584	0.00120905	0.103637	183.17	220.94	152.65	54.24	69.36	121.94
chr2R	25024266	25024771	506	*	5.9482	6.51793	4.99296	1.12785	0.0012118	0.103637	90.45	109.1	75.38	21.1	26.99	47.44
chrX	260359	262114	1756	*	7.48536	7.93552	6.8275	0.713009	0.00128034	0.107047	241.63	291.44	201.36	75.26	96.24	169.21
chr3R	12016341	12017440	1100	*	7.50094	7.28187	7.69108	-0.803106	0.00128078	0.107047	153.6	185.26	128	136.95	175.12	307.9
chr3R	22464519	22465614	1096	*	8.2499	8.73042	7.52431	0.811277	0.00131092	0.107889	419.22	505.64	349.35	122	156.01	274.28
chr2L	10237333	10238621	1289	*	7.71079	7.19206	8.09154	-1.2931	0.00133556	0.107889	144.33	174.08	120.27	180.76	231.15	406.4
chr2R	4782834	4784300	1467	*	8.37643	8.83131	7.70832	0.728224	0.00133902	0.107889	449.58	542.27	374.65	138.59	177.23	311.6
chr3R	25328892	25330293	1402	*	8.68627	9.23955	7.77736	1.06734	0.00134953	0.107889	596.62	719.62	497.19	145.39	185.92	326.87
chr3L	22856250	22857494	1245	*	7.40006	7.88886	6.65519	0.838518	0.00141884	0.11221	233.94	282.17	194.95	66.79	85.41	150.17
chrX	17110561	17111137	577	*	6.32373	6.87564	5.41857	1.06067	0.00143948	0.112632	115.9	139.8	96.59	28.34	36.24	63.72
chr2R	12604970	12605379	410	*	5.95485	6.57288	4.85081	1.3244	0.00147363	0.11409	93.96	113.33	78.3	19.12	24.45	42.99
chr3L	12401690	12402139	450	*	6.11337	4.96358	6.74499	-2.17075	0.00156415	0.118145	30.8	37.15	25.66	71.08	90.9	159.81
chr2R	6260010	6260488	479	*	5.88843	6.38066	5.13547	0.848743	0.0015848	0.118145	82.24	99.2	68.54	23.29	29.79	52.37
chrX	7100585	7101473	889	*	7.65847	8.22235	6.71996	1.10713	0.00158562	0.118145	294.77	355.55	245.65	69.86	89.33	157.06
chr2R	20654345	20655398	1054	*	7.26803	7.80299	6.40839	0.999194	0.00159025	0.118145	220.42	265.86	183.69	56.29	71.98	126.55
chr3L	20486427	20488055	1629	*	8.66595	9.22145	7.75087	1.07574	0.00168002	0.123566	589.18	710.65	490.99	142.74	182.53	320.92
chr3R	9607206	9608916	1711	*	7.88118	8.37807	7.11711	0.865982	0.00171555	0.12416	328.37	396.07	273.65	92	117.64	206.83
chr3R	12400908	12404004	3097	*	10.225	10.7642	9.354	1.01566	0.00172877	0.12416	1716.64	2070.55	1430.55	433.65	554.54	974.97
chr2L	1667245	1668653	1409	*	7.46104	6.95918	7.83266	-1.26698	0.00173874	0.12416	122.81	148.13	102.34	151.07	193.18	339.64
chr3R	10783628	10785140	1513	*	8.75095	8.50941	8.95779	-0.842597	0.00183445	0.129553	359.67	433.82	299.73	329.51	421.37	740.83
chr3L	23672544	23673018	475	*	6.29628	6.8613	5.35452	1.11027	0.0018495	0.129553	114.76	138.41	95.63	27.11	34.67	60.96
chr2R	24305991	24308002	2012	*	8.40792	8.94169	7.55143	0.995374	0.00189418	0.130644	485.33	585.38	404.44	124.31	158.97	279.49
chr3R	18628859	18629193	335	*	5.62614	6.23084	4.56523	1.26714	0.00190059	0.130644	74.13	89.41	61.77	15.69	20.06	35.27
chrX	17252311	17252576	266	*	5.01047	5.58366	4.04521	1.1388	0.00196732	0.133022	47.33	57.09	39.44	10.94	13.99	24.6
chr3L	11589129	11589445	317	*	5.34934	4.30344	5.94929	-2.03258	0.00198499	0.133022	19.49	23.51	16.24	40.95	52.36	92.06
chr3R	12701055	12702604	1550	*	8.70003	9.195	7.94057	0.859672	0.00200377	0.133022	578.48	697.74	482.07	162.8	208.18	366.02
chr2R	586722	587173	452	*	6.10983	6.77625	4.8336	1.54446	0.00202059	0.133022	108.19	130.49	90.16	18.9	24.16	42.48
chr4	871457	872227	771	*	5.98654	5.14753	6.51359	-1.75635	0.00205019	0.133022	34.98	42.2	29.15	60.55	77.43	136.13
chr2R	4615075	4615904	830	*	7.88387	8.31722	7.26156	0.660812	0.00205806	0.133022	314.81	379.71	262.35	101.69	130.03	228.61
chr3L	12145440	12147056	1617	*	8.50942	8.40258	8.60889	-0.600563	0.00208267	0.133022	334	402.86	278.34	258.73	330.85	581.69
chr2L	22210869	22211720	852	*	6.77164	7.39415	5.65276	1.34497	0.00209234	0.133022	166.03	200.26	138.36	33.34	42.63	74.96
chr3R	31688611	31690730	2120	*	8.3185	8.75612	7.68728	0.674086	0.00209797	0.133022	426.75	514.73	355.63	136.59	174.66	307.08
chr2L	1744293	1745367	1075	*	7.23951	7.84273	6.18332	1.2637	0.00217058	0.13645	226.58	273.29	188.82	48.16	61.58	108.27
chr2R	12163967	12165276	1310	*	8.05866	8.50736	7.40392	0.708613	0.00219534	0.136742	359.16	433.21	299.31	112.23	143.52	252.32
chr2R	5885617	5886463	847	*	6.92401	7.38137	6.25048	0.73561	0.00221242	0.136742	164.56	198.49	137.14	50.45	64.52	113.43
chrX	21048662	21049162	501	*	6.61785	7.28939	5.32175	1.57038	0.00223734	0.13713	154.4	186.23	128.67	26.5	33.89	59.59
chr3L	4726049	4726852	804	*	6.63748	7.20844	5.67867	1.1336	0.00229222	0.138226	145.97	176.07	121.65	33.94	43.41	76.31
chr3R	6645940	6646725	786	*	6.78245	7.26266	6.05761	0.809543	0.0022928	0.138226	151.56	182.81	126.3	44.14	56.44	99.24
chr2L	19539597	19540417	821	*	6.86959	7.39659	6.03071	0.970259	0.00231398	0.138369	166.31	200.59	138.59	43.32	55.4	97.4
chr2R	12460731	12462127	1397	*	7.25157	7.76906	6.4369	0.936835	0.00238022	0.141182	215.3	259.68	179.42	57.41	73.42	129.08
chrX	193947	194537	591	*	6.37732	5.76641	6.80515	-1.43085	0.00240192	0.141329	53.73	64.8	44.77	74.11	94.77	166.61
chrX	1473307	1473960	654	*	6.92367	7.37227	6.26914	0.707875	0.00244106	0.142492	163.53	197.24	136.27	51.11	65.36	114.91
chr2R	15043116	15044694	1579	*	7.94552	8.49772	7.03957	1.06306	0.00249308	0.143522	356.77	430.32	297.31	87.18	111.49	196.01
chr4	870284	870658	375	*	4.78624	4.06356	5.2655	-1.58809	0.00249774	0.143522	16.5	19.91	13.75	25.49	32.6	57.31
chr3L	4288012	4289518	1507	*	8.33339	8.76172	7.72147	0.645509	0.00253228	0.144379	428.41	516.73	357.01	139.86	178.85	314.45
chr3L	16817700	16818780	1081	*	7.245	7.83338	6.23469	1.20306	0.00255348	0.144468	225.11	271.52	187.6	49.9	63.82	112.2
chr3L	3766001	3766289	289	*	5.78101	6.27562	5.02238	0.85658	0.00257495	0.144571	76.47	92.23	63.72	21.54	27.54	48.42
chr2L	21807140	21807768	629	*	6.44504	6.96399	5.62667	0.941372	0.00264073	0.1464	123.22	148.63	102.69	32.74	41.87	73.61
chr3R	8250552	8250825	274	*	6.06261	6.60095	5.19407	1.01024	0.00265089	0.1464	95.81	115.56	79.84	24.26	31.02	54.54
chrX	10026659	10028839	2181	*	8.16007	8.6707	7.36254	0.913246	0.00266725	0.1464	402.22	485.14	335.18	109.06	139.46	245.19
chr2R	13974377	13976262	1886	*	7.05563	6.48502	7.46344	-1.37146	0.00272044	0.147176	88.41	106.64	73.68	116.96	149.56	262.95
chrX	3972746	3973500	755	*	6.429	5.94088	6.79306	-1.24469	0.00272591	0.147176	60.63	73.13	50.53	73.49	93.97	165.22
chr3L	23699656	23700181	526	*	6.41597	6.94164	5.58047	0.965066	0.00274142	0.147176	121.33	146.34	101.11	31.71	40.55	71.29
chr3R	24023964	24025100	1137	*	7.32648	7.86826	6.44875	1.02414	0.00287684	0.152453	230.62	278.17	192.19	57.89	74.02	130.14
chr4	303719	306705	2987	*	9.55461	10.0736	8.73624	0.942681	0.00288116	0.152453	1063.56	1282.83	886.31	282.6	361.38	635.37
chr2L	21145977	21147748	1772	*	8.2055	8.71377	7.41378	0.905086	0.00290702	0.152722	414.4	499.84	345.34	113	144.5	254.05
chrX	21589005	21591245	2241	*	8.49	7.90109	8.90701	-1.39985	0.00296157	0.153637	235.93	284.57	196.61	318.12	406.79	715.21
chr3R	7102592	7104519	1928	*	8.71245	9.14153	8.09899	0.647868	0.00296622	0.153637	557.43	672.36	464.53	181.7	232.35	408.5
chr3R	11200313	11200984	672	*	6.81382	7.40167	5.80512	1.20054	0.0029939	0.153987	166.9	201.3	139.08	37.05	47.38	83.31
chr3L	17625522	17626369	848	*	7.07675	7.6159	6.20605	1.01432	0.00306273	0.155681	193.61	233.53	161.35	48.92	62.56	109.99
chr3R	29818492	29820187	1696	*	8.53238	9.05887	7.69481	0.96922	0.00308147	0.155681	526.39	634.91	438.66	137.3	175.58	308.69
chr3L	821006	824499	3494	*	8.90424	9.3428	8.27105	0.677089	0.00309035	0.155681	640.89	773.01	534.08	204.71	261.78	460.25
chrX	23078204	23079497	1294	*	7.58813	8.03334	6.94087	0.697522	0.00315045	0.156616	258.58	311.89	215.49	81.42	104.11	183.05
chr3L	6124996	6125966	971	*	7.12736	7.68453	6.20767	1.08125	0.0031544	0.156616	203.04	244.91	169.21	48.98	62.63	110.12
chr2R	17732826	17733841	1016	*	7.93251	7.79728	8.05614	-0.652988	0.00319516	0.156616	219.55	264.81	182.96	176.38	225.55	396.55
chr3L	3546383	3547315	933	*	6.89111	7.46514	5.92341	1.14588	0.00323749	0.156616	174.4	210.36	145.34	40.22	51.43	90.42
chr3L	17405770	17407219	1450	*	8.26172	8.70316	7.62247	0.68592	0.00324003	0.156616	411.37	496.18	342.81	130.59	166.99	293.6
chr3R	28910836	28911653	818	*	6.59972	7.0763	5.8832	0.797517	0.00325753	0.156616	133.2	160.66	111	39.11	50.02	87.94
chr3R	18028734	18029107	374	*	6.13489	6.66633	5.2845	0.985304	0.00325795	0.156616	100.25	120.92	83.54	25.83	33.03	58.07
chr3R	23495262	23495905	644	*	6.61805	7.14503	5.77921	0.969968	0.00335802	0.159217	139.7	168.5	116.42	36.39	46.54	81.82
chr2R	19703355	19704286	932	*	6.85546	7.39104	5.99421	1.00112	0.00336329	0.159217	165.67	199.82	138.06	42.24	54.02	94.97
chr3L	2161306	2162547	1242	*	7.52398	8.09527	6.56423	1.13568	0.003377	0.159217	269.92	325.57	224.94	62.71	80.19	140.99
chr2R	14712025	14712626	602	*	7.263	7.75597	6.5083	0.852417	0.00350923	0.164098	213.35	257.34	177.8	60.33	77.14	135.63
chrX	2358429	2358701	273	*	5.40856	5.95144	4.52791	1.0256	0.00352515	0.164098	61.08	73.67	50.9	15.29	19.55	34.37
chr2R	16091569	16093280	1712	*	7.59658	8.04641	6.93941	0.712042	0.00363727	0.168252	260.93	314.73	217.45	81.34	104.01	182.86
chr3R	31984411	31985760	1350	*	8.27837	8.71811	7.64269	0.680654	0.00371138	0.169055	415.65	501.35	346.38	132.43	169.35	297.74
chr2L	5780420	5782366	1947	*	7.93355	8.36015	7.32519	0.640145	0.00374003	0.169055	324.32	391.18	270.27	106.27	135.89	238.92
chr3R	15827201	15828579	1379	*	7.29662	7.81141	6.48871	0.927421	0.00375038	0.169055	221.71	267.42	184.76	59.51	76.1	133.8
chr4	1238242	1238730	489	*	6.26744	6.78391	5.45531	0.932443	0.00375772	0.169055	108.76	131.19	90.64	29.08	37.18	65.37
chr3L	16971629	16971893	265	*	5.51726	6.0646	4.62459	1.04242	0.00376954	0.169055	66.06	79.68	55.05	16.35	20.9	36.75
chr2L	13512833	13513245	413	*	6.34047	6.87763	5.47505	1.00639	0.00384974	0.170628	116.06	139.99	96.72	29.48	37.69	66.27
chr3R	5572996	5575319	2324	*	8.91677	9.41811	8.14199	0.881401	0.00385102	0.170628	675.23	814.44	562.7	187.19	239.37	420.86
chr2L	4634156	4634753	598	*	6.2193	6.78516	5.27513	1.11333	0.00387671	0.170738	108.86	131.3	90.71	25.66	32.81	57.69
chr3L	14491215	14492957	1743	*	7.92929	8.3439	7.34518	0.603919	0.00394071	0.172523	320.69	386.8	267.24	107.75	137.79	242.26
chr3R	19996935	19998119	1185	*	7.53835	7.97579	6.90751	0.673326	0.00404274	0.175943	248.47	299.69	207.06	79.56	101.73	178.86
chr3R	6198901	6199398	498	*	6.53676	6.99741	5.856	0.74583	0.00420247	0.18	126.11	152.11	105.09	38.38	49.08	86.3
chr3L	14497293	14498418	1126	*	7.55487	7.96631	6.97707	0.594353	0.00420695	0.18	246.84	297.73	205.7	83.49	106.76	187.7
chr3L	560843	561252	410	*	6.1995	6.73476	5.33909	0.999346	0.00420939	0.18	105.12	126.79	87.6	26.82	34.3	60.31
chr3R	14375986	14376766	781	*	7.04466	7.51056	6.35226	0.763037	0.00429301	0.180794	179.98	217.08	149.98	54.14	69.23	121.72
chr2R	24589715	24592155	2441	*	8.68008	9.30181	7.56377	1.34309	0.00429596	0.180794	622.94	751.36	519.12	125.38	160.33	281.89
chrX	791758	792459	702	*	6.82411	7.35226	5.98224	0.974302	0.0043017	0.180794	161.28	194.52	134.4	41.89	53.57	94.19
chrX	23070320	23072603	2284	*	8.65683	9.20987	7.74856	1.06646	0.00434042	0.181385	584.47	704.97	487.07	142.51	182.24	320.41
chr3L	16761760	16762117	358	*	5.69238	6.23339	4.81673	1.01946	0.00439553	0.182181	74.26	89.57	61.88	18.68	23.88	41.99
chr2R	20189078	20190869	1792	*	7.96403	8.45119	7.223	0.833265	0.004409	0.182181	345.45	416.67	287.88	99	126.6	222.59
chr3L	17391916	17393210	1295	*	7.49316	8.05056	6.57283	1.08238	0.00446061	0.183224	261.69	315.64	218.07	63.09	80.67	141.83
chr2L	17242539	17245531	2993	*	8.70359	9.17448	7.99999	0.779761	0.00448406	0.183224	570.31	687.89	475.26	169.65	216.94	381.41
chr2R	20218362	20219856	1495	*	7.65227	8.11308	6.97118	0.746927	0.00452611	0.18392	273.27	329.61	227.73	83.15	106.32	186.93
chr3L	1121437	1122243	807	*	6.73121	7.2378	5.94362	0.898544	0.00469253	0.189635	148.98	179.69	124.15	40.79	52.16	91.7
chr3R	10501928	10502934	1007	*	7.0905	7.56336	6.38243	0.78569	0.00479609	0.192515	186.69	225.18	155.58	55.29	70.7	124.3
chrX	10233398	10234711	1314	*	5.40658	4.33606	6.01431	-2.06482	0.00481932	0.192515	19.93	24.04	16.61	42.83	54.78	96.3
chr2R	25022190	25023731	1542	*	8.3412	8.8772	7.47882	1.00347	0.00484231	0.192515	464.11	559.79	386.76	118.21	151.16	265.77
chr2L	9898052	9898401	350	*	5.68264	6.18943	4.89454	0.897951	0.00487655	0.192741	72.03	86.88	60.03	19.71	25.21	44.32
chr3L	3949949	3950604	656	*	5.69039	4.8279	6.22644	-1.78782	0.00490555	0.192741	28.03	33.81	23.36	49.62	63.45	111.56
chr3L	14495233	14497001	1769	*	7.79672	8.23017	7.17424	0.661061	0.0049311	0.192741	296.38	357.48	246.98	95.71	122.39	215.19
chr2R	7406837	7407808	972	*	8.09041	8.48115	7.55285	0.533575	0.00495284	0.192741	352.69	425.41	293.92	124.44	159.12	279.76
chr2L	12485317	12485878	562	*	6.48965	6.92822	5.85642	0.676324	0.00499898	0.193244	120.2	144.99	100.17	38.39	49.1	86.32
chr3R	4805700	4807095	1396	*	8.0521	8.49902	7.4012	0.702999	0.00501831	0.193244	357.09	430.71	297.58	112.02	143.24	251.85
chr4	910242	910511	270	*	5.73679	6.35189	4.64239	1.31124	0.00505884	0.193623	80.62	97.24	67.18	16.55	21.16	37.21
chr3L	12137985	12140419	2435	*	9.15627	9.10167	9.20888	-0.501561	0.00508079	0.193623	542.24	654.03	451.87	392.15	501.47	881.67
chrX	17150556	17151251	696	*	6.85372	7.32796	6.1425	0.790058	0.00511456	0.193905	158.58	191.28	132.15	46.82	59.87	105.25
chr3L	25742714	25742979	266	*	4.88523	3.49724	5.57936	-2.46176	0.0051491	0.194214	11.15	13.44	9.29	31.69	40.52	71.24
chrX	9485162	9485742	581	*	6.39	6.9431	5.48158	1.06516	0.00522743	0.196162	121.45	146.49	101.21	29.61	37.86	66.57
chr3R	11668950	11669799	850	*	6.76513	7.27134	5.97846	0.897263	0.00532047	0.19637	152.48	183.91	127.07	41.78	53.43	93.94
chr3L	16279307	16280698	1392	*	7.98323	8.60425	6.86933	1.33964	0.00533614	0.19637	384.11	463.3	320.09	77.48	99.08	174.19
chr2R	19371856	19373758	1903	*	8.86207	9.37177	8.06681	0.910229	0.00533629	0.19637	653.89	788.7	544.91	177.69	227.22	399.49
chr2R	21508548	21508877	330	*	5.87033	6.35952	5.12453	0.838601	0.00534007	0.19637	81.04	97.75	67.54	23.12	29.56	51.97
chr3R	31955791	31957067	1277	*	8.15139	8.55907	7.58102	0.583312	0.00536648	0.19637	372.27	449.02	310.23	126.89	162.26	285.28
chr2L	2860701	2861277	577	*	6.08529	5.75691	6.35261	-0.988295	0.00547906	0.199498	53.37	64.38	44.48	54.15	69.25	121.75
chrX	21072107	21074694	2588	*	8.87319	9.38652	8.06893	0.922853	0.00552914	0.200329	660.61	796.8	550.51	177.95	227.55	400.08
chrX	4379570	4379958	389	*	5.86841	6.46032	4.84737	1.21521	0.00562245	0.202616	86.91	104.83	72.43	19.08	24.39	42.89
chr3L	22287775	22288120	346	*	5.5695	5.37274	5.74262	-0.762251	0.00570427	0.202616	40.9	49.33	34.08	35.48	45.37	79.77
chr2R	1606250	1606912	663	*	6.95494	7.49897	6.0712	1.03208	0.00571719	0.202616	178.54	215.35	148.78	44.56	56.98	100.18
chr3L	694541	695152	612	*	5.95307	6.45108	5.18632	0.868239	0.00572589	0.202616	86.35	104.16	71.96	24.13	30.86	54.25
chr2L	14208955	14209282	328	*	5.54856	6.14095	4.52602	1.21674	0.00572999	0.202616	69.65	84.01	58.04	15.27	19.52	34.33
chrX	21042427	21045776	3350	*	10.2139	10.6556	9.57395	0.687151	0.00575902	0.202668	1592.16	1920.4	1326.81	505.07	645.86	1135.54
chr3R	4991766	4992504	739	*	6.98693	7.4036	6.39869	0.609805	0.00579185	0.202853	167.12	201.57	139.27	55.91	71.5	125.71
chr3R	24593724	24594580	857	*	7.07421	7.54859	6.3627	0.790644	0.00589768	0.204257	184.79	222.88	153.99	54.53	69.74	122.61
chr3L	20733698	20734996	1299	*	7.63313	8.05694	7.03046	0.631583	0.00590435	0.204257	262.84	317.03	219.04	86.63	110.78	194.78
chr2L	20864429	20865788	1360	*	7.7437	7.51517	7.94093	-0.819744	0.00591527	0.204257	180.55	217.78	150.46	162.84	208.24	366.11
chr3L	16821695	16822483	789	*	6.45943	7.00342	5.5758	1.03148	0.00597094	0.204908	126.64	152.74	105.53	31.61	40.42	71.06
chr2R	17075854	17077341	1488	*	7.93942	8.3793	7.30347	0.68099	0.00598984	0.204908	328.65	396.41	273.88	104.68	133.86	235.35
chr2L	1470865	1471228	364	*	5.91384	6.38065	5.2194	0.765101	0.00602234	0.205066	82.24	99.2	68.53	24.69	31.57	55.51
chr2R	21179162	21182198	3037	*	9.60363	10.0396	8.97587	0.669145	0.00616603	0.208991	1038.82	1252.98	865.69	333.67	426.68	750.18
chr2L	13955242	13956554	1313	*	7.46868	8.033	6.52891	1.10872	0.00624893	0.209415	258.52	311.82	215.43	61.19	78.25	137.58
chr3L	3778447	3778901	455	*	5.92925	6.41136	5.19999	0.815129	0.0062606	0.209415	84.01	101.33	70.01	24.36	31.15	54.77
chr2R	19248923	19250335	1413	*	8.42406	8.91144	7.68253	0.834114	0.00627221	0.209415	475.26	573.24	396.05	136.14	174.09	306.07
chr3L	12481321	12481772	452	*	5.89272	6.44012	4.9999	1.04331	0.00631771	0.209415	85.7	103.37	71.42	21.2	27.12	47.67
chrX	16834419	16835843	1425	*	8.22479	8.65648	7.60594	0.655785	0.00637116	0.209415	398.27	480.38	331.9	129.1	165.09	290.25
chr2L	6192060	6197662	5603	*	9.45098	9.86143	8.87514	0.591715	0.00637232	0.209415	918.13	1107.42	765.12	311.17	397.9	699.58
chr3L	1826789	1830075	3287	*	9.35805	9.84322	8.62169	0.826885	0.00637783	0.209415	906.61	1093.52	755.52	261.03	333.8	586.87
chr3R	12453835	12455381	1547	*	8.15432	8.65595	7.37884	0.882214	0.00643137	0.210234	398.12	480.2	331.77	110.3	141.04	247.97
chr3R	13525073	13526948	1876	*	8.42453	8.94359	7.60588	0.942856	0.00647724	0.210797	485.97	586.16	404.98	129.09	165.08	290.24
chr2L	21153365	21154472	1108	*	7.12833	6.97203	7.26934	-0.691155	0.00653702	0.211805	123.91	149.46	103.26	102.23	130.73	229.85
chr2R	4641544	4641915	372	*	5.82033	6.33701	5.00768	0.932525	0.00668405	0.215619	79.79	96.24	66.49	21.32	27.26	47.93
chr3L	14986168	14988231	2064	*	8.94544	9.36541	8.35057	0.6202	0.00672732	0.216067	651.01	785.22	542.51	216.31	276.61	486.33
chr2R	13165472	13167193	1722	*	7.96544	8.4788	7.16112	0.922693	0.00683096	0.217742	352.12	424.71	293.44	94.85	121.28	213.24
chr2L	18571217	18572788	1572	*	8.38285	8.76925	7.85352	0.521064	0.00683906	0.217742	430.65	519.44	358.88	153.27	195.99	344.59
chr2R	20149140	20149834	695	*	6.71452	7.17019	6.04469	0.730072	0.00686828	0.217742	142.15	171.46	118.46	43.75	55.94	98.35
chrX	267347	268931	1585	*	7.65815	8.16381	6.87283	0.895897	0.00693211	0.217895	283.05	341.41	235.88	77.67	99.32	174.62
chr2R	8411680	8413216	1537	*	7.82157	8.2541	7.20098	0.658265	0.00693235	0.217895	301.34	363.46	251.12	97.5	124.68	219.21
chr2L	16594372	16594961	590	*	6.56796	7.04249	5.85609	0.790808	0.00700693	0.219302	130.11	156.94	108.43	38.39	49.09	86.3
chr2L	19740717	19742520	1804	*	8.32067	8.75433	7.69772	0.661858	0.0070618	0.219792	426.22	514.09	355.19	137.58	175.93	309.31
chr3L	21666874	21667585	712	*	6.63668	7.13395	5.87168	0.866611	0.00708235	0.219792	138.63	167.21	115.53	38.8	49.62	87.24
chr4	71882	74400	2519	*	9.07118	9.57792	8.28322	0.900002	0.00713907	0.219852	754.33	909.84	628.61	206.45	263.99	464.15
chr2R	6788142	6789117	976	*	7.39808	7.84333	6.75072	0.697581	0.00714406	0.219852	226.67	273.4	188.89	71.36	91.26	160.44
chr3R	27591986	27594170	2185	*	8.15472	8.75109	7.11995	1.23604	0.00718346	0.219871	425.27	512.94	354.39	92.18	117.87	207.24
chr3R	20261101	20262327	1227	*	7.80425	8.18943	7.2772	0.517468	0.00720447	0.219871	288.13	347.53	240.11	102.79	131.45	231.11
chrX	3295290	3295912	623	*	6.83569	6.62405	7.02023	-0.78976	0.00726537	0.220795	97.35	117.43	81.13	86.02	110	193.4
chr2L	9438086	9438484	399	*	5.94651	6.4277	5.21939	0.81204	0.00729478	0.220795	84.97	102.48	70.81	24.69	31.57	55.51
chr3L	8877346	8878480	1135	*	7.30637	7.74591	6.67111	0.679749	0.0074114	0.223405	211.87	255.55	176.56	67.53	86.36	151.83
chr3R	4468151	4470173	2023	*	8.66356	9.09986	8.03511	0.67006	0.00752777	0.225327	541.56	653.21	451.31	173.83	222.28	390.81
chrX	21623784	21624855	1072	*	7.53221	7.93546	6.97054	0.570034	0.00754291	0.225327	241.62	291.43	201.35	83.11	106.28	186.85
chr2L	21621364	21622130	767	*	7.15874	7.62825	6.45825	0.774781	0.00759833	0.225327	195.28	235.54	162.73	58.27	74.51	131
chr3R	4961487	4962406	920	*	7.21208	7.72971	6.39704	0.937339	0.00762453	0.225327	209.5	252.7	174.59	55.85	71.42	125.56
chrX	1856469	1857213	745	*	7.30003	7.8184	6.48314	0.939934	0.00762835	0.225327	222.79	268.72	185.66	59.28	75.81	133.28
chrX	805105	806668	1564	*	8.23466	8.65507	7.63888	0.621453	0.00770818	0.226031	397.88	479.91	331.57	132.08	168.9	296.95
chr2L	18500190	18500665	476	*	6.03106	6.50407	5.32264	0.785348	0.00771364	0.226031	89.59	108.06	74.66	26.52	33.91	59.63
chr3L	3124249	3126341	2093	*	9.2663	9.71316	8.61552	0.703025	0.00775258	0.226271	828.46	999.26	690.39	259.92	332.37	584.37
chr3R	8252375	8253759	1385	*	8.03798	8.50433	7.34457	0.764888	0.00781113	0.227079	358.41	432.3	298.68	107.71	137.73	242.15
chrX	21553437	21553866	430	*	5.65117	6.30285	4.43023	1.47379	0.0081309	0.235224	77.92	93.99	64.94	14.29	18.27	32.12
chr3R	24968357	24971553	3197	*	8.90832	9.36094	8.24514	0.721129	0.00815527	0.235224	648.99	782.79	540.84	201.07	257.12	452.05
chr4	163973	164710	738	*	6.75898	6.57014	6.92594	-0.749391	0.00823795	0.23668	93.78	113.12	78.15	80.58	103.04	181.16
chr3R	6688684	6689297	614	*	6.3616	6.94579	5.36394	1.18527	0.00832207	0.237343	121.68	146.76	101.4	27.29	34.9	61.36
chr2L	17497724	17498420	697	*	6.9108	7.32869	6.32013	0.613408	0.00836211	0.237343	158.66	191.37	132.22	52.95	67.71	119.04
chr3R	21316616	21318125	1510	*	7.71334	8.14907	7.08608	0.668094	0.00838576	0.237343	280.18	337.94	233.48	90.04	115.14	202.43
chr2R	7582588	7584888	2301	*	9.28721	9.70721	8.69227	0.62034	0.00839009	0.237343	825.05	995.14	687.55	274.12	350.53	616.3
chr3R	24712495	24713250	756	*	6.57983	7.11745	5.71322	1.00826	0.00845595	0.238289	137.05	165.31	114.21	34.77	44.46	78.16
chr2R	15049536	15050035	500	*	6.37597	6.85511	5.65357	0.805777	0.00858455	0.240388	114.26	137.82	95.22	33.36	42.66	75
chr3L	7250310	7251300	991	*	7.49557	7.89894	6.93365	0.570405	0.00861802	0.240388	235.58	284.15	196.32	81.01	103.59	182.13
chr3R	14362811	14364762	1952	*	8.74052	9.14622	8.17407	0.577502	0.00864066	0.240388	559.25	674.54	466.04	191.4	244.76	430.32
chr2R	10123579	10125438	1860	*	8.75425	8.62937	8.86918	-0.634095	0.0086802	0.240388	390.86	471.44	325.72	309.88	396.27	696.7
chr2R	24779241	24781141	1901	*	8.49156	8.87761	7.96289	0.520061	0.00869383	0.240388	464.24	559.95	386.87	165.34	211.43	371.73
chr2R	18571835	18573872	2038	*	8.32056	8.79662	7.60522	0.796588	0.00874981	0.24103	438.9	529.38	365.75	129.04	165	290.11
chrX	13094204	13094949	746	*	8.52698	8.89912	8.02417	0.480307	0.00879612	0.241176	471.21	568.36	392.68	172.51	220.6	387.86
chr4	1022229	1022579	351	*	6.10287	6.63736	5.24451	0.99638	0.0088207	0.241176	98.26	118.51	81.88	25.12	32.13	56.48
chrX	9141202	9142757	1556	*	8.21463	8.61637	7.65589	0.56576	0.00889809	0.242391	387.35	467.21	322.8	133.65	170.9	300.48
chr3L	15941262	15941680	419	*	5.98744	6.5484	5.05715	1.09426	0.00893474	0.242491	92.38	111.43	76.99	22.06	28.21	49.6
chr2L	20884370	20886237	1868	*	8.14051	8.51245	7.63807	0.479692	0.0090482	0.243466	360.43	434.74	300.36	132.01	168.8	296.79
chrX	4196977	4197333	357	*	5.96053	6.39928	5.32694	0.676441	0.00908386	0.243466	83.31	100.48	69.43	26.6	34.01	59.8
chr2R	17450915	17453193	2279	*	9.47062	9.851	8.95258	0.503859	0.0091205	0.243466	911.51	1099.44	759.6	328.32	419.85	738.16
chr2R	23431651	23432220	570	*	6.13858	5.52054	6.56989	-1.441	0.00912134	0.243466	45.31	54.65	37.76	62.96	80.51	141.54
chrX	800705	802372	1668	*	9.00124	8.85552	9.13358	-0.672355	0.00913618	0.243466	457.19	551.45	381	372.21	475.97	836.83
chr3L	9967807	9969720	1914	*	8.81344	9.23655	8.2122	0.629693	0.00919278	0.243682	595.38	718.13	496.16	196.53	251.31	441.85
chr2R	12336964	12337363	400	*	6.06128	6.53765	5.34523	0.796359	0.00921054	0.243682	91.7	110.6	76.41	26.94	34.45	60.57
chr3R	21324608	21326285	1678	*	8.22092	8.78359	7.28581	1.10279	0.00934338	0.24631	434.95	524.62	362.46	103.41	132.23	232.49
chr3L	19699956	19701213	1258	*	7.71443	8.15696	7.07287	0.689183	0.00941955	0.247431	281.71	339.79	234.76	89.22	114.09	200.59
chr3L	4691330	4693717	2388	*	8.56293	8.96474	8.00408	0.565992	0.00948788	0.248133	493.14	594.81	410.96	170.13	217.55	382.49
chr3R	22697723	22698541	819	*	7.16662	6.93037	7.36958	-0.832941	0.00951375	0.248133	120.38	145.2	100.32	109.59	140.14	246.39
chrX	6303999	6306449	2451	*	9.00222	9.53627	8.14499	0.996534	0.00956489	0.248586	732.86	883.95	610.72	187.58	239.87	421.74
chrX	9557393	9558022	630	*	7.37902	7.94457	6.43574	1.11335	0.00961913	0.249115	243.15	293.28	202.63	57.37	73.36	128.98
chr2R	5503165	5503568	404	*	6.20155	6.63351	5.58212	0.655698	0.00969303	0.249825	98	118.2	81.66	31.75	40.6	71.37
chr3L	20442349	20442958	610	*	6.92013	7.39707	6.20279	0.798886	0.00971449	0.249825	166.36	200.66	138.64	48.81	62.42	109.74
chr2L	11800408	11801476	1069	*	6.82989	7.2568	6.22087	0.640701	0.00980035	0.251155	150.95	182.07	125.79	49.43	63.21	111.13
chr3R	19000084	19002301	2218	*	8.32573	8.76797	7.68477	0.688443	0.00992953	0.253582	430.27	518.98	358.56	136.35	174.36	306.55
chr3L	19480410	19482085	1676	*	7.81639	8.25533	7.1824	0.678058	0.00996876	0.253703	301.59	363.77	251.33	96.26	123.09	216.41
chrX	5819342	5820804	1463	*	6.95591	6.69272	7.17841	-0.879238	0.0100557	0.255032	102.1	123.15	85.08	95.99	122.75	215.81
chrX	648902	649248	347	*	5.90153	6.34415	5.25976	0.688359	0.010214	0.257127	80.19	96.72	66.82	25.39	32.47	57.08
chr3L	4269754	4272835	3082	*	9.41848	9.98002	8.48656	1.09877	0.0102417	0.257127	996.79	1202.29	830.67	237.69	303.95	534.4
chr3L	26377041	26377898	858	*	7.71377	7.26484	8.05566	-1.18454	0.0102483	0.257127	151.79	183.09	126.5	176.32	225.47	396.42
chr3R	4304505	4305354	850	*	7.23489	7.70474	6.53363	0.775933	0.0102781	0.257127	205.91	248.36	171.59	61.39	78.51	138.03
chrX	19161173	19161541	369	*	6.03603	6.52117	5.29974	0.825271	0.010527	0.262461	90.65	109.34	75.55	26.1	33.38	58.69
chr2R	9794184	9795380	1197	*	7.89895	8.49308	6.87108	1.22676	0.0105755	0.26278	355.62	428.94	296.36	77.57	99.2	174.4
chr2R	8239802	8242625	2824	*	9.33713	9.73342	8.78893	0.549908	0.010617	0.262923	840.17	1013.39	700.15	293.12	374.83	659.01
chr2L	4374258	4374512	255	*	5.07625	5.55322	4.35881	0.796695	0.0106637	0.263192	46.35	55.9	38.62	13.6	17.39	30.57
chr3R	29828789	29831318	2530	*	9.34094	9.8351	8.58338	0.857072	0.0107261	0.263848	901.53	1087.39	751.28	254.19	325.05	571.49
chr3L	1312646	1314224	1579	*	8.87227	8.6988	9.02711	-0.722575	0.0107654	0.263931	410.13	494.68	341.78	345.73	442.11	777.3
chrX	4199535	4201274	1740	*	8.04297	8.44242	7.48868	0.558997	0.0108206	0.264403	343.35	414.14	286.13	119.02	152.2	267.59
chr3L	4746361	4747581	1221	*	7.34778	7.83773	6.60022	0.842329	0.0109048	0.265578	225.79	272.34	188.16	64.29	82.22	144.55
chr3L	23588908	23589602	695	*	6.61059	6.33247	6.84366	-0.904478	0.0109781	0.266057	79.54	95.94	66.28	76.11	97.33	171.12
chr3L	818962	819292	331	*	5.70741	6.19827	4.9577	0.843835	0.0110233	0.266057	72.47	87.42	60.4	20.59	26.33	46.3
chrX	5063194	5064293	1100	*	7.61439	8.08237	6.91734	0.770023	0.0110329	0.266057	267.52	322.67	222.93	80.1	102.43	180.09
chr2L	5972072	5972874	803	*	7.02299	7.41334	6.48618	0.53215	0.0111078	0.266586	168.25	202.94	140.21	59.41	75.97	133.56
chrX	17111611	17112179	569	*	6.31848	6.74679	5.70661	0.644648	0.0111274	0.266586	106	127.85	88.33	34.61	44.25	77.81
chr2L	22126156	22126862	707	*	6.75476	7.16668	6.17603	0.595425	0.0112521	0.268474	141.81	171.04	118.18	47.92	61.27	107.73
chrX	22829498	22830385	888	*	7.02034	7.52957	6.22625	0.907862	0.0113706	0.268474	182.37	219.96	151.97	49.61	63.44	111.54
chr2R	15947072	15947689	618	*	5.08427	4.5224	5.48762	-1.35429	0.0113973	0.268474	22.68	27.36	18.9	29.73	38.02	66.85
chrX	21377733	21379815	2083	*	8.33949	8.8253	7.60162	0.828865	0.0113992	0.268474	447.71	540.01	373.1	128.71	164.59	289.38
chrX	7982141	7983175	1035	*	7.31071	7.80258	6.55861	0.848783	0.011423	0.268474	220.36	265.79	183.63	62.47	79.88	140.44
chr3R	30099959	30101294	1336	*	8.16522	8.58264	7.57547	0.612427	0.0114437	0.268474	378.4	456.41	315.34	126.4	161.64	284.18
chr3L	19845254	19847947	2694	*	9.453	9.89803	8.80609	0.697345	0.0114617	0.268474	941.72	1135.87	784.78	296.62	379.31	666.89
chr2R	5338731	5342889	4159	*	10.1388	10.0418	10.2297	-0.582292	0.0117627	0.273872	1040.41	1254.91	867.02	795.72	1017.53	1788.98
chrX	2091874	2092352	479	*	6.31825	6.82736	5.52446	0.906799	0.0117666	0.273872	112.09	135.2	93.41	30.5	39.01	68.58
chr4	580142	580774	633	*	6.37438	5.98032	6.68357	-1.096	0.011835	0.274413	62.31	75.16	51.93	68.12	87.11	153.15
chr2R	16827124	16829441	2318	*	8.66814	9.05509	8.13775	0.522711	0.0118645	0.274413	525.02	633.26	437.52	186.64	238.67	419.63
chr2R	9605074	9607977	2904	*	9.62817	9.59625	9.65941	-0.457549	0.0119208	0.274851	763.97	921.48	636.65	535.9	685.28	1204.84
chrX	11705239	11705905	667	*	6.72198	7.22576	5.94125	0.8889	0.0120219	0.276316	147.74	178.19	123.12	40.72	52.07	91.55
chr2L	14514140	14514548	409	*	5.68898	6.15514	4.996	0.762712	0.012197	0.279466	70.34	84.84	58.62	21.15	27.04	47.54
chr2R	11582326	11583019	694	*	6.63286	6.53873	6.72123	-0.57623	0.0122398	0.279576	91.76	110.68	76.47	69.92	89.41	157.2
chr2R	10775058	10775691	634	*	6.41652	6.93318	5.60392	0.933311	0.012366	0.280213	120.62	145.49	100.52	32.23	41.21	72.46
chr3R	8846451	8847416	966	*	7.82545	8.23589	7.24964	0.591439	0.0123672	0.280213	297.55	358.9	247.97	100.85	128.96	226.73
chr2R	15550575	15551192	618	*	6.3096	6.86793	5.38665	1.08482	0.0123819	0.280213	115.28	139.05	96.07	27.72	35.45	62.33
chrX	14824722	14825283	562	*	7.07244	7.53349	6.39079	0.747474	0.0125282	0.282653	182.86	220.56	152.39	55.61	71.11	125.02
chrX	19162865	19163498	634	*	6.97746	7.40788	6.36124	0.65148	0.0126003	0.283021	167.61	202.17	139.68	54.48	69.67	122.48
chrX	14217561	14219779	2219	*	9.08893	9.48356	8.54395	0.545005	0.0127027	0.283021	706.57	852.23	588.81	247.34	316.29	556.09
chr3R	14796339	14796818	480	*	6.13187	6.65822	5.29463	0.967212	0.0127241	0.283021	99.69	120.24	83.07	26.01	33.26	58.48
chr3L	7156125	7157409	1285	*	7.95134	8.3695	7.36011	0.61459	0.0127429	0.283021	326.43	393.73	272.03	108.87	139.22	244.78
chr2L	14206763	14208639	1877	*	8.3645	8.95698	7.34171	1.22026	0.0127534	0.283021	490.5	591.62	408.75	107.49	137.46	241.67
chr3L	14675093	14678144	3052	*	9.1978	9.66449	8.50363	0.766209	0.0128287	0.283021	800.97	966.11	667.49	240.52	307.57	540.76
chr2L	21196510	21197462	953	*	7.35928	7.82402	6.66948	0.759434	0.0128411	0.283021	223.66	269.77	186.38	67.46	86.26	151.66
chr2L	12014072	12015041	970	*	8.24365	8.67086	7.63404	0.642065	0.0128523	0.283021	402.26	485.19	335.22	131.64	168.33	295.96
chr2R	7083474	7083964	491	*	6.35538	6.8468	5.60436	0.846532	0.0128909	0.283022	113.61	137.03	94.67	32.24	41.23	72.48
chr3R	29932674	29933847	1174	*	8.2854	8.21277	8.35455	-0.536023	0.0129325	0.283092	292.83	353.2	244.02	216.91	277.37	487.67
chr3L	19703158	19705959	2802	*	8.89482	9.3285	8.27181	0.662041	0.0129772	0.283227	634.57	765.39	528.81	204.82	261.91	460.49
chr3R	26797957	26798245	289	*	6.29799	6.81354	5.48818	0.929299	0.0130432	0.283763	111.02	133.91	92.52	29.75	38.04	66.88
chr4	1241080	1242815	1736	*	7.79564	8.21196	7.20809	0.609027	0.0130789	0.283763	292.66	353	243.89	97.99	125.3	220.3
chrX	6339804	6341426	1623	*	7.73696	8.21796	7.01026	0.812715	0.0131598	0.284678	293.88	354.47	244.9	85.43	109.24	192.07
chrX	3546247	3546820	574	*	6.6433	7.07177	6.0311	0.645342	0.0132209	0.285161	132.78	160.15	110.65	43.34	55.42	97.43
chr3L	17118915	17119214	300	*	5.3123	4.21472	5.92837	-2.09923	0.0134437	0.289029	18.33	22.1	15.27	40.36	51.61	90.73
chr2R	7386900	7387655	756	*	8.00347	7.96985	8.03632	-0.460705	0.0134789	0.289029	247.45	298.46	206.21	173.97	222.47	391.14
chr2L	18350859	18353286	2428	*	8.45633	8.97916	7.62812	0.956191	0.0135877	0.290517	498.1	600.79	415.09	131.1	167.64	294.75
chr2L	11801738	11802337	600	*	6.40456	6.81879	5.82122	0.602132	0.0137734	0.293633	111.42	134.4	92.85	37.47	47.91	84.24
chr3L	21251386	21252624	1239	*	8.03032	8.47216	7.39021	0.687131	0.0138889	0.294494	350.5	422.76	292.09	111.17	142.16	249.94
chr3L	482816	483183	368	*	5.75067	6.21786	5.05539	0.766139	0.0138939	0.294494	73.46	88.61	61.22	22.04	28.18	49.54
chr3L	653875	654770	896	*	7.81691	7.77341	7.85912	-0.479908	0.0139684	0.295222	215.95	260.47	179.96	153.87	196.76	345.93
chr2L	8204564	8205018	455	*	6.43681	6.87243	5.80978	0.667154	0.0140162	0.295384	115.64	139.49	96.37	37.17	47.53	83.57
chr2R	22802410	22803484	1075	*	7.12847	7.53829	6.55387	0.589405	0.0140637	0.295539	183.47	221.3	152.9	62.26	79.62	139.98
chr2R	16298758	16300969	2212	*	8.02809	8.41566	7.49654	0.524397	0.0141356	0.296204	337.04	406.53	280.87	119.67	153.03	269.05
chr2L	19904088	19906827	2740	*	8.67703	9.22635	7.77898	1.05254	0.0142351	0.297441	591.19	713.07	492.66	145.55	186.12	327.24
chr3R	17119366	17120257	892	*	8.45107	8.93583	7.71567	0.825367	0.0144878	0.301863	483.36	583.01	402.81	139.3	178.13	313.19
chr3L	7889724	7890000	277	*	5.53895	6.0324	4.7831	0.852336	0.0145713	0.302746	64.6	77.92	53.84	18.25	23.33	41.02
chr3R	18250253	18251447	1195	*	7.54834	7.93171	7.02471	0.512167	0.0146792	0.304129	240.99	290.67	200.83	86.29	110.34	194
chr3R	9616789	9617936	1148	*	7.90399	8.26612	7.41935	0.452056	0.0147492	0.30472	303.86	366.5	253.22	113.44	145.06	255.04
chr3R	31588144	31588905	762	*	7.0199	6.88264	7.14523	-0.656425	0.0148338	0.305609	116.47	140.48	97.06	93.81	119.96	210.9
chr2L	3631094	3631955	862	*	7.2359	7.66508	6.62222	0.647818	0.0149616	0.307024	200.33	241.63	166.94	65.28	83.48	146.77
chr2L	8950236	8951181	946	*	8.01992	8.36631	7.56318	0.40846	0.0151545	0.307024	325.71	392.86	271.43	125.33	160.27	281.77
chr3L	15007330	15008435	1106	*	7.39675	7.79452	6.8457	0.553924	0.0151724	0.307024	219.13	264.31	182.61	76.22	97.47	171.36
chr2R	24085813	24087256	1444	*	8.51118	8.47566	8.54584	-0.464486	0.0151934	0.307024	351.35	423.79	292.8	247.66	316.7	556.82
chr2R	13586472	13588450	1979	*	8.1908	7.69702	8.55799	-1.25486	0.0152066	0.307024	204.81	247.03	170.68	249.76	319.38	561.52
chr3R	21336033	21339646	3614	*	8.98796	9.44142	8.32294	0.723829	0.0152096	0.307024	686.23	827.71	571.87	212.21	271.36	477.1
chrX	18868389	18870653	2265	*	8.62477	9.05273	8.01363	0.644417	0.0152287	0.307024	524.16	632.22	436.8	171.26	219	385.03
chr3R	7475126	7475841	716	*	7.59983	8.02753	6.98919	0.643425	0.0152364	0.307024	257.54	310.64	214.62	84.19	107.66	189.28
chr3R	11613371	11615298	1928	*	8.67264	9.07977	8.10337	0.581744	0.015303	0.307319	534.07	644.18	445.07	182.25	233.05	409.75
chr3R	26507018	26507623	606	*	6.74412	7.17761	6.12152	0.66078	0.0153346	0.307319	142.89	172.35	119.07	46.14	59	103.73
chr3L	9881648	9882296	649	*	6.38346	6.81652	5.76177	0.659195	0.0153968	0.307478	111.25	134.18	92.71	35.96	45.98	80.84
chr3R	5264128	5265714	1587	*	8.25254	8.64729	7.70732	0.545274	0.0154925	0.307478	395.74	477.33	329.79	138.5	177.1	311.38
chr3L	284124	285174	1051	*	7.83715	8.35322	7.02604	0.93214	0.015522	0.307478	322.77	389.31	268.98	86.37	110.44	194.18
chr3R	12642528	12643817	1290	*	7.41055	7.88432	6.70044	0.788778	0.0155294	0.307478	233.2	281.28	194.34	68.92	88.13	154.95
chr3R	28890516	28893100	2585	*	9.21492	9.66709	8.55271	0.719755	0.0155876	0.307478	802.42	967.85	668.69	248.85	318.21	559.47
chr3R	13260427	13261014	588	*	7.54937	7.99831	6.89414	0.709195	0.0155934	0.307478	252.38	304.41	210.32	78.82	100.79	177.21
chr3L	60160	63476	3317	*	8.79911	9.279	8.07499	0.809291	0.0158562	0.310516	613.16	739.57	510.97	178.7	228.51	401.76
chr3L	12336420	12336884	465	*	7.26249	7.07367	7.42944	-0.74962	0.0158585	0.310516	132.95	160.37	110.8	114.23	146.08	256.83
chr3L	17556864	17557771	908	*	7.65041	7.49522	7.79052	-0.689331	0.0158741	0.310516	178.07	214.79	148.4	146.72	187.62	329.87
chr2R	7476782	7479235	2454	*	10.1557	10.6249	9.45604	0.774288	0.0159456	0.310965	1558.57	1879.9	1298.83	465.44	595.18	1046.42
chr2R	5529021	5529538	518	*	6.24639	6.70924	5.56077	0.752606	0.0159816	0.310965	103.28	124.57	86.06	31.28	40	70.33
chr3L	21484236	21486113	1878	*	9.73898	10.1755	9.11008	0.670848	0.0160741	0.311171	1141.42	1376.75	951.2	366.2	468.28	823.31
chr2R	14873188	14874151	964	*	7.48888	7.88084	6.94899	0.536983	0.0160847	0.311171	232.64	280.6	193.87	81.88	104.7	184.08
chrX	448409	448878	470	*	6.1508	6.59352	5.50883	0.688957	0.0161301	0.311171	95.32	114.97	79.43	30.17	38.59	67.84
chr3R	10144689	10146459	1771	*	8.8432	9.24966	8.27523	0.579792	0.0161654	0.311171	600.82	724.69	500.69	205.31	262.54	461.58
chr2L	14662446	14665847	3402	*	8.80942	9.24366	8.18525	0.663751	0.0162038	0.311171	598.33	721.68	498.61	192.89	246.66	433.67
chr3R	5011809	5012198	390	*	5.86516	6.37216	5.07657	0.899028	0.0162732	0.311691	81.76	98.61	68.13	22.36	28.6	50.28
chr3L	12494666	12496440	1775	*	8.32593	8.77533	7.66969	0.710866	0.0163617	0.311889	432.47	521.63	360.39	134.93	172.55	303.36
chr3L	735816	740302	4487	*	9.55895	9.94226	9.03542	0.512287	0.0163683	0.311889	971.04	1171.24	809.21	347.73	444.66	781.79
chr3R	8787741	8789317	1577	*	8.00356	8.43172	7.392	0.644912	0.016479	0.312856	340.81	411.08	284.02	111.31	142.33	250.25
chr2R	18644453	18646020	1568	*	7.71019	8.19984	6.96331	0.841506	0.0165081	0.312856	290.21	350.04	241.85	82.69	105.75	185.92
chr3L	157593	158313	721	*	6.73354	7.13804	6.16942	0.57345	0.0165856	0.312856	139.02	167.68	115.85	47.7	60.99	107.24
chr3L	23579526	23580864	1339	*	8.29867	7.8507	8.64	-1.18327	0.0166848	0.312856	227.83	274.8	189.86	264.37	338.06	594.37
chr3R	13654821	13656650	1830	*	8.20905	8.65866	7.55237	0.711494	0.0166985	0.312856	398.87	481.11	332.4	124.39	159.07	279.67
chr3R	7130357	7130732	376	*	5.70082	6.14396	5.05796	0.689801	0.0167299	0.312856	69.8	84.19	58.16	22.08	28.23	49.63
chr2L	2203636	2204103	468	*	6.69907	7.31347	5.60698	1.31023	0.0167316	0.312856	157	189.36	130.83	32.3	41.3	72.61
chr2R	4658764	4659086	323	*	5.56767	6.01891	4.90743	0.714909	0.0167594	0.312856	64	77.2	53.34	19.89	25.43	44.71
chr2L	18349831	18350519	689	*	6.24769	6.74877	5.47353	0.879119	0.0169481	0.315578	106.14	128.03	88.46	29.44	37.65	66.2
chr3L	23582867	23583990	1124	*	7.6465	7.1534	8.01331	-1.25353	0.0171493	0.318517	140.51	169.48	117.09	171.22	218.95	384.95
chr3R	15463095	15465151	2057	*	8.62967	9.10089	7.92532	0.780831	0.0171982	0.318621	541.95	653.68	451.63	161.09	205.99	362.17
chr3R	29615574	29619714	4141	*	10.1301	10.6834	9.22111	1.06772	0.0172549	0.318869	1623.12	1957.75	1352.62	395.49	505.74	889.18
chr2R	8444374	8445414	1041	*	8.30006	8.67702	7.78836	0.493986	0.0173607	0.320019	403.98	487.27	336.65	146.5	187.34	329.37
chrX	9467586	9469456	1871	*	7.94931	8.44412	7.19021	0.858972	0.0174504	0.320131	343.76	414.63	286.47	96.78	123.76	217.58
chr3L	24926591	24927395	805	*	7.10456	6.82136	7.34119	-0.913431	0.0174787	0.320131	111.62	134.64	93.02	107.45	137.41	241.59
chr3R	7473037	7474633	1597	*	9.28975	9.65298	8.80316	0.45526	0.0174973	0.320131	794.61	958.43	662.18	296.02	378.54	665.53
chrX	21281879	21282560	682	*	7.43271	7.85487	6.83338	0.626552	0.0175468	0.32024	228.49	275.6	190.41	75.57	96.64	169.91
chr2R	6144273	6144717	445	*	6.29845	6.08161	6.48692	-0.798504	0.0176783	0.320876	66.84	80.63	55.7	59.44	76.01	133.63
chr2R	9148957	9149246	290	*	5.84657	5.74797	5.93886	-0.584076	0.0176867	0.320876	53.04	63.98	44.2	40.65	51.98	91.4
chr2L	20858655	20859684	1030	*	7.07438	6.6087	7.42586	-1.21044	0.0177125	0.320876	96.32	116.18	80.27	113.95	145.71	256.19
chrX	5754070	5757166	3097	*	10.1274	10.5253	9.57611	0.554631	0.0178537	0.321821	1454.59	1754.48	1212.18	505.83	646.84	1137.24
chr3L	13050720	13053256	2537	*	8.58699	8.99895	8.00817	0.596102	0.017885	0.321821	504.98	609.08	420.82	170.61	218.17	383.58
chr3L	13254850	13255831	982	*	7.33845	7.74035	6.77939	0.566034	0.0178997	0.321821	211.06	254.57	175.88	72.8	93.09	163.67
chrX	11783647	11783987	341	*	5.56369	6.09264	4.71974	0.975408	0.0179397	0.321821	67.36	81.24	56.13	17.46	22.33	39.26
chr2R	20161810	20162531	722	*	6.51954	6.94835	5.90662	0.646362	0.018222	0.324874	121.89	147.02	101.58	39.75	50.84	89.38
chr3L	8367998	8370955	2958	*	8.84729	9.34598	8.0789	0.872358	0.0183195	0.324874	642.3	774.72	535.26	179.18	229.13	402.85
chr2R	16094010	16096074	2065	*	8.44718	8.79113	7.99466	0.40186	0.0183601	0.324874	437.23	527.37	364.37	169.02	216.14	380
chr2R	15046834	15047648	815	*	6.95146	7.37153	6.35638	0.620031	0.018412	0.324874	163.44	197.14	136.2	54.3	69.43	122.07
chr2R	9673538	9675827	2290	*	8.55129	9.01403	7.86591	0.753376	0.0184645	0.324874	510.28	615.48	425.24	154.59	197.68	347.56
chr3L	21709759	21711230	1472	*	7.74698	8.19244	7.09918	0.698353	0.0184665	0.324874	288.73	348.25	240.61	90.86	116.19	204.28
chr3L	24767071	24768248	1178	*	7.39211	7.82597	6.76876	0.662206	0.0184852	0.324874	223.96	270.13	186.63	72.26	92.4	162.46
chr2R	12014702	12016151	1450	*	7.84339	8.21516	7.34124	0.479181	0.0185147	0.324874	293.31	353.78	244.43	107.46	137.41	241.6
chr3L	6257137	6257603	467	*	6.71828	6.56506	6.85677	-0.685359	0.0185954	0.324874	93.45	112.72	77.88	76.81	98.22	172.68
chr3R	14107946	14108305	360	*	5.79675	6.27325	5.08039	0.796398	0.0186216	0.324874	76.34	92.08	63.62	22.42	28.67	50.41
chr2L	6928901	6929171	271	*	5.35588	5.81475	4.67906	0.738645	0.0186309	0.324874	55.56	67.01	46.3	16.98	21.71	38.17
chrX	11859366	11860515	1150	*	7.65991	8.11075	7.00055	0.71524	0.0186595	0.324874	272.83	329.08	227.36	84.86	108.51	190.78
chr2L	11049504	11051082	1579	*	7.79509	8.14704	7.3286	0.423727	0.018706	0.324874	279.78	337.46	233.16	106.52	136.21	239.49
chr3R	15806467	15808621	2155	*	8.63092	9.01942	8.09762	0.527156	0.0187383	0.324874	512.19	617.79	426.83	181.52	232.13	408.11
chrX	1189294	1190507	1214	*	7.05589	7.4886	6.4349	0.658571	0.0187725	0.324874	177.26	213.8	147.72	57.33	73.32	128.9
chr3L	140706	142145	1440	*	7.99147	8.42725	7.36411	0.668324	0.0188631	0.325511	339.76	409.81	283.14	109.18	139.61	245.46
chr2L	13569337	13572012	2676	*	9.13215	9.52033	8.59946	0.526281	0.0188978	0.325511	724.81	874.24	604.01	257.04	328.69	577.9
chr2L	10842092	10842582	491	*	6.44187	6.38601	6.49565	-0.503359	0.0191136	0.328273	82.55	99.56	68.79	59.8	76.47	134.44
chrX	8586775	8587417	643	*	6.50268	6.8921	5.96762	0.52925	0.0191474	0.328273	117.23	141.4	97.69	41.47	53.03	93.24
chr3L	14552373	14553070	698	*	6.5527	7.02698	5.8414	0.789945	0.0192428	0.329011	128.72	155.26	107.27	38	48.59	85.43
chrX	9605535	9605955	421	*	7.03832	6.98007	7.0943	-0.508197	0.0192799	0.329011	124.6	150.29	103.84	90.55	115.8	203.59
chr3R	24202139	24204111	1973	*	9.42763	9.99713	8.47304	1.12938	0.0193479	0.329407	1008.68	1216.64	840.58	235.48	301.12	529.42
chr3R	20283921	20284323	403	*	6.08794	6.59189	5.30681	0.8889	0.019509	0.330561	95.21	114.84	79.34	26.23	33.54	58.97
chr3L	19336746	19337528	783	*	7.37496	7.92953	6.46246	1.07166	0.0195197	0.330561	240.63	290.24	200.52	58.44	74.73	131.39
chr4	913286	914423	1138	*	8.18714	8.58964	7.62695	0.567958	0.0196009	0.330561	380.24	458.63	316.87	130.99	167.51	294.51
chr2L	18662578	18666476	3899	*	10.1227	10.5664	9.47876	0.693065	0.0196286	0.330561	1496.63	1805.18	1247.21	472.83	604.63	1063.04
chr3L	7253176	7253690	515	*	6.11793	6.54696	5.50458	0.646644	0.0196404	0.330561	92.29	111.32	76.91	30.09	38.47	67.64
chr3R	8217993	8218678	686	*	6.89264	6.76499	7.0099	-0.638693	0.0198354	0.331792	107.35	129.48	89.46	85.41	109.22	192.02
chr3R	18630608	18631543	936	*	6.69071	7.16671	5.97549	0.795678	0.0198426	0.331792	141.81	171.05	118.18	41.7	53.32	93.75
chr3L	16863215	16863476	262	*	5.69739	5.60345	5.78559	-0.575218	0.0198699	0.331792	47.99	57.88	39.99	36.55	46.74	82.19
chr2L	21682935	21683666	732	*	7.11157	7.00031	7.21485	-0.608461	0.019894	0.331792	126.36	152.41	105.3	98.45	125.89	221.33
chr2R	19646339	19648217	1879	*	8.54152	8.99873	7.86833	0.735663	0.0199666	0.33225	504.9	608.99	420.76	154.85	198.02	348.14
chr3R	31856733	31859461	2729	*	8.20213	8.63206	7.58691	0.650384	0.0200941	0.333612	391.59	472.32	326.33	127.41	162.92	286.45
chr2L	22366178	22368523	2346	*	8.53739	8.98177	7.89188	0.695166	0.0201392	0.333612	499	601.87	415.84	157.4	201.27	353.87
chrX	1573585	1574128	544	*	6.83818	7.25492	6.24981	0.609939	0.0202579	0.334604	150.75	181.83	125.63	50.43	64.49	113.38
chr2L	14350077	14351586	1510	*	8.75114	9.18333	8.13125	0.657411	0.0203308	0.334604	573.82	692.12	478.19	185.81	237.6	417.74
chr3L	17403357	17404589	1233	*	7.53797	7.93927	6.9801	0.564309	0.0203356	0.334604	242.26	292.2	201.88	83.66	106.98	188.09
chr3L	4493804	4494855	1052	*	7.36732	7.88428	6.55399	0.935039	0.0205205	0.336837	233.2	281.27	194.33	62.27	79.62	139.99
chr2R	22320611	22324441	3831	*	9.5398	9.98004	8.90307	0.682376	0.0205628	0.336837	996.8	1202.31	830.68	317.25	405.68	713.26
chrX	11787464	11788071	608	*	6.42802	6.89768	5.72719	0.774843	0.0206867	0.336943	117.69	141.95	98.07	35.1	44.89	78.92
chr2L	3498848	3499469	622	*	6.35114	6.75818	5.78203	0.580734	0.0207007	0.336943	106.84	128.87	89.03	36.46	46.63	81.98
chr2L	9457131	9458861	1731	*	7.62733	8.1402	6.82421	0.920901	0.0207068	0.336943	278.46	335.87	232.05	75.09	96.03	168.83
chr3L	4727129	4727795	667	*	6.59198	7.13346	5.71507	1.0224	0.0208099	0.337661	138.58	167.15	115.49	34.81	44.51	78.26
chr3R	20007611	20009192	1582	*	7.71355	7.68446	7.74207	-0.451809	0.0208865	0.337661	203.03	244.89	169.2	141.87	181.42	318.97
chrX	16559785	16561078	1294	*	8.59468	8.99879	8.03134	0.572782	0.0209654	0.337661	504.92	609.02	420.77	173.37	221.7	389.79
chr2L	12367023	12367654	632	*	6.39202	6.85525	5.70555	0.754029	0.0209661	0.337661	114.28	137.84	95.23	34.58	44.22	77.75
chr2R	23976707	23983362	6656	*	11.4241	11.8387	10.8401	0.604054	0.0209804	0.337661	3614.99	4360.27	3012.53	1214.8	1553.43	2731.19
chr3R	11856322	11857039	718	*	6.83859	7.23696	6.2864	0.555453	0.0210571	0.338155	148.89	179.58	124.07	51.73	66.14	116.29
chr2L	145176	145460	285	*	5.84037	6.31911	5.11888	0.803768	0.0211974	0.339666	78.81	95.05	65.67	23.03	29.45	51.77
chr2R	8943260	8944249	990	*	7.73679	8.2993	6.80211	1.10196	0.0212439	0.339671	310.93	375.03	259.11	73.95	94.57	166.26
chr3R	26041761	26042849	1089	*	8.25372	8.22569	8.28121	-0.449798	0.0213398	0.339809	295.46	356.37	246.22	206.16	263.63	463.5
chrX	16780106	16780664	559	*	6.30722	6.14255	6.455	-0.705804	0.0213449	0.339809	69.73	84.1	58.11	58.14	74.34	130.71
chr3L	1813034	1814492	1459	*	7.21888	7.70431	6.48193	0.827143	0.0213914	0.339813	205.85	248.29	171.54	59.23	75.74	133.17
chr2L	276810	278113	1304	*	8.6797	8.68151	8.67788	-0.390715	0.0215424	0.341475	405.24	488.79	337.7	271.4	347.05	610.18
chr2R	17144780	17145212	433	*	6.31843	6.75607	5.68716	0.673311	0.0216734	0.342812	106.68	128.68	88.9	34.14	43.66	76.76
chr3L	3280273	3280861	589	*	6.85661	7.30861	6.19475	0.718537	0.0217635	0.343498	156.47	188.73	130.39	48.54	62.07	109.13
chr3R	30191485	30193192	1708	*	7.853	8.26125	7.28153	0.584922	0.021814	0.343559	302.83	365.27	252.36	103.1	131.84	231.8
chrX	19311908	19315853	3946	*	9.53879	9.93134	8.99778	0.538993	0.0220386	0.344938	963.71	1162.4	803.11	338.78	433.21	761.66
chr2L	9782488	9783052	565	*	6.88729	7.27114	6.36276	0.513334	0.0220958	0.344938	152.46	183.89	127.05	54.54	69.74	122.61
chr2L	1974145	1974611	467	*	6.70034	6.60728	6.78776	-0.574238	0.0222353	0.344938	96.23	116.07	80.19	73.22	93.63	164.62
chr3R	22051148	22051498	351	*	5.88846	6.39235	5.10746	0.888333	0.0222488	0.344938	82.91	100	69.09	22.85	29.21	51.36
chr3L	12506035	12507365	1331	*	7.73768	8.09516	7.26136	0.43907	0.0222611	0.344938	269.9	325.55	224.92	101.67	130.01	228.58
chr3R	21046629	21048524	1896	*	8.41114	8.96814	7.49193	1.08128	0.0222621	0.344938	494.31	596.22	411.93	119.29	152.54	268.2
chr3R	4915070	4915689	620	*	6.40652	6.87734	5.70306	0.778638	0.0222978	0.344938	116.04	139.96	96.7	34.52	44.15	77.62
chr2L	21623059	21625968	2910	*	9.47699	9.86249	8.94936	0.518569	0.0223743	0.344938	918.8	1108.23	765.68	327.59	418.91	736.51
chr2L	9986263	9986936	674	*	6.5722	6.98007	6.00148	0.583331	0.0223754	0.344938	124.6	150.29	103.84	42.46	54.29	95.45
chr2L	14382304	14382618	315	*	5.85133	6.30383	5.18838	0.719334	0.0223787	0.344938	77.98	94.05	64.98	24.16	30.9	54.33
chr2R	16216177	16219341	3165	*	9.25504	9.67466	8.66087	0.619183	0.0224175	0.344938	806.64	972.94	672.21	268.22	342.99	603.03
chr3L	14426651	14427196	546	*	6.43868	6.86946	5.8217	0.652291	0.022567	0.346514	115.41	139.2	96.17	37.48	47.93	84.27
chr2L	11051372	11054933	3562	*	9.76287	10.1591	9.21487	0.549638	0.0226225	0.346589	1128.49	1361.15	940.42	393.79	503.56	885.34
chr2L	21068707	21071686	2980	*	9.14985	9.56245	8.56974	0.598109	0.0226661	0.346589	746.28	900.14	621.91	251.8	321.99	566.11
chrX	2185857	2186609	753	*	6.9221	7.32088	6.36911	0.556676	0.0227715	0.34663	157.81	190.34	131.51	54.78	70.05	123.15
chr3L	12039867	12041245	1379	*	7.76367	8.27305	6.96923	0.908764	0.0227922	0.34663	305.32	368.26	254.44	83.03	106.18	186.68
chr3L	4382490	4383845	1356	*	8.49442	8.99769	7.71494	0.887932	0.0228102	0.34663	504.53	608.55	420.45	139.23	178.04	313.03
chr2R	12532115	12534504	2390	*	9.1716	9.69536	8.341	0.959664	0.0229486	0.348014	818.3	987	681.93	214.88	274.78	483.11
chr4	646114	648113	2000	*	8.20502	8.57011	7.71504	0.460409	0.0231219	0.348969	375.13	452.47	312.61	139.24	178.05	313.05
chr3R	11225102	11225427	326	*	5.89728	6.30173	5.33325	0.572744	0.023133	0.348969	77.86	93.91	64.89	26.72	34.16	60.07
chr2L	14023804	14025409	1606	*	8.29039	8.67251	7.76909	0.508735	0.023252	0.348969	402.72	485.75	335.6	144.56	184.85	325
chr2R	11572631	11573862	1232	*	7.11801	7.52481	6.54936	0.580421	0.0232735	0.348969	181.77	219.24	151.47	62.07	79.37	139.54
chr3L	4507520	4508364	845	*	6.83137	7.2659	6.20661	0.664042	0.0233562	0.348969	151.9	183.22	126.59	48.94	62.59	110.04
chr3R	20763276	20766431	3156	*	9.16485	9.54736	8.64281	0.509973	0.0233751	0.348969	738.52	890.77	615.44	264.88	338.72	595.53
chr2R	23706558	23707303	746	*	6.63567	6.54741	6.71885	-0.565179	0.0234572	0.348969	92.32	111.35	76.93	69.8	89.26	156.94
chr2R	23939528	23941066	1539	*	8.79051	9.1252	8.35395	0.376667	0.0234586	0.348969	551.16	664.79	459.3	216.82	277.26	487.47
chr2R	10080917	10081396	480	*	6.19689	6.599	5.63745	0.566077	0.0235063	0.348969	95.68	115.4	79.73	32.99	42.18	74.16
chr3L	23239931	23241928	1998	*	8.29246	8.72124	7.67962	0.646867	0.0235947	0.348969	416.56	502.43	347.13	135.86	173.74	305.46
chr2L	20119945	20120882	938	*	7.32937	7.14231	7.49494	-0.746514	0.0236431	0.348969	139.43	168.18	116.2	119.54	152.86	268.76
chr3R	12425366	12426541	1176	*	8.61286	8.61401	8.61171	-0.392042	0.0236948	0.348969	386.72	466.44	322.27	259.23	331.5	582.83
chr2L	485545	485989	445	*	6.1823	6.67166	5.4361	0.839569	0.0237014	0.348969	100.62	121.37	83.85	28.69	36.69	64.5
chr3R	30688967	30690545	1579	*	7.68702	8.25788	6.72853	1.1341	0.0237492	0.348969	302.13	364.41	251.77	70.27	89.86	158
chr2R	24599575	24600160	586	*	6.46183	6.39733	6.52358	-0.519951	0.0237575	0.348969	83.2	100.35	69.33	60.97	77.96	137.07
chr3R	28865301	28866884	1584	*	7.60936	8.00655	7.05945	0.552253	0.0237707	0.348969	253.82	306.15	211.52	88.39	113.03	198.73
chr3R	28536316	28537961	1646	*	8.1081	8.52122	7.52697	0.599492	0.0238697	0.349724	362.63	437.39	302.19	122.22	156.29	274.79
chr2R	5354030	5354855	826	*	7.48492	7.375	7.58707	-0.606109	0.0240534	0.351034	163.84	197.61	136.53	127.42	162.94	286.48
chr3L	9398601	9399760	1160	*	8.45354	8.45442	8.45267	-0.392575	0.0241141	0.351034	346.22	417.6	288.52	232.17	296.89	521.99
chr3R	26724936	26725428	493	*	7.25653	7.21671	7.29527	-0.472639	0.0241609	0.351034	146.81	177.08	122.35	104.09	133.1	234.02
chr3R	8027661	8027960	300	*	6.18983	6.634	5.54476	0.693548	0.0241972	0.351034	98.03	118.24	81.69	30.93	39.56	69.55
chr2L	14711559	14713538	1980	*	8.36841	8.88335	7.56016	0.928325	0.0241977	0.351034	466.09	562.18	388.42	125.07	159.93	281.18
chr2L	625852	626353	502	*	5.92294	6.37908	5.25206	0.730891	0.0242704	0.351395	82.15	99.09	68.46	25.25	32.29	56.78
chr2L	6124938	6125557	620	*	7.43878	7.42079	7.45653	-0.429893	0.0244145	0.352332	169.12	203.99	140.94	116.4	148.85	261.7
chr3L	8871481	8871777	297	*	6.00671	6.48562	5.28484	0.804668	0.0244482	0.352332	88.45	106.68	73.71	25.83	33.04	58.08
chr3L	20655748	20656868	1121	*	7.73024	8.14623	7.14337	0.608009	0.0244988	0.352332	279.63	337.27	233.02	93.69	119.8	210.63
chr3L	22830613	22832867	2255	*	8.2082	8.54498	7.76808	0.382263	0.0245267	0.352332	368.65	444.65	307.21	144.46	184.72	324.77
chr3L	9409867	9411487	1621	*	9.03455	9.01561	9.05325	-0.431998	0.0246693	0.353473	510.84	616.16	425.71	352.05	450.19	791.51
chr3R	22333889	22334485	597	*	6.61268	7.12487	5.81129	0.917767	0.0247038	0.353473	137.76	166.16	114.8	37.21	47.58	83.66
chr3R	23126249	23127970	1722	*	8.78609	9.15433	8.2904	0.469332	0.0248183	0.353473	562.4	678.35	468.67	207.48	265.31	466.46
chr3L	7252329	7252724	396	*	5.94372	6.38443	5.30601	0.682396	0.0248605	0.353473	82.46	99.46	68.71	26.22	33.52	58.94
chr2L	1080935	1081483	549	*	6.99084	6.92185	7.05669	-0.528772	0.024919	0.353473	119.67	144.35	99.73	88.22	112.82	198.35
chr3L	22418108	22421997	3890	*	9.24073	9.63507	8.69631	0.544171	0.0249214	0.353473	784.81	946.6	654.01	274.89	351.52	618.03
chr4	1245596	1246122	527	*	6.36377	6.79309	5.74979	0.64774	0.0249631	0.353473	109.46	132.02	91.22	35.66	45.6	80.17
chr2L	8085469	8085874	406	*	6.23622	5.88676	6.51732	-1.02331	0.0250032	0.353473	58.4	70.44	48.67	60.7	77.63	136.48
chr3R	24926259	24927142	884	*	6.99947	7.42522	6.39285	0.63724	0.0250387	0.353473	169.64	204.62	141.37	55.69	71.21	125.2
chr2R	6459924	6460907	984	*	7.92282	8.38721	7.23379	0.758519	0.0251477	0.354197	330.46	398.59	275.39	99.75	127.55	224.26
chr3R	12367190	12373598	6409	*	11.7285	12.1139	11.2011	0.518245	0.0252503	0.354197	4374.78	5276.7	3645.7	1560.23	1995.15	3507.8
chr3L	4348896	4349836	941	*	7.35539	7.84806	6.60137	0.851504	0.0252835	0.354197	227.42	274.3	189.52	64.35	82.28	144.67
chr2L	335177	337570	2394	*	9.21262	9.78332	8.25457	1.134	0.0252868	0.354197	869.74	1049.05	724.79	202.39	258.8	455.02
chr2L	2151772	2152480	709	*	7.1018	7.03395	7.16659	-0.526617	0.0253307	0.354197	129.34	156.01	107.79	95.21	121.75	214.05
chrX	19295389	19297455	2067	*	8.48637	8.46843	8.50409	-0.429981	0.025419	0.354756	349.6	421.67	291.34	240.6	307.67	540.93
chr2L	11308134	11309163	1030	*	7.11282	7.48006	6.61896	0.466193	0.0255588	0.356032	176.21	212.54	146.85	65.13	83.29	146.44
chr2R	13232794	13233364	571	*	6.59902	6.97483	6.08945	0.490246	0.0257217	0.357417	124.15	149.75	103.46	45.12	57.7	101.45
chr2R	4649399	4650414	1016	*	8.42703	8.92757	7.65417	0.878576	0.0257639	0.357417	480.6	579.68	400.51	133.49	170.7	300.12
chr3L	14551092	14551871	780	*	7.30605	7.68856	6.78401	0.509661	0.025804	0.357417	203.61	245.59	169.68	73.03	93.39	164.19
chr2L	7961740	7962509	770	*	6.56609	7.03844	5.85917	0.783714	0.0260543	0.360206	129.75	156.5	108.12	38.47	49.19	86.49
chr2L	7417034	7420916	3883	*	9.36347	9.86737	8.58245	0.890266	0.0261903	0.360773	921.92	1111.99	768.28	254.03	324.84	571.13
chr3R	14369077	14370828	1752	*	8.46069	8.83291	7.95772	0.480541	0.0261947	0.360773	450.08	542.87	375.07	164.75	210.67	370.4
chr2R	9552917	9555912	2996	*	9.35157	9.30431	9.39734	-0.487399	0.0262425	0.360773	624.01	752.66	520.02	446.88	571.45	1004.7
chr3R	6400570	6403294	2725	*	8.73436	9.12938	8.18862	0.546127	0.0263344	0.361361	552.76	666.72	460.64	193.34	247.24	434.69
chr2L	18466328	18467420	1093	*	7.03335	7.47666	6.39013	0.691382	0.0266326	0.364772	175.8	212.04	146.5	55.58	71.07	124.96
chr3L	15542779	15545520	2742	*	8.2906	8.74687	7.61946	0.732641	0.0268795	0.36747	424.02	511.44	353.36	130.32	166.64	292.98
chr3L	18812520	18812894	375	*	6.17801	6.59079	5.59756	0.597693	0.0269389	0.367598	95.14	114.75	79.28	32.09	41.03	72.14
chr2L	7222697	7223056	360	*	6.22863	6.09664	6.34955	-0.64628	0.0270711	0.368718	67.54	81.47	56.29	54.04	69.1	121.5
chr2R	12457378	12458724	1347	*	7.83102	8.35916	6.98917	0.974938	0.02717	0.369381	324.1	390.92	270.08	84.19	107.66	189.28
chr3R	20957719	20963016	5298	*	10.2582	10.6908	9.63751	0.658741	0.0273745	0.371474	1631.43	1967.77	1359.54	527.83	674.96	1186.69
chr3L	14499679	14499961	283	*	5.53358	5.93795	4.96972	0.572134	0.0275399	0.372819	60.51	72.98	50.42	20.77	26.55	46.69
chr2L	8284766	8285683	918	*	6.84525	7.26421	6.25242	0.616601	0.0276219	0.372819	151.73	183.01	126.44	50.52	64.6	113.58
chrX	20151199	20151794	596	*	6.47449	6.96424	5.72737	0.841085	0.0276256	0.372819	123.24	148.65	102.7	35.11	44.9	78.93
chrX	17283657	17284522	866	*	6.74661	7.22394	6.02834	0.800109	0.0277893	0.373703	147.55	177.97	122.96	43.25	55.31	97.25
chr3R	24917417	24918851	1435	*	8.12493	8.12702	8.12283	-0.39009	0.0277927	0.373703	275.93	332.81	229.94	184.72	236.22	415.31
chr3R	28810788	28812678	1891	*	8.67422	8.60249	8.74255	-0.534349	0.027862	0.37395	383.64	462.74	319.71	283.84	362.97	638.15
chr3R	13764612	13768263	3652	*	9.56062	10.0158	8.89196	0.7292	0.0281108	0.375442	1021.79	1232.44	851.5	314.81	402.57	707.79
chr3L	21536591	21537299	709	*	6.84481	6.81173	6.87714	-0.459364	0.0281132	0.375442	110.88	133.74	92.4	77.9	99.61	175.14
chr2R	9091077	9093028	1952	*	9.31978	9.66728	8.86109	0.411642	0.0281263	0.375442	802.53	967.98	668.78	308.15	394.05	692.8
chr2R	16220274	16221772	1499	*	8.39369	8.74129	7.93483	0.411832	0.0283652	0.377776	422.38	509.46	351.99	162.16	207.36	364.57
chr3L	21198327	21200784	2458	*	8.49892	8.90234	7.9369	0.57077	0.0284038	0.377776	472.27	569.64	393.56	162.39	207.65	365.09
chr2R	13990176	13991029	854	*	7.82395	7.81247	7.83534	-0.417097	0.028577	0.379393	221.87	267.62	184.9	151.35	193.54	340.27
chr2L	21863472	21864961	1490	*	7.80097	8.20029	7.24695	0.55854	0.0286331	0.379453	290.3	350.15	241.92	100.66	128.72	226.31
chr3R	25330789	25331195	407	*	6.48451	6.87801	5.94168	0.541049	0.028705	0.379721	116.09	140.03	96.75	40.73	52.09	91.58
chr2L	11212206	11212726	521	*	6.13651	5.80082	6.40864	-1.00049	0.0288357	0.380765	55.02	66.37	45.85	56.3	71.99	126.58
chrX	21047018	21047356	339	*	5.8606	6.27042	5.28602	0.588571	0.028951	0.381603	76.19	91.9	63.49	25.86	33.06	58.13
chr2R	21693750	21694620	871	*	7.07933	7.45349	6.57282	0.485731	0.0291497	0.382519	173	208.66	144.17	63.08	80.67	141.83
chr2L	8006766	8007138	373	*	6.01766	6.45576	5.38543	0.674409	0.0292463	0.382519	86.64	104.5	72.2	27.7	35.42	62.28
chr3R	27157393	27158360	968	*	7.21979	7.63633	6.63182	0.609476	0.0292819	0.382519	196.37	236.86	163.65	65.72	84.04	147.75
chr3L	11236567	11237486	920	*	7.57227	8.01593	6.92829	0.692667	0.0292937	0.382519	255.48	308.15	212.9	80.71	103.21	181.46
chr3R	30247459	30247888	430	*	6.03799	6.42452	5.50842	0.520595	0.0293224	0.382519	84.78	102.26	70.65	30.17	38.57	67.82
chr2R	10420907	10422013	1107	*	8.59572	9.00983	8.01261	0.602553	0.029377	0.382519	508.8	613.7	424.01	171.14	218.84	384.76
chr3L	26216665	26216998	334	*	5.44168	5.93299	4.69091	0.844851	0.0293846	0.382519	60.3	72.73	50.25	17.12	21.89	38.48
chrX	21059241	21061186	1946	*	8.32796	8.75126	7.72632	0.630215	0.0295366	0.383235	425.31	513	354.43	140.33	179.45	315.51
chr2L	13266558	13267520	963	*	7.368	7.74832	6.85007	0.503379	0.0295913	0.383235	212.22	255.98	176.86	76.45	97.76	171.88
chr3L	470815	471273	459	*	6.48823	6.94101	5.82468	0.720767	0.029655	0.383235	121.27	146.28	101.06	37.56	48.03	84.44
chr3R	13273377	13274831	1455	*	8.38144	8.78129	7.8264	0.560199	0.0296994	0.383235	434.26	523.79	361.89	150.41	192.34	338.17
chr2L	3632385	3634217	1833	*	7.92306	8.26794	7.46896	0.4043	0.0297299	0.383235	304.24	366.96	253.54	117.41	150.13	263.96
chr3L	68010	75119	7110	*	10.8681	11.3308	10.1827	0.753551	0.0297959	0.383235	2542.29	3066.42	2118.6	770.21	984.92	1731.64
chr3L	12734031	12735740	1710	*	8.99308	8.99073	8.99542	-0.399049	0.0298314	0.383235	502.11	605.63	418.43	338.22	432.5	760.41
chr3L	165841	168985	3145	*	8.95432	9.33266	8.44007	0.497986	0.0298759	0.383235	636.4	767.6	530.34	230.16	294.31	517.45
chrX	1972636	1973143	508	*	6.60584	7.157	5.70273	1.05829	0.0299085	0.383235	140.86	169.9	117.39	34.51	44.14	77.6
chrX	6728945	6731984	3040	*	9.65909	10.0393	9.14136	0.5034	0.0300787	0.383689	1038.6	1252.73	865.51	374.22	478.54	841.35
chrX	23022743	23023997	1255	*	8.10904	8.47476	7.61793	0.462144	0.0300792	0.383689	351.14	423.53	292.62	130.18	166.46	292.67
chr4	223657	224609	953	*	7.82351	8.18866	7.33343	0.460484	0.0301004	0.383689	287.97	347.34	239.98	106.88	136.67	240.29
chr3R	4242007	4244177	2171	*	8.60319	8.98175	8.08854	0.498579	0.0303021	0.385371	498.99	601.87	415.83	180.39	230.67	405.55
chr3R	25851362	25851843	482	*	7.28592	7.71651	6.66934	0.652117	0.0303371	0.385371	207.6	250.39	173	67.45	86.25	151.65
chrX	16102361	16103594	1234	*	7.30729	7.67248	6.81712	0.460515	0.0305998	0.387452	201.36	242.87	167.8	74.73	95.56	168
chr3R	15825101	15826188	1088	*	7.21347	7.67059	6.54046	0.734972	0.0306063	0.387452	201.09	242.55	167.58	61.69	78.88	138.69
chr2R	9137453	9141631	4179	*	9.80438	10.1429	9.36124	0.387146	0.0309049	0.390081	1115.93	1346	929.96	435.84	557.33	979.88
chr3R	15089200	15093045	3846	*	9.9134	10.3586	9.26612	0.697931	0.0309201	0.390081	1295.9	1563.07	1079.93	408.03	521.77	917.35
chr2R	22375116	22375455	340	*	5.97716	5.86323	6.08276	-0.612725	0.0309774	0.390135	57.45	69.3	47.88	44.92	57.44	100.98
chr3R	16184200	16184786	587	*	6.59014	7.00708	6.00137	0.610399	0.0311293	0.391378	126.96	153.13	105.8	42.45	54.29	95.44
chr3L	20930800	20931733	934	*	7.40137	7.74878	6.94284	0.411149	0.0312528	0.39226	212.29	256.06	176.91	81.53	104.26	183.3
chrX	6279333	6280537	1205	*	8.97168	9.38591	8.38832	0.602962	0.0313086	0.392291	660.33	796.46	550.28	222.05	283.94	499.22
chr3L	14543976	14544996	1021	*	7.28515	7.72849	6.64185	0.6916	0.0316153	0.395461	209.33	252.48	174.44	66.18	84.62	148.78
chr3L	7630335	7630757	423	*	6.16872	6.5603	5.62957	0.535307	0.0319828	0.398744	93.15	112.35	77.62	32.81	41.95	73.76
chrX	18631928	18632328	401	*	6.20065	6.59416	5.65779	0.54089	0.0320143	0.398744	95.36	115.02	79.47	33.46	42.78	75.22
chr3R	4713777	4714159	383	*	6.58093	6.50564	6.65248	-0.540582	0.032043	0.398744	89.68	108.17	74.74	66.67	85.25	149.88
chr2R	9969103	9969444	342	*	5.88165	5.83975	5.92237	-0.476047	0.0320947	0.398744	56.53	68.18	47.11	40.19	51.39	90.36
chr3L	23173731	23174816	1086	*	7.51345	7.92098	6.9434	0.58267	0.0321658	0.398954	239.2	288.52	199.34	81.56	104.3	183.37
chr3L	18205546	18206305	760	*	6.73501	6.60887	6.85101	-0.635868	0.0322572	0.399402	96.34	116.2	80.28	76.5	97.83	171.99
chr3L	663576	665228	1653	*	8.07046	8.49785	7.46047	0.6426	0.0323425	0.399402	356.8	430.36	297.34	116.72	149.25	262.41
chr3R	14654940	14655693	754	*	8.24592	8.26417	8.22743	-0.357575	0.0324514	0.399402	303.45	366.01	252.87	198.61	253.98	446.54
chrX	16329306	16330916	1611	*	8.14348	8.52368	7.62576	0.503222	0.0325072	0.399402	363.25	438.14	302.71	130.89	167.37	294.26
chr2R	21017204	21017632	429	*	6.1836	6.09941	6.26314	-0.557211	0.0325251	0.399402	67.67	81.63	56.4	50.9	65.09	114.43
chr3R	20327647	20328961	1315	*	8.6806	9.01658	8.24182	0.380181	0.0325826	0.399402	511.19	616.58	425.99	200.61	256.53	451.01
chr2L	18640142	18641508	1367	*	7.69709	8.14392	7.04636	0.702628	0.0325982	0.399402	279.18	336.74	232.65	87.59	112.01	196.93
chr3R	16611573	16611873	301	*	5.61581	6.05238	4.98678	0.669298	0.0326364	0.399402	65.5	79.01	54.59	21.01	26.87	47.24
chr2L	10793893	10794796	904	*	6.63863	7.14118	5.8609	0.884623	0.0327739	0.399914	139.32	168.05	116.11	38.51	49.25	86.59
chr2L	8205532	8205859	328	*	5.87863	6.26619	5.34711	0.523471	0.0328633	0.399914	75.97	91.63	63.31	26.97	34.49	60.65
chr3L	14641910	14642829	920	*	6.80622	7.23416	6.1951	0.643837	0.032877	0.399914	148.6	179.23	123.83	48.55	62.09	109.16
chr3L	14488911	14490822	1912	*	8.31934	8.66573	7.86258	0.408513	0.0329465	0.399914	400.83	483.47	334.03	154.23	197.23	346.76
chr3L	7992646	7993208	563	*	6.20414	6.69213	5.46118	0.835003	0.0331184	0.399914	102.06	123.1	85.05	29.19	37.33	65.63
chr4	275938	276442	505	*	6.44104	6.81475	5.93536	0.484172	0.0331442	0.399914	111.11	134.02	92.59	40.55	51.86	91.18
chr3L	20520387	20521533	1147	*	8.05081	8.06333	8.03818	-0.369141	0.033152	0.399914	264.01	318.44	220.01	174.2	222.76	391.64
chr3R	10865919	10866219	301	*	5.72564	6.15815	5.10508	0.656868	0.0331878	0.399914	70.49	85.02	58.74	22.81	29.17	51.28
chr2R	12411139	12415190	4052	*	10.0117	10.4922	9.28635	0.811247	0.0331916	0.399914	1421.59	1714.68	1184.68	413.79	529.13	930.31
chr3R	28682489	28682782	294	*	5.81807	6.24701	5.2049	0.646064	0.0332722	0.399914	74.96	90.42	62.47	24.44	31.26	54.95
chr2L	21143259	21143578	320	*	5.66063	5.56548	5.74989	-0.577431	0.0332763	0.399914	46.74	56.38	38.95	35.66	45.6	80.18
chr3L	9504861	9505205	345	*	6.26253	6.63463	5.75979	0.479552	0.0333451	0.400087	98.07	118.29	81.73	35.91	45.92	80.73
chr3L	2471458	2474372	2915	*	8.87394	9.32038	8.22404	0.701673	0.0337391	0.404155	631	761.09	525.84	198.15	253.38	445.49
chr3R	21345144	21346535	1392	*	8.037	8.39354	7.56237	0.436495	0.0338661	0.405017	331.91	400.34	276.6	125.26	160.18	281.61
chr3R	30288818	30289908	1091	*	7.15948	7.61144	6.49771	0.718611	0.0340203	0.405765	193.01	232.81	160.85	59.88	76.58	134.64
chr3L	3192076	3194688	2613	*	9.34689	9.2881	9.40338	-0.509646	0.0341208	0.405765	617.04	744.25	514.21	448.75	573.85	1008.92
chrX	14200170	14201550	1381	*	8.46016	8.79153	8.02925	0.367684	0.0342008	0.405765	437.35	527.52	364.47	173.12	221.38	389.23
chrX	2359055	2361639	2585	*	8.91776	9.37882	8.2361	0.748036	0.0342037	0.405765	657.09	792.55	547.58	199.81	255.51	449.23
chr3L	3551556	3551972	417	*	5.9541	6.38958	5.32736	0.666279	0.0342046	0.405765	82.75	99.81	68.96	26.61	34.02	59.82
chr3L	21685101	21689956	4856	*	9.4692	9.85452	8.94191	0.518044	0.0343007	0.406251	913.74	1102.12	761.46	325.91	416.75	732.72
chrX	6300992	6303779	2788	*	8.78186	9.20743	8.17558	0.637189	0.0346155	0.408249	583.49	703.78	486.25	191.6	245.01	430.78
chr2L	7812480	7813251	772	*	6.94686	7.3316	6.42063	0.515969	0.0346233	0.408249	158.98	191.76	132.49	56.77	72.59	127.63
chr2R	6145079	6147827	2749	*	9.03341	8.84263	9.20188	-0.753524	0.034636	0.408249	453.12	546.54	377.61	390.26	499.04	877.4
chr2R	7631444	7633852	2409	*	8.7005	9.07861	8.18668	0.497313	0.034805	0.40924	533.65	643.66	444.71	193.08	246.91	434.1
chr3L	1093164	1097223	4060	*	9.38339	9.76951	8.85458	0.520365	0.0348604	0.40924	861.46	1039.06	717.89	306.76	392.27	689.68
chr2L	3376168	3377566	1399	*	8.74926	8.74139	8.75709	-0.41004	0.0349409	0.40924	422.42	509.5	352.02	286.72	366.64	644.62
chrX	19268322	19269737	1416	*	7.51868	7.87276	7.0484	0.429593	0.0349426	0.40924	231.34	279.04	192.79	87.72	112.17	197.21
chr3L	23554639	23555435	797	*	6.86369	7.2524	6.32997	0.527355	0.0350724	0.409273	150.49	181.52	125.41	53.31	68.17	119.86
chr3L	8044352	8045998	1647	*	8.02741	8.46985	7.38604	0.688988	0.0350856	0.409273	349.94	422.09	291.62	110.85	141.75	249.22
chr3R	9612722	9613921	1200	*	7.54461	7.95228	6.97426	0.583139	0.0351124	0.409273	244.45	294.85	203.71	83.32	106.55	187.33
chr2L	20463034	20463739	706	*	7.20251	7.12943	7.27208	-0.53665	0.0352237	0.409921	138.19	166.68	115.16	102.43	130.98	230.29
chr3L	22380858	22381879	1022	*	7.16778	7.56735	6.61325	0.559116	0.0353425	0.410519	187.21	225.8	156.01	64.88	82.96	145.86
chr3R	9674880	9675443	564	*	6.45353	6.82066	5.95986	0.465631	0.0353867	0.410519	111.57	134.57	92.97	41.25	52.75	92.74
chr3R	22141463	22142132	670	*	6.69908	7.11095	6.12044	0.595278	0.0355425	0.411444	136.44	164.56	113.7	46.1	58.96	103.66
chr2R	9291164	9292761	1598	*	9.09313	9.06585	9.1199	-0.448413	0.035658	0.411444	528.95	638	440.79	368.7	471.48	828.94
chr3R	27916214	27917185	972	*	7.43517	7.44414	7.42615	-0.3762	0.0356607	0.411444	171.88	207.32	143.24	113.97	145.74	256.24
chr2L	18984281	18984588	308	*	5.56386	6.04714	4.8319	0.818487	0.0356902	0.411444	65.27	78.72	54.39	18.87	24.13	42.43
chr2L	8370582	8371597	1016	*	8.47503	8.8616	7.94537	0.521574	0.0359128	0.413309	459.12	553.77	382.6	163.34	208.88	367.24
chr3R	6432563	6432852	290	*	5.49342	5.99024	4.72953	0.863666	0.0359867	0.413309	62.74	75.68	52.29	17.58	22.48	39.53
chr4	400125	400514	390	*	5.85753	6.27695	5.26377	0.617262	0.036178	0.413309	76.54	92.32	63.78	25.46	32.56	57.24
chr3R	4913972	4914372	401	*	5.9225	6.37884	5.25122	0.73158	0.0362065	0.413309	82.14	99.07	68.45	25.24	32.28	56.75
chr3R	29744592	29745737	1146	*	8.58002	8.56184	8.59798	-0.430466	0.0362528	0.413309	372.98	449.88	310.82	256.78	328.36	577.31
chr2L	20964831	20965273	443	*	6.37179	6.76664	5.82637	0.544945	0.0362976	0.413309	107.47	129.62	89.56	37.6	48.08	84.54
chrX	9477405	9478093	689	*	6.58602	7.03071	5.93985	0.695433	0.0363128	0.413309	129.05	155.66	107.55	40.68	52.02	91.46
chr2L	4339689	4341065	1377	*	8.07448	8.55574	7.3472	0.813668	0.0363505	0.413309	371.41	447.98	309.51	107.9	137.98	242.6
chr3L	5755121	5755570	450	*	6.12098	6.53576	5.53655	0.603571	0.0363577	0.413309	91.57	110.45	76.31	30.76	39.33	69.16
chr2R	14078410	14078710	301	*	5.58605	6.00462	4.99402	0.614354	0.0364833	0.414097	63.37	76.44	52.81	21.12	27.01	47.48
chr2L	10729029	10729316	288	*	5.38354	5.17827	5.5632	-0.776905	0.0366031	0.414194	35.74	43.11	29.78	31.33	40.07	70.44
chr2R	6233996	6234648	653	*	6.57879	6.95983	6.0595	0.50514	0.0366745	0.414194	122.87	148.2	102.39	44.2	56.52	99.37
chr3R	29147734	29148939	1206	*	8.27108	8.2658	8.27635	-0.404851	0.0366833	0.414194	303.79	366.42	253.16	205.47	262.74	461.94
chr3L	21278458	21279253	796	*	6.92131	7.30044	6.4056	0.499817	0.0367431	0.414194	155.59	187.66	129.66	56.18	71.84	126.31
chr2L	2184440	2185127	688	*	6.54115	6.95086	5.9668	0.588764	0.0368309	0.414194	122.11	147.28	101.76	41.45	53	93.18
chr3L	2865220	2866087	868	*	7.18393	7.60671	6.58336	0.628298	0.0368595	0.414194	192.38	232.04	160.32	63.55	81.26	142.87
chr3L	7364925	7365525	601	*	7.20699	7.64571	6.57345	0.677169	0.0368861	0.414194	197.65	238.4	164.71	63.11	80.71	141.89
chr3L	3942019	3942389	371	*	5.98914	5.81783	6.14226	-0.717475	0.0370479	0.41466	55.67	67.15	46.4	46.81	59.85	105.23
chr3R	8028559	8030800	2242	*	9.05469	9.45863	8.49167	0.57235	0.0370547	0.41466	694.46	837.64	578.73	238.54	305.03	536.3
chr2R	22389086	22390675	1590	*	7.60169	7.9514	7.13913	0.417518	0.0370967	0.41466	244.3	294.67	203.59	93.41	119.45	210.01
chr2L	11106267	11107417	1151	*	7.98814	7.99709	7.97913	-0.376326	0.0373943	0.416075	252.16	304.15	210.14	167.21	213.82	375.94
chr2L	8433067	8433555	489	*	6.19964	6.59708	5.64924	0.552363	0.0375108	0.416075	95.55	115.25	79.63	33.26	42.53	74.77
chr3R	31602580	31602918	339	*	5.80778	6.21664	5.23508	0.585669	0.0375192	0.416075	73.4	88.54	61.17	24.96	31.92	56.11
chr2L	6788005	6789132	1128	*	7.82824	8.16247	7.39246	0.375333	0.0375382	0.416075	282.79	341.09	235.66	111.34	142.38	250.33
chr2L	13021109	13021554	446	*	5.99663	5.92853	6.06166	-0.526563	0.0376028	0.416075	60.12	72.51	50.1	44.26	56.6	99.52
chr3R	29778167	29778933	767	*	7.0543	6.99189	7.11412	-0.516196	0.0376475	0.416075	125.63	151.53	104.69	91.81	117.4	206.4
chr3R	18021339	18022041	703	*	7.89363	7.90061	7.88662	-0.380278	0.0377029	0.416075	235.85	284.48	196.55	156.83	200.54	352.59
chr2R	23659314	23660541	1228	*	8.50617	8.89985	7.96301	0.542174	0.03771	0.416075	471.45	568.65	392.88	165.35	211.45	371.76
chr2R	8194048	8196453	2406	*	9.2175	9.66078	8.57435	0.691812	0.0377324	0.416075	798.92	963.63	665.77	252.61	323.02	567.93
chr3R	31542934	31543650	717	*	6.80033	7.20273	6.24031	0.567288	0.0378345	0.416427	145.4	175.37	121.17	50.1	64.06	112.64
chr2R	17846067	17846506	440	*	6.26987	6.72404	5.60332	0.725046	0.0379629	0.416427	104.34	125.85	86.95	32.22	41.2	72.43
chr3R	29793490	29795301	1812	*	8.47777	8.85605	7.96363	0.497768	0.0380897	0.416427	457.36	551.65	381.14	165.42	211.54	371.92
chr3R	16113752	16115871	2120	*	8.48868	8.87505	7.9594	0.520998	0.0381792	0.416427	463.42	558.96	386.19	164.94	210.92	370.83
chr3R	11989742	11993247	3506	*	9.25645	9.62394	8.76213	0.467245	0.0382099	0.416427	778.77	939.33	648.99	287.72	367.92	646.87
chr3L	22159227	22160090	864	*	7.15022	7.52661	6.6396	0.492087	0.0382601	0.416427	181.99	219.51	151.66	66.07	84.49	148.55
chrX	18409535	18410132	598	*	7.60733	7.97599	7.11087	0.470343	0.0383347	0.416427	248.5	299.73	207.09	91.6	117.13	205.94
chr3R	19251039	19251849	811	*	7.1207	7.58458	6.4328	0.75658	0.0383898	0.416427	189.45	228.51	157.88	57.25	73.21	128.71
chr3R	4195244	4196210	967	*	7.39334	7.7562	6.9074	0.453963	0.038401	0.416427	213.39	257.38	177.82	79.55	101.73	178.85
chr3R	27151727	27153151	1425	*	7.84896	8.23785	7.3149	0.528177	0.0384032	0.416427	297.96	359.39	248.3	105.52	134.93	237.23
chr3R	14035437	14036212	776	*	7.88295	8.21019	7.459	0.356533	0.0384395	0.416427	292.3	352.56	243.59	116.6	149.1	262.14
chr3R	20963289	20963584	296	*	5.59368	5.9982	5.02953	0.572565	0.0384437	0.416427	63.09	76.1	52.57	21.64	27.68	48.66
chr3L	4352062	4353474	1413	*	7.39723	7.85988	6.71204	0.752788	0.0385481	0.416943	229.29	276.56	191.07	69.48	88.84	156.2
chr3L	23124693	23127184	2492	*	9.01796	8.97915	9.05575	-0.470953	0.0386875	0.417662	498.09	600.78	415.08	352.66	450.97	792.88
chrX	11776311	11777005	695	*	6.80932	7.22233	6.2284	0.598742	0.0387282	0.417662	147.39	177.77	122.82	49.69	63.54	111.71
chr2L	6341533	6341974	442	*	6.25909	6.66826	5.68579	0.586961	0.0388573	0.41805	100.38	121.08	83.65	34.11	43.62	76.69
chr3R	29879864	29881309	1446	*	8.10811	8.59996	7.35604	0.849012	0.0388778	0.41805	382.97	461.92	319.14	108.57	138.83	244.09
chr2R	4223930	4224507	578	*	6.61608	6.97056	6.14512	0.430393	0.0389793	0.418529	123.78	149.3	103.15	46.9	59.97	105.44
chr2L	10403037	10406301	3265	*	9.98019	10.3272	9.52235	0.410341	0.0391477	0.419725	1267.99	1529.41	1056.67	487.33	623.17	1095.64
chr2R	7497087	7497413	327	*	5.51294	5.96484	4.85131	0.717039	0.039249	0.420198	61.65	74.36	51.37	19.13	24.46	43.01
chr3L	319446	319867	422	*	6.85945	6.78719	6.92825	-0.534927	0.039312	0.420261	109.01	131.48	90.84	80.71	103.21	181.45
chr4	398651	399039	389	*	6.18223	6.56111	5.66698	0.498768	0.039511	0.421776	93.2	112.41	77.67	33.67	43.06	75.7
chr3R	15332743	15333496	754	*	6.82003	6.73792	6.89771	-0.553625	0.0397106	0.421857	105.35	127.07	87.79	79.02	101.04	177.65
chrX	5004481	5005883	1403	*	7.93441	8.35479	7.33872	0.621252	0.0397445	0.421857	323.12	389.73	269.27	107.27	137.17	241.17
chr2R	15897775	15898449	675	*	6.51824	6.91014	5.97848	0.536412	0.0397673	0.421857	118.71	143.18	98.92	41.78	53.43	93.94
chr2R	16306214	16307876	1663	*	7.69452	8.0501	7.22158	0.433785	0.0398286	0.421857	261.6	315.53	218	98.91	126.48	222.37
chrX	18864470	18867512	3043	*	8.91909	9.29666	8.40626	0.495802	0.0398315	0.421857	620.71	748.68	517.27	224.83	287.5	505.47
chr3L	1557929	1559107	1179	*	7.90678	7.9194	7.89404	-0.36891	0.0398893	0.421857	238.94	288.21	199.12	157.63	201.58	354.4
chr3R	26870312	26872031	1720	*	8.83703	9.17074	8.40214	0.37403	0.0399201	0.421857	568.83	686.11	474.03	224.18	286.68	504.02
chrX	340592	340911	320	*	6.28719	6.6814	5.74301	0.543028	0.0400581	0.422635	101.3	122.19	84.42	35.49	45.39	79.79
chr2L	19545848	19549612	3765	*	9.87979	10.2354	9.40686	0.433983	0.0401142	0.422635	1189.79	1435.08	991.5	449.84	575.23	1011.35
chr3L	4547029	4547627	599	*	6.73771	7.12243	6.21153	0.515831	0.0402189	0.422635	137.53	165.88	114.61	49.11	62.8	110.41
chr3L	484767	485320	554	*	6.51461	6.92737	5.93418	0.597895	0.0402236	0.422635	120.13	144.9	100.11	40.52	51.82	91.1
chr3L	3779704	3780709	1006	*	6.92731	7.36426	6.2975	0.671578	0.0403291	0.423139	162.62	196.15	135.52	52.12	66.65	117.19
chr2R	11633591	11635295	1705	*	8.42985	8.81582	7.90132	0.519839	0.0404389	0.423687	444.78	536.48	370.65	158.43	202.6	356.2
chr2R	8913450	8915121	1672	*	8.98474	9.02011	8.94848	-0.32275	0.0407247	0.426074	512.44	618.09	427.04	327.39	418.65	736.06
chr3R	18795399	18796381	983	*	7.53071	7.93759	6.96192	0.58079	0.0408281	0.426537	241.98	291.86	201.65	82.61	105.64	185.74
chrX	13277251	13278875	1625	*	8.1705	8.20483	8.13532	-0.324811	0.0408849	0.426537	291.22	351.26	242.69	186.33	238.27	418.92
chr3L	5622473	5622736	264	*	5.51991	6.06392	4.63621	1.03022	0.0410169	0.427176	66.03	79.64	55.03	16.48	21.07	37.05
chr3R	31503647	31506678	3032	*	9.43755	9.87125	8.81453	0.662126	0.0411191	0.427176	924.4	1114.98	770.34	298.36	381.53	670.8
chrX	949407	950022	616	*	6.65324	7.05653	6.09151	0.569796	0.0411204	0.427176	131.38	158.47	109.49	45.19	57.79	101.6
chr3L	16801479	16802130	652	*	6.9585	7.36053	6.39921	0.566239	0.0415049	0.430562	162.2	195.64	135.17	55.93	71.52	125.75
chrX	339558	340282	725	*	7.37406	7.76105	6.84361	0.522573	0.0416219	0.430819	214.11	258.25	178.42	76.11	97.33	171.11
chr3R	22524161	22525083	923	*	7.18251	7.64947	6.48775	0.766546	0.0416693	0.430819	198.17	239.03	165.14	59.47	76.05	133.71
chr2L	15035521	15036056	536	*	6.23003	6.08604	6.36094	-0.668259	0.0417054	0.430819	67.05	80.87	55.88	54.47	69.65	122.46
chrX	22824925	22828427	3503	*	9.24296	9.73708	8.48551	0.856906	0.041773	0.430913	842.31	1015.96	701.93	237.52	303.73	534.01
chr2R	15232755	15233118	364	*	5.71511	6.15661	5.07573	0.68467	0.0418702	0.43131	70.41	84.93	58.68	22.35	28.58	50.25
chr3L	26370197	26372660	2464	*	10.2984	10.0851	10.4842	-0.793511	0.0421247	0.432278	1072.09	1293.12	893.42	949.23	1213.84	2134.13
chr2R	14004448	14005197	750	*	7.12175	7.52591	6.55831	0.572591	0.0422002	0.432278	181.9	219.41	151.59	62.45	79.86	140.41
chr3R	20948365	20949990	1626	*	8.603	8.95811	8.1309	0.432605	0.0422374	0.432278	490.88	592.09	409.07	185.76	237.54	417.64
chr3L	17621282	17621728	447	*	6.84531	6.83509	6.85546	-0.41437	0.0423251	0.432278	112.69	135.92	93.91	76.74	98.13	172.53
chr2R	20180702	20181074	373	*	6.41746	6.82568	5.84604	0.584249	0.0423496	0.432278	111.96	135.04	93.3	38.12	48.75	85.7
chr2L	23400065	23400781	717	*	7.92409	8.37463	7.26539	0.714356	0.0424346	0.432278	327.59	395.13	273	101.96	130.38	229.22
chr3R	30286257	30288251	1995	*	7.98004	8.37308	7.4381	0.540249	0.0424603	0.432278	327.24	394.71	272.7	114.92	146.96	258.37
chr3L	7609840	7611190	1351	*	8.31056	8.78931	7.58906	0.80543	0.0424884	0.432278	436.68	526.71	363.91	127.6	163.17	286.87
chr3R	6423855	6424944	1090	*	7.57163	7.95892	7.04062	0.523487	0.0424932	0.432278	245.58	296.21	204.65	87.25	111.57	196.15
chrX	2333978	2334592	615	*	6.39697	6.79206	5.85109	0.545674	0.0428095	0.433969	109.38	131.93	91.15	38.25	48.92	86
chr2L	20428538	20430272	1735	*	8.48981	8.43516	8.54247	-0.501598	0.0428343	0.433969	341.63	412.06	284.69	247.09	315.96	555.51
chr3L	959688	960287	600	*	6.83664	7.23595	6.28264	0.558212	0.0428381	0.433969	148.78	179.46	123.99	51.59	65.97	115.99
chrX	19713721	19716388	2668	*	8.28457	8.6692	7.75858	0.515934	0.0428954	0.433969	401.8	484.63	334.83	143.51	183.51	322.64
chr3L	14363312	14366006	2695	*	9.76291	10.1978	9.13738	0.665858	0.0430157	0.434588	1159.21	1398.2	966.02	373.19	477.22	839.04
chr2R	21025143	21030811	5669	*	10.4949	10.8501	10.0227	0.432946	0.0430792	0.434634	1821.92	2197.53	1518.28	689.34	881.49	1549.81
chrX	6975119	6978799	3681	*	8.76505	9.1032	8.32256	0.386063	0.0431788	0.435042	542.82	654.73	452.36	212.15	271.29	476.98
chr3R	14025307	14025924	618	*	6.7272	6.54295	6.89057	-0.741207	0.0432641	0.435304	92.03	111.01	76.69	78.63	100.55	176.78
chr3R	13406431	13407048	618	*	6.91707	7.32008	6.35587	0.5691	0.0435669	0.437752	157.72	190.23	131.43	54.28	69.41	122.03
chr2R	10096121	10097769	1649	*	8.17299	8.18521	8.16068	-0.36977	0.0436424	0.437913	287.28	346.51	239.41	189.63	242.5	426.35
chr3L	3470856	3472375	1520	*	9.1156	9.09323	9.13762	-0.438751	0.0438636	0.439533	539.08	650.22	449.24	373.26	477.3	839.18
chr3L	16629721	16630074	354	*	5.7093	6.1197	5.13357	0.590168	0.0440576	0.440604	68.63	82.78	57.19	23.26	29.75	52.3
chr3R	4729964	4733271	3308	*	9.93361	10.3526	9.34075	0.617276	0.0440903	0.440604	1290.49	1556.54	1075.42	429.69	549.47	966.06
chr2R	5607483	5609739	2257	*	9.88694	9.87709	9.89672	-0.414032	0.0442087	0.441028	928.15	1119.5	773.47	631.71	807.8	1420.25
chr3R	27288420	27289339	920	*	7.97583	7.94649	8.00459	-0.452337	0.0442527	0.441028	243.47	293.67	202.9	170.19	217.63	382.63
chr2L	10053855	10054391	537	*	6.44778	6.87163	5.84502	0.631159	0.0444227	0.442109	115.58	139.41	96.32	38.09	48.71	85.64
chr3L	16178184	16184063	5880	*	10.2624	10.1548	10.3625	-0.602049	0.0445645	0.442109	1125.18	1357.15	937.66	872.41	1115.6	1961.41
chr3L	10315888	10317209	1322	*	7.40091	7.85108	6.743	0.713048	0.0446544	0.442109	227.89	274.87	189.91	70.98	90.77	159.59
chr3R	31964041	31965389	1349	*	7.98562	8.35951	7.47959	0.485199	0.0448003	0.442109	324.18	391.01	270.15	118.27	151.24	265.91
chr3R	4705438	4705926	489	*	6.40544	6.79369	5.8726	0.525794	0.0448171	0.442109	109.5	132.08	91.25	38.83	49.65	87.29
chr2R	22303096	22303884	789	*	6.81214	7.19149	6.296	0.500416	0.0448765	0.442109	144.27	174.01	120.23	52.07	66.59	117.07
chr3R	22626011	22627624	1614	*	8.64382	9.00902	8.15364	0.460761	0.0448932	0.442109	508.51	613.35	423.77	188.71	241.32	424.27
chrX	5328812	5330486	1675	*	8.73959	8.75613	8.72287	-0.361094	0.0449409	0.442109	426.75	514.73	355.63	280	358.05	629.51
chr3R	18458691	18459340	650	*	6.56214	6.94443	6.04052	0.508726	0.0449423	0.442109	121.56	146.62	101.3	43.62	55.78	98.07
chr3L	16957495	16958477	983	*	7.15387	7.54916	6.60762	0.546561	0.0449622	0.442109	184.86	222.97	154.05	64.63	82.64	145.29
chr2L	7468458	7469217	760	*	6.88113	7.43517	5.9701	1.06925	0.045199	0.443108	170.82	206.03	142.35	41.54	53.12	93.4
chr3L	16113240	16114242	1003	*	8.63287	8.54109	8.71915	-0.572345	0.0453225	0.443108	367.66	443.45	306.38	279.28	357.13	627.89
chr2L	22244355	22245455	1101	*	7.85533	8.23201	7.34415	0.493102	0.0453356	0.443108	296.76	357.94	247.3	107.68	137.69	242.08
chr3L	10927884	10928602	719	*	6.24363	6.66927	5.63721	0.636508	0.0454273	0.443108	100.45	121.16	83.71	32.98	42.18	74.15
chr2L	10488431	10489067	637	*	6.78606	6.78147	6.79063	-0.403169	0.0454814	0.443108	108.58	130.96	90.48	73.37	93.82	164.95
chrX	1086566	1087851	1286	*	7.58642	8.06086	6.87475	0.791078	0.0455357	0.443108	263.56	317.9	219.64	77.77	99.45	174.85
chr3R	4166644	4167359	716	*	6.40052	6.8486	5.74711	0.705845	0.045538	0.443108	113.75	137.2	94.79	35.59	45.51	80.02
chr4	1061986	1063658	1673	*	8.94083	9.2617	8.52755	0.339593	0.0455459	0.443108	605.85	730.76	504.88	244.54	312.71	549.8
chr2R	23430828	23431160	333	*	5.73962	5.37512	6.03036	-1.0472	0.0456246	0.443288	40.96	49.41	34.14	43.31	55.39	97.38
chrX	20230991	20231529	539	*	6.6958	7.11236	6.10778	0.609361	0.0457577	0.443339	136.57	164.72	113.81	45.7	58.44	102.75
chr2R	16831154	16832003	850	*	7.29562	7.64004	6.84229	0.402947	0.0457793	0.443339	196.88	237.47	164.07	76.04	97.24	170.96
chrX	14208748	14209899	1152	*	8.45666	8.84176	7.92975	0.517348	0.0458467	0.443339	452.85	546.21	377.38	161.59	206.63	363.29
chr2R	25189698	25190881	1184	*	8.09559	8.11332	8.07764	-0.358621	0.0459043	0.443339	273.32	329.67	227.77	179.03	228.93	402.5
chrX	13644111	13645249	1139	*	7.46937	7.88026	6.89265	0.592707	0.045983	0.443339	232.55	280.49	193.79	78.74	100.69	177.03
chr2R	5893988	5894416	429	*	6.54652	6.99056	5.90175	0.693352	0.0459915	0.443339	125.51	151.39	104.59	39.62	50.66	89.08
chr3L	7742232	7744228	1997	*	7.97349	8.39067	7.38425	0.611624	0.0461411	0.443646	331.25	399.55	276.05	110.71	141.57	248.91
chr2R	19809252	19810064	813	*	7.10194	7.50701	6.5367	0.575307	0.0461842	0.443646	179.54	216.55	149.62	61.52	78.68	138.32
chr3L	12390292	12391319	1028	*	7.84412	8.23636	7.30369	0.53789	0.0462043	0.443646	297.65	359.02	248.05	104.7	133.88	235.39
chr3R	13405310	13405840	531	*	6.28302	6.70707	5.67984	0.631633	0.0464049	0.444991	103.12	124.38	85.94	33.97	43.44	76.38
chr3R	27582871	27583217	347	*	6.27651	6.1742	6.37203	-0.591298	0.0465386	0.445692	71.28	85.97	59.4	54.89	70.19	123.4
chr2R	10467890	10469081	1192	*	8.06985	8.04688	8.09246	-0.439836	0.0467234	0.44688	261.02	314.83	217.52	180.88	231.3	406.66
chr3L	21025397	21026221	825	*	7.35193	7.34411	7.35971	-0.409743	0.0470667	0.449023	160.37	193.43	133.64	108.84	139.18	244.71
chr3R	17381751	17382864	1114	*	7.30242	7.77497	6.59507	0.784739	0.0470696	0.449023	216.18	260.75	180.15	64.07	81.92	144.04
chr3L	199287	200700	1414	*	8.4348	8.42493	8.4446	-0.413984	0.0471976	0.449661	339.21	409.15	282.68	230.88	295.24	519.08
chr2R	16839996	16841013	1018	*	7.1081	7.52108	6.52725	0.598794	0.0474289	0.45128	181.3	218.67	151.08	61.12	78.16	137.42
chrX	3384730	3385149	420	*	5.93834	6.32074	5.41651	0.50864	0.0478969	0.455145	78.9	95.16	65.75	28.3	36.19	63.63
chr3R	29199128	29200963	1836	*	8.94781	9.38087	8.32611	0.660119	0.0480268	0.455584	658.02	793.69	548.36	212.68	271.96	478.15
chr3R	21027690	21030015	2326	*	7.89276	8.34321	7.23426	0.714075	0.0480671	0.455584	320.53	386.62	267.12	99.78	127.59	224.33
chr2L	11154961	11155614	654	*	7.42319	7.85386	6.80646	0.652433	0.0481735	0.456006	228.33	275.4	190.28	74.17	94.85	166.76
chr2L	9136028	9138992	2965	*	9.49345	9.94342	8.83597	0.712848	0.0483383	0.456977	971.82	1172.18	809.86	302.83	387.25	680.85
chr2L	18708061	18709301	1241	*	8.30059	8.32881	8.2718	-0.337315	0.0487876	0.4601	317.35	382.78	264.46	204.82	261.91	460.49
chr2R	11831590	11832217	628	*	6.51186	6.9064	5.96705	0.544097	0.0488239	0.4601	118.4	142.81	98.67	41.45	53.01	93.2
chr2L	10515792	10517708	1917	*	9.00463	9.32582	8.59083	0.340435	0.048901	0.4601	633.39	763.97	527.83	255.51	326.73	574.45
chr3L	5553727	5554119	393	*	6.44312	6.86268	5.84908	0.618206	0.0489617	0.4601	114.87	138.55	95.72	38.2	48.85	85.88
chr3R	29051101	29053086	1986	*	9.11208	9.51568	8.54972	0.571349	0.0489814	0.4601	722.47	871.42	602.07	248.33	317.55	558.31
chr3L	9528338	9530017	1680	*	8.7391	9.22403	8.00331	0.825984	0.0491112	0.460164	590.24	711.92	491.87	170.04	217.44	382.29
chr3R	14275221	14276890	1670	*	8.22344	8.6215	7.67183	0.554962	0.0492008	0.460164	388.73	468.87	323.95	135.13	172.8	303.81
chr3R	23957992	23958991	1000	*	7.86336	7.86516	7.86156	-0.390651	0.0492047	0.460164	230.13	277.57	191.78	154.13	197.09	346.52
chr2L	21798208	21799883	1676	*	7.58082	7.9353	7.10984	0.430703	0.0492385	0.460164	241.59	291.4	201.33	91.53	117.05	205.79
chrX	17912414	17912676	263	*	5.5912	6.0089	5.00091	0.611818	0.0493798	0.46053	63.56	76.66	52.97	21.22	27.13	47.71
chr2R	15546019	15546829	811	*	6.99236	7.39382	6.43417	0.56458	0.0494029	0.46053	165.99	200.21	138.33	57.3	73.28	128.84
chr3R	8980840	8981655	816	*	7.57412	7.96889	7.02885	0.545191	0.0495693	0.461497	247.28	298.26	206.07	86.54	110.66	194.56
chr3L	23097064	23097667	604	*	6.7861	6.64767	6.9124	-0.65844	0.0496522	0.461591	98.96	119.36	82.47	79.83	102.08	179.47
chrX	2947634	2949272	1639	*	8.93142	9.24592	8.52868	0.32269	0.0497251	0.461591	599.26	722.81	499.39	244.74	312.96	550.23
chrX	10029478	10029890	413	*	5.987	6.41263	5.38064	0.636208	0.0497678	0.461591	84.08	101.42	70.07	27.61	35.3	62.07
chr3L	10386457	10387743	1287	*	7.66453	8.08446	7.06973	0.619851	0.0498992	0.461616	267.91	323.14	223.26	89.02	113.84	200.15
chrX	5993822	5994974	1153	*	7.25765	7.16953	7.3407	-0.565167	0.0499304	0.461616	142.09	171.38	118.41	107.42	137.36	241.51
chr2R	18307471	18307795	325	*	6.33355	6.28288	6.3825	-0.49329	0.0501337	0.461616	76.85	92.7	64.04	55.29	70.7	124.3
chr3R	29838232	29838676	445	*	6.11804	6.52152	5.55592	0.570056	0.0501807	0.461616	90.68	109.37	75.56	31.18	39.87	70.09
chr2L	17781285	17781863	579	*	6.24465	6.69482	5.58675	0.712378	0.0501815	0.461616	102.25	123.33	85.21	31.85	40.73	71.6
chr2L	13889823	13890846	1024	*	7.30639	7.81849	6.50519	0.918023	0.0502393	0.461616	222.8	268.74	185.67	60.2	76.98	135.34
chrX	378397	379464	1068	*	7.27246	7.60513	6.83935	0.371005	0.050343	0.461616	192.17	231.79	160.14	75.89	97.04	170.61
chr3L	12800351	12802767	2417	*	8.96145	9.45206	8.21233	0.845027	0.0503631	0.461616	691.31	833.83	576.1	196.55	251.34	441.89
chrX	5965300	5965811	512	*	6.72363	7.07867	6.25165	0.432014	0.0503836	0.461616	133.42	160.92	111.18	50.49	64.57	113.52
chr2R	25253376	25253906	531	*	6.81613	6.77418	6.85689	-0.476632	0.0503981	0.461616	108.03	130.3	90.03	76.81	98.23	172.7
chr3L	22178264	22182442	4179	*	9.90218	10.2939	9.36283	0.536501	0.0506519	0.462418	1239.03	1494.47	1032.53	436.32	557.94	980.95
chr2L	9703636	9706874	3239	*	10.0518	10.4063	9.58075	0.431075	0.0507084	0.462418	1339.49	1615.64	1116.25	507.46	648.92	1140.9
chr2L	9129516	9129992	477	*	6.12391	6.56169	5.49235	0.673553	0.0507228	0.462418	93.24	112.46	77.7	29.83	38.15	67.07
chrX	6050876	6051419	544	*	6.4445	6.87816	5.82156	0.661084	0.0509653	0.462418	116.1	140.04	96.76	37.48	47.92	84.26
chr3L	659590	661792	2203	*	8.74756	9.1163	8.25094	0.470757	0.0510016	0.462418	547.77	660.7	456.48	201.88	258.15	453.88
chrX	3352026	3352589	564	*	6.54109	6.91897	6.02769	0.49615	0.0510308	0.462418	119.44	144.06	99.53	43.23	55.29	97.2
chr3L	8366438	8366949	512	*	6.23334	6.68133	5.58014	0.705533	0.0510754	0.462418	101.3	122.18	84.42	31.7	40.54	71.28
chr3R	7976620	7980921	4302	*	10.348	10.7291	9.82851	0.506099	0.0510766	0.462418	1675.35	2020.75	1396.14	602.54	770.5	1354.66
chr3L	10789380	10790045	666	*	6.55155	6.95688	5.9858	0.575818	0.0511704	0.462418	122.62	147.9	102.18	42	53.7	94.42
chr3L	20919188	20929610	10423	*	10.8634	11.2123	10.4023	0.415569	0.0511795	0.462418	2341.89	2824.71	1951.6	896.82	1146.81	2016.29
chrX	1574973	1578517	3545	*	9.79832	10.1892	9.26044	0.534254	0.0511826	0.462418	1152.35	1389.92	960.3	406.42	519.72	913.75
chr2R	17143153	17143528	376	*	6.39743	6.80936	5.81868	0.595243	0.0512401	0.462418	110.7	133.52	92.25	37.4	47.83	84.09
chr3R	10503448	10504265	818	*	6.55115	6.95513	5.98805	0.571851	0.0514667	0.463894	122.47	147.72	102.06	42.06	53.79	94.57
chr3L	10343559	10344051	493	*	6.39546	6.83273	5.765	0.672179	0.0515433	0.464016	112.51	135.7	93.76	36.04	46.08	81.02
chrX	20173082	20173701	620	*	7.11417	7.4653	6.64913	0.421302	0.0516329	0.464216	174.42	210.38	145.35	66.51	85.05	149.54
chr3R	14431674	14431990	317	*	5.84953	6.2744	5.24471	0.633843	0.0517252	0.464216	76.4	92.15	63.67	25.13	32.13	56.49
chr2R	23861936	23863195	1260	*	8.83009	8.85686	8.80281	-0.340317	0.0517714	0.464216	457.61	551.96	381.35	295.95	378.45	665.37
chr3R	31691031	31691352	322	*	5.53794	5.9184	5.01973	0.502719	0.051818	0.464216	59.69	72	49.75	21.5	27.49	48.33
chrX	4389118	4391068	1951	*	8.24263	8.60103	7.76467	0.441701	0.0519439	0.464778	383.25	462.27	319.38	144.11	184.29	324.01
chr2R	19963910	19966240	2331	*	8.29329	8.66053	7.79941	0.46646	0.0522196	0.466143	399.39	481.73	332.83	147.63	188.78	331.91
chr3L	14349978	14353633	3656	*	9.35288	9.71332	8.87128	0.447487	0.0522791	0.466143	828.55	999.37	690.47	310.34	396.84	697.72
chrX	1275030	1276398	1369	*	8.659	8.59495	8.72033	-0.519679	0.0522867	0.466143	381.64	460.32	318.04	279.5	357.42	628.4
chr3R	7999619	8002228	2610	*	9.39273	9.41355	9.37161	-0.35246	0.0525278	0.467373	673.1	811.87	560.92	438.98	561.35	986.94
chr2R	15480076	15482738	2663	*	9.04026	9.39208	8.57398	0.423532	0.0525544	0.467373	663.16	799.88	552.64	252.54	322.94	567.78
chr2L	1887203	1888109	907	*	7.28041	7.75612	6.56587	0.795089	0.0526152	0.467373	213.38	257.37	177.81	62.78	80.28	141.15
chr3L	16812210	16812502	293	*	5.74693	6.18394	5.117	0.670828	0.0527065	0.467508	71.76	86.55	59.8	23	29.41	51.7
chr3L	7322801	7324044	1244	*	8.30127	8.31064	8.29183	-0.375508	0.0527576	0.467508	313.38	377.99	261.15	207.68	265.57	466.92
chr3R	25207335	25208161	827	*	7.48795	7.47922	7.49663	-0.411582	0.0529964	0.468204	176.11	212.42	146.76	119.68	153.04	269.07
chr3L	27174311	27177114	2804	*	9.11186	9.08492	9.1383	-0.447746	0.053039	0.468204	535.98	646.48	446.66	373.43	477.53	839.58
chr3R	29736473	29737195	723	*	7.77333	8.1326	7.29382	0.444048	0.0530718	0.468204	277	334.1	230.83	103.98	132.97	233.78
chr3L	8628219	8628861	643	*	7.13827	7.04284	7.22778	-0.578898	0.0532563	0.468204	130.14	156.98	108.45	99.33	127.02	223.32
chrX	16836155	16836700	546	*	6.52244	6.89994	6.00974	0.495015	0.0532568	0.468204	117.87	142.17	98.23	42.7	54.6	96
chr2L	22569820	22570691	872	*	6.63991	7.04123	6.08199	0.56397	0.053327	0.468204	130	156.8	108.33	44.89	57.41	100.93
chr3L	23685872	23686946	1075	*	9.25145	9.07239	9.41072	-0.732645	0.0533574	0.468204	531.35	640.89	442.8	451.04	576.78	1014.07
chr2R	16615293	16615822	530	*	5.87083	6.27725	5.30296	0.578503	0.0535751	0.468204	76.55	92.33	63.79	26.16	33.45	58.82
chr3R	5553745	5555922	2178	*	9.09654	9.4073	8.69993	0.312831	0.0535841	0.468204	670.19	808.36	558.5	275.58	352.4	619.58
chr2L	11071502	11072843	1342	*	7.71175	8.14533	7.08897	0.661468	0.0536439	0.468204	279.45	337.06	232.88	90.22	115.37	202.84
chr3R	11976427	11977150	724	*	7.65535	8.05535	7.1	0.560518	0.0536888	0.468204	262.56	316.69	218.8	90.91	116.25	204.39
chr3L	11561215	11563206	1992	*	9.88981	10.2216	9.45823	0.368833	0.0536997	0.468204	1178.47	1421.43	982.07	466.14	596.08	1048.01
chr3R	31716268	31718080	1813	*	8.23337	8.55062	7.82608	0.32993	0.0537447	0.468204	370.09	446.39	308.41	150.38	192.3	338.1
chr4	232388	232854	467	*	6.20164	6.57633	5.69413	0.486846	0.0537666	0.468204	94.19	113.61	78.49	34.31	43.87	77.14
chr2L	23418673	23418986	314	*	5.4881	5.93813	4.8305	0.710824	0.0538254	0.468204	60.52	72.99	50.43	18.86	24.11	42.39
chrX	17594870	17597222	2353	*	8.35762	8.7523	7.81252	0.545103	0.0538546	0.468204	425.62	513.37	354.69	148.97	190.5	334.93
chr3L	4713595	4714241	647	*	6.52581	6.97308	5.87412	0.703403	0.0539499	0.468479	124	149.57	103.34	38.87	49.7	87.39
chr2L	13514566	13515100	535	*	6.5423	6.90177	6.06244	0.44426	0.0541883	0.469994	118.02	142.35	98.35	44.29	56.63	99.57
chr3L	20739823	20740242	420	*	6.17542	6.58908	5.59323	0.600255	0.054381	0.470755	95.02	114.61	79.19	31.99	40.91	71.93
chr2R	19934414	19936283	1870	*	8.13527	8.49602	7.65311	0.448238	0.0544555	0.470755	356.35	429.81	296.96	133.39	170.57	299.9
chr4	225680	232010	6331	*	10.9283	11.284	10.4552	0.434337	0.0544681	0.470755	2461.17	2968.58	2051	930.32	1189.65	2091.59
chr2L	13553266	13553804	539	*	6.3069	6.67674	5.8083	0.473212	0.0547652	0.471918	100.98	121.79	84.15	37.13	47.49	83.49
chr3L	13097517	13098458	942	*	7.48433	7.88448	6.92868	0.560916	0.0547682	0.471918	233.23	281.31	194.36	80.73	103.24	181.51
chr2R	11637115	11640924	3810	*	9.68693	10.0685	9.16667	0.507279	0.054795	0.471918	1059.83	1278.33	883.21	380.85	487.01	856.25
chr2L	3465576	3466723	1148	*	7.87646	7.85501	7.89759	-0.43681	0.0551311	0.472356	228.51	275.62	190.43	158.02	202.07	355.28
chr2L	8988498	8989074	577	*	7.20686	7.54414	6.76587	0.383467	0.055135	0.472356	184.22	222.2	153.52	72.12	92.22	162.14
chr2L	84219	85193	975	*	7.23748	7.64039	6.67646	0.56896	0.0551615	0.472356	196.93	237.53	164.11	67.78	86.68	152.4
chrX	10107345	10108264	920	*	7.17178	7.53942	6.67719	0.467344	0.0551792	0.472356	183.62	221.47	153.02	67.82	86.72	152.47
chr3L	18823682	18825171	1490	*	7.88011	8.37308	7.1254	0.852727	0.0552228	0.472356	327.24	394.7	272.7	92.53	118.32	208.02
chr4	238007	238792	786	*	6.88562	7.23364	6.42601	0.41269	0.0552313	0.472356	148.55	179.17	123.79	56.98	72.87	128.11
chr3R	14125289	14126138	850	*	7.18358	7.08717	7.27396	-0.580753	0.0553787	0.473067	134.2	161.87	111.84	102.56	131.15	230.59
chr2L	11001146	11001460	315	*	6.15966	6.53262	5.65533	0.481956	0.0556693	0.474547	91.38	110.21	76.15	33.4	42.71	75.09
chr2R	11658661	11659973	1313	*	8.07868	8.44869	7.57977	0.474225	0.0556954	0.474547	344.85	415.94	287.38	126.78	162.12	285.03
chr3L	2372987	2374147	1161	*	8.03325	8.05168	8.01458	-0.357197	0.055784	0.474547	261.89	315.88	218.24	171.37	219.14	385.29
chr2L	16824717	16825177	461	*	6.6931	6.69229	6.69392	-0.39562	0.0558999	0.474547	102.07	123.11	85.06	68.61	87.73	154.25
chr3R	6425313	6427061	1749	*	8.12508	8.575	7.46773	0.712469	0.0559913	0.474547	376.4	454	313.67	117.31	150	263.73
chr3R	23685849	23687504	1656	*	8.10736	8.52652	7.51411	0.617644	0.0560258	0.474547	363.96	439	303.31	121.14	154.91	272.35
chr3R	22726760	22727671	912	*	7.64745	7.66753	7.62708	-0.353791	0.0560636	0.474547	200.67	242.04	167.22	131.01	167.52	294.54
chr2R	17855696	17856282	587	*	6.50458	6.88556	5.98541	0.504952	0.0561255	0.474547	116.7	140.76	97.25	41.99	53.69	94.39
chr3L	26529558	26530437	880	*	7.10245	6.75566	7.38183	-1.01969	0.0561327	0.474547	106.65	128.64	88.88	110.52	141.33	248.49
chr2L	7908594	7909553	960	*	7.93395	8.30505	7.43305	0.477284	0.0562399	0.474908	312.17	376.52	260.14	114.52	146.44	257.47
chr3R	23995068	23997015	1948	*	9.10736	9.44195	8.67097	0.376424	0.0564489	0.475519	686.48	828.01	572.07	270.1	345.4	607.26
chr2L	9529871	9531562	1692	*	8.50541	8.98625	7.77909	0.812386	0.0564665	0.475519	500.55	603.75	417.13	145.56	186.14	327.26
chrX	11533251	11533935	685	*	7.06558	7.42521	6.58543	0.444898	0.0565553	0.475519	169.64	204.61	141.37	63.64	81.38	143.08
chr2L	10032780	10033476	697	*	6.9572	7.34647	6.42243	0.528995	0.056627	0.475519	160.63	193.75	133.86	56.84	72.68	127.79
chr3R	21213372	21213798	427	*	6.17401	6.53385	5.69348	0.445109	0.0567067	0.475519	91.45	110.31	76.21	34.29	43.85	77.1
chr2R	12168457	12169171	715	*	7.05396	7.05253	7.05539	-0.396937	0.0568457	0.475519	131.02	158.03	109.19	88.14	112.71	198.17
chrX	22514476	22515116	641	*	6.83662	7.24167	6.27143	0.575082	0.0568822	0.475519	149.37	180.17	124.48	51.19	65.46	115.09
chrX	1314339	1316240	1902	*	8.6278	9.04203	8.04445	0.602915	0.0569003	0.475519	520.28	627.55	433.58	174.96	223.73	393.35
chr2L	21762678	21766269	3592	*	9.03692	9.3678	8.60683	0.366419	0.0570046	0.475519	652.09	786.53	543.42	258.36	330.38	580.86
chr2L	90610	94188	3579	*	9.85465	10.2044	9.3921	0.417736	0.0570227	0.475519	1164.49	1404.57	970.42	445.26	569.38	1001.06
chr3R	23780859	23781683	825	*	7.35838	7.36729	7.34942	-0.376309	0.0570235	0.475519	162.96	196.56	135.81	108.07	138.2	242.97
chrX	13145797	13146339	543	*	6.22106	6.61137	5.68432	0.531618	0.0571216	0.475798	96.5	116.4	80.42	34.08	43.58	76.61
chrX	3772308	3773790	1483	*	8.56338	8.88952	8.14128	0.353655	0.0572138	0.476027	468.09	564.6	390.08	187.1	239.26	420.66
chr2R	16178843	16180709	1867	*	8.57868	8.58839	8.5689	-0.374852	0.0575907	0.478585	379.91	458.23	316.6	251.66	321.81	565.79
chr2R	9096973	9099000	2028	*	8.81774	9.12094	8.43338	0.293014	0.0576515	0.478585	549.53	662.83	457.95	229.09	292.95	515.06
chr3L	21718586	21722915	4330	*	9.69548	10.1216	9.08817	0.638831	0.0578018	0.479292	1099.55	1326.23	916.3	360.68	461.22	810.9
chr2L	4886109	4887641	1533	*	8.64881	8.97216	8.23141	0.346174	0.0580109	0.480484	495.69	597.88	413.08	199.16	254.68	447.77
chr2R	24971417	24974010	2594	*	9.23319	9.61496	8.71254	0.507841	0.0581536	0.480521	773.94	933.5	644.96	278	355.49	625.02
chr3L	21538935	21540378	1444	*	8.48289	8.50856	8.45675	-0.342534	0.0581625	0.480521	359.46	433.57	299.55	232.83	297.74	523.47
chr3R	5110695	5112901	2207	*	8.74555	9.07879	8.31146	0.372748	0.0582114	0.480521	533.71	643.74	444.76	210.53	269.21	473.32
chr3L	9134600	9135726	1127	*	7.83114	8.18428	7.36253	0.427036	0.0585124	0.482206	287.1	346.29	239.25	109.06	139.46	245.19
chr2R	1371054	1371545	492	*	6.13323	6.5291	5.58586	0.547709	0.0585466	0.482206	91.15	109.95	75.96	31.83	40.7	71.56
chr3R	8859821	8862854	3034	*	9.72856	10.0734	9.27443	0.404475	0.0586582	0.482585	1063.47	1282.72	886.23	410.39	524.78	922.65
chr2R	5782112	5783134	1023	*	7.68692	8.05976	7.18281	0.482179	0.0589403	0.483708	263.36	317.65	219.47	96.28	123.12	216.47
chr3R	17393276	17395615	2340	*	9.15116	9.45853	8.76006	0.303934	0.0589737	0.483708	694.42	837.58	578.69	287.31	367.4	645.95
chrX	21126604	21128424	1821	*	8.10538	8.5139	7.53336	0.585782	0.058992	0.483708	360.79	435.17	300.66	122.77	156.99	276.01
chr3L	25200269	25200646	378	*	6.0471	6.43142	5.52168	0.514196	0.0592455	0.485063	85.19	102.75	70.99	30.44	38.93	68.45
chr3R	22041243	22045289	4047	*	9.63179	9.95972	9.20667	0.358526	0.0592892	0.485063	982.86	1185.5	819.06	391.56	500.7	880.32
chr3L	3340501	3344124	3624	*	9.14792	9.55132	8.58597	0.570757	0.0595721	0.486539	740.55	893.22	617.13	254.65	325.63	572.52
chr2L	5738868	5739382	515	*	6.33193	6.79647	5.64254	0.758199	0.0596529	0.486539	109.71	132.33	91.43	33.1	42.33	74.43
chr3L	13476585	13477222	638	*	6.47304	6.33741	6.59701	-0.653165	0.0596681	0.486539	79.81	96.27	66.51	64.15	82.03	144.23
chr3L	23038897	23039502	606	*	6.53208	6.99778	5.8401	0.762144	0.0597745	0.486868	126.14	152.15	105.12	37.96	48.54	85.35
chr3R	21861219	21861514	296	*	5.49059	5.93037	4.85485	0.67906	0.0599539	0.487146	60.19	72.6	50.16	19.18	24.52	43.11
chrX	2137765	2138071	307	*	6.42563	6.41243	6.43871	-0.420136	0.0600592	0.487146	84.07	101.4	70.06	57.48	73.51	129.24
chr2L	8161975	8163681	1707	*	8.18168	8.50026	7.7722	0.333451	0.0600603	0.487146	357.4	431.08	297.83	144.87	185.25	325.7
chr3R	4310145	4311084	940	*	7.90362	7.91343	7.89375	-0.374583	0.0600736	0.487146	237.96	287.01	198.3	157.6	201.53	354.33
chr3L	24324837	24325384	548	*	6.46237	6.23993	6.65505	-0.80844	0.060244	0.487865	74.6	89.98	62.17	66.78	85.4	150.15
chr3R	18620065	18620636	572	*	6.3051	6.77161	5.61133	0.764432	0.0604654	0.487865	107.84	130.07	89.87	32.4	41.43	72.83
chr2R	10554044	10555386	1343	*	7.62156	7.99199	7.12189	0.475324	0.0604946	0.487865	251.27	303.08	209.4	92.3	118.03	207.52
chr2R	21056259	21057175	917	*	6.99511	6.97721	7.01278	-0.42961	0.0604952	0.487865	124.36	149.99	103.63	85.58	109.43	192.4
chr3L	1885778	1888266	2489	*	8.90384	9.28905	8.37675	0.517694	0.060503	0.487865	617.45	744.74	514.55	220.27	281.68	495.23
chr2L	9453690	9454898	1209	*	7.64592	7.99127	7.19096	0.405583	0.0605602	0.487865	251.15	302.93	209.29	96.83	123.82	217.7
chr3L	13879107	13879403	297	*	5.78718	6.25191	5.09738	0.758169	0.0606371	0.48795	75.22	90.73	62.68	22.69	29.01	51.01
chr2L	21632887	21633384	498	*	6.31938	6.26996	6.36716	-0.490907	0.0607527	0.488345	76.17	91.87	63.47	54.7	69.95	122.99
chr3L	18238635	18239986	1352	*	8.57318	8.93254	8.09353	0.444394	0.0609035	0.489023	482.26	581.68	401.89	181.01	231.47	406.96
chrX	16830645	16831260	616	*	6.17282	6.58818	5.58721	0.605383	0.0610212	0.489434	94.96	114.54	79.14	31.86	40.74	71.63
chr3L	16868980	16869325	346	*	6.19825	6.55157	5.72932	0.427049	0.0612152	0.489902	92.58	111.67	77.15	35.16	44.96	79.04
chr2L	3559713	3559969	257	*	5.51111	5.42119	5.59574	-0.567412	0.0612368	0.489902	42.29	51.01	35.24	32.05	40.98	72.05
chr2L	21860628	21861498	871	*	6.85143	7.24325	6.3118	0.536409	0.0612794	0.489902	149.54	180.37	124.62	52.64	67.32	118.36
chrX	1094142	1095271	1130	*	7.31551	7.73156	6.72853	0.608047	0.0614052	0.49002	209.77	253.02	174.81	70.27	89.86	158
chr2L	4064659	4066141	1483	*	8.40905	8.88043	7.70434	0.78131	0.0614547	0.49002	465.15	561.05	387.63	138.21	176.74	310.74
chr3R	31563680	31564649	970	*	7.10669	7.48577	6.59108	0.499743	0.061516	0.49002	176.91	213.39	147.43	63.89	81.7	143.64
chrX	18379445	18380489	1045	*	8.88919	8.91113	8.86691	-0.350159	0.0616729	0.49002	475.15	573.11	395.97	309.4	395.64	695.61
chrX	5025307	5027753	2447	*	8.59557	8.97014	8.08828	0.48723	0.06169	0.49002	494.99	597.04	412.5	180.35	230.63	405.48
chr3R	30058315	30059242	928	*	7.72053	7.72625	7.71479	-0.382782	0.061757	0.49002	209	252.09	174.17	139.22	178.02	313
chrX	709866	712389	2524	*	8.74137	9.12847	8.2107	0.523135	0.0617606	0.49002	552.41	666.3	460.35	196.33	251.05	441.39
chr2R	5893232	5893564	333	*	5.95513	6.35278	5.40434	0.552786	0.0619115	0.490369	80.67	97.3	67.22	28.07	35.89	63.1
chr2R	14342031	14343502	1472	*	7.88705	8.2395	7.41967	0.425127	0.0619378	0.490369	298.3	359.8	248.59	113.46	145.09	255.09
chr2R	10517787	10518128	342	*	5.72281	6.09539	5.2192	0.480535	0.0622103	0.490954	67.49	81.4	56.24	24.69	31.57	55.5
chr2L	2744271	2745564	1294	*	7.93504	7.91091	7.95878	-0.442112	0.0622305	0.490954	237.54	286.51	197.95	164.87	210.83	370.67
chr2L	8907859	8908755	897	*	6.66206	7.05477	6.12074	0.538841	0.062237	0.490954	131.22	158.28	109.36	46.11	58.97	103.68
chr3L	11632410	11634625	2216	*	9.22859	9.65043	8.62991	0.625913	0.0623313	0.490954	793.21	956.74	661.02	262.53	335.71	590.23
chrX	4635637	4636928	1292	*	8.54872	8.51874	8.5781	-0.453671	0.062429	0.490954	362	436.64	301.67	253.26	323.86	569.4
chr3L	9741185	9745972	4788	*	10.0539	10.4642	9.4784	0.591306	0.0625918	0.490954	1394.34	1681.81	1161.97	472.71	604.48	1062.77
chr2L	10856186	10856597	412	*	6.80357	6.78366	6.82321	-0.433518	0.0626101	0.490954	108.74	131.16	90.62	75.04	95.96	168.71
chr3L	5947707	5948668	962	*	7.0063	7.38662	6.48835	0.503266	0.0626389	0.490954	165.16	199.21	137.64	59.5	76.08	133.77
chr3R	20777962	20778480	519	*	7.03829	7.39086	6.57068	0.42529	0.0627165	0.490954	165.65	199.8	138.04	62.99	80.55	141.62
chrX	11659908	11661348	1441	*	7.59989	8.03413	6.97574	0.663452	0.0627166	0.490954	258.72	312.06	215.6	83.41	106.66	187.53
chrX	7188930	7189377	448	*	6.09826	6.48424	5.56973	0.519054	0.0627969	0.490954	88.36	106.58	73.64	31.47	40.25	70.76
chr2L	567909	568715	807	*	8.12987	8.16495	8.09391	-0.323284	0.0628128	0.490954	283.28	341.68	236.07	181.06	231.53	407.07
chr3R	13364156	13364467	312	*	6.16165	6.52743	5.67044	0.461684	0.0630614	0.492374	91.05	109.82	75.87	33.75	43.16	75.88
chr3L	18013840	18014797	958	*	7.03502	7.42874	6.49176	0.541978	0.0631829	0.492523	170.06	205.11	141.71	59.64	76.26	134.08
chr3L	16089836	16091347	1512	*	8.2991	8.30052	8.29768	-0.391468	0.0632207	0.492523	311.19	375.34	259.33	208.53	266.65	468.82
chrX	5915098	5916829	1732	*	9.27583	9.60202	8.85366	0.353817	0.0632813	0.492523	767.03	925.17	639.2	306.57	392.03	689.25
chr3R	5246757	5247447	691	*	6.93303	7.2945	6.44959	0.44998	0.0635869	0.494378	154.95	186.89	129.12	57.92	74.07	130.22
chrX	13759080	13759498	419	*	6.46425	6.98831	5.6329	0.959326	0.0637626	0.495221	125.32	151.15	104.43	32.88	42.05	73.93
chr3R	31059773	31061462	1690	*	9.16916	9.2034	9.13409	-0.32509	0.0639461	0.495624	581.86	701.82	484.89	372.34	476.14	837.13
chr2R	9116149	9117083	935	*	8.07317	8.0899	8.05624	-0.360629	0.0639921	0.495624	268.92	324.36	224.1	176.39	225.56	396.58
chr3L	11715438	11717716	2279	*	8.54976	8.93156	8.02905	0.507872	0.0640167	0.495624	481.93	581.29	401.62	173.1	221.35	389.17
chr3L	8774442	8776101	1660	*	8.3645	8.81872	7.69782	0.726124	0.0641212	0.495911	445.67	537.55	371.4	137.59	175.94	309.34
chr3R	19248374	19249793	1420	*	7.57448	7.96258	7.04192	0.525837	0.0646593	0.499035	246.2	296.96	205.17	87.32	111.67	196.33
chr3L	24233664	24234630	967	*	7.00601	7.41294	6.43714	0.580707	0.0646608	0.499035	168.2	202.88	140.17	57.42	73.43	129.1
chr3L	14232557	14233760	1204	*	7.82954	8.27723	7.17698	0.705364	0.0648155	0.499592	306.21	369.33	255.17	95.89	122.63	215.6
chr3R	4747191	4747610	420	*	6.24324	6.61563	5.73996	0.480391	0.0649831	0.499592	96.79	116.74	80.66	35.42	45.29	79.63
chr2L	14651903	14652310	408	*	5.98643	6.41351	5.37707	0.640579	0.0650199	0.499592	84.14	101.48	70.11	27.54	35.22	61.92
chr3R	27111787	27112952	1166	*	7.8816	8.21191	7.45248	0.364759	0.065122	0.499592	292.65	352.98	243.88	116.07	148.43	260.96
chrX	18566968	18570668	3701	*	8.93456	9.41421	8.21099	0.808522	0.0652189	0.499592	673.41	812.24	561.18	196.37	251.1	441.48
chrX	908611	909223	613	*	7.21759	7.57683	6.73813	0.443834	0.065311	0.499592	188.44	227.29	157.03	70.74	90.46	159.05
chr3R	28540260	28541125	866	*	7.5188	7.87278	7.0487	0.429323	0.0653509	0.499592	231.35	279.04	192.79	87.74	112.19	197.25
chr3L	21301462	21302989	1528	*	8.06726	8.49434	7.45791	0.641636	0.0653977	0.499592	355.93	429.31	296.61	116.51	148.99	261.94
chr3R	19481473	19482039	567	*	6.27553	6.71453	5.64142	0.677393	0.0654181	0.499592	103.66	125.03	86.38	33.08	42.3	74.37
chrX	18783541	18784474	934	*	7.147	7.13095	7.16288	-0.426024	0.0655658	0.499592	138.34	166.86	115.28	94.96	121.43	213.5
chr2R	11135367	11135841	475	*	5.45776	5.28752	5.61001	-0.714943	0.0655685	0.499592	38.55	46.5	32.12	32.37	41.39	72.77
chr3L	19168279	19169018	740	*	6.95154	6.94524	6.9578	-0.406614	0.0655984	0.499592	121.63	146.71	101.36	82.38	105.34	185.21
chrX	11905975	11906934	960	*	7.11917	7.48242	6.63252	0.455021	0.0656161	0.499592	176.5	212.89	147.09	65.75	84.08	147.82
chr3R	30466041	30467900	1860	*	8.76952	9.11537	8.31371	0.407069	0.0657467	0.500069	547.41	660.27	456.18	210.86	269.63	474.06
chr2R	10822477	10823961	1485	*	8.33058	8.37632	8.28335	-0.301371	0.0658643	0.500238	327.98	395.59	273.32	206.46	264.02	464.19
chr3R	16341485	16342695	1211	*	8.30697	8.32578	8.28791	-0.356454	0.0659049	0.500238	316.68	381.97	263.91	207.12	264.85	465.66
chr2L	4442445	4442834	390	*	5.85321	5.70214	5.98995	-0.680699	0.0663352	0.50269	51.38	61.98	42.82	42.12	53.86	94.69
chr2L	22117265	22118752	1488	*	8.02309	8.38411	7.54045	0.448968	0.0664517	0.50269	329.75	397.73	274.8	123.37	157.76	277.37
chr2R	17682488	17684103	1616	*	8.47541	8.47408	8.47674	-0.396979	0.0665207	0.50269	350.97	423.33	292.48	236.08	301.89	530.77
chrX	13721609	13722779	1171	*	8.66343	8.71374	8.61131	-0.291947	0.0665245	0.50269	414.39	499.83	345.33	259.16	331.4	582.66
chr3L	18987911	18989798	1888	*	8.49252	8.8467	8.02207	0.430005	0.0665697	0.50269	454.4	548.08	378.67	172.26	220.28	387.29
chrX	1126147	1129183	3037	*	9.4826	9.89329	8.9063	0.592406	0.0669656	0.505161	938.63	1132.14	782.2	317.96	406.59	714.86
chr3R	12647323	12649033	1711	*	8.47632	8.84863	7.9732	0.480778	0.0671516	0.50577	455.01	548.82	379.18	166.53	212.95	374.39
chr2R	15537928	15538502	575	*	6.53749	6.51871	6.55603	-0.431204	0.0672121	0.50577	90.5	109.16	75.42	62.35	79.74	140.19
chrX	15675578	15676524	947	*	7.28607	7.64693	6.80373	0.448352	0.0673006	0.50577	197.82	238.6	164.85	74.03	94.67	166.45
chr2R	7653552	7654236	685	*	7.25563	7.26707	7.24409	-0.371168	0.0673213	0.50577	152.03	183.37	126.69	100.46	128.46	225.86
chr3R	8233559	8234069	511	*	6.72273	6.71667	6.72877	-0.406075	0.0675939	0.506834	103.81	125.21	86.51	70.29	89.88	158.02
chr2R	11288679	11290036	1358	*	7.93003	7.95899	7.90048	-0.335777	0.0676708	0.506834	245.59	296.22	204.66	158.34	202.48	355.99
chr2L	4187364	4187753	390	*	6.79189	6.75577	6.82713	-0.465298	0.0679025	0.506834	106.66	128.65	88.89	75.25	96.22	169.17
chr2L	20910675	20914044	3370	*	9.44592	9.79258	8.98871	0.40933	0.0680366	0.506834	875.34	1055.81	729.46	336.65	430.49	756.88
chr3L	4544953	4545748	796	*	7.03161	7.40878	6.51954	0.494297	0.0680517	0.506834	167.72	202.3	139.77	60.8	77.75	136.69
chr3R	24720183	24721923	1741	*	8.89552	9.33698	8.25621	0.686113	0.0681322	0.506834	638.31	769.9	531.93	202.62	259.1	455.54
chr3R	16041672	16043346	1675	*	8.16167	8.55954	7.61045	0.554362	0.0682138	0.506834	372.39	449.16	310.33	129.5	165.6	291.16
chr3L	169284	171214	1931	*	8.46053	8.8739	7.8789	0.600304	0.0682801	0.506834	463.05	558.52	385.88	155.99	199.47	350.71
chr3L	675807	677440	1634	*	7.81599	8.24734	7.19783	0.654656	0.0683062	0.506834	299.93	361.76	249.94	97.29	124.41	218.74
chr2R	7284157	7284431	275	*	5.84597	6.3023	5.17469	0.731383	0.0683342	0.506834	77.89	93.95	64.91	23.94	30.61	53.81
chr2L	16598346	16601480	3135	*	9.2146	9.58889	8.70784	0.486476	0.0684578	0.506834	760.08	916.79	633.41	277.1	354.34	622.99
chr2R	5681909	5685024	3116	*	9.01604	9.38058	8.52705	0.458956	0.0685013	0.506834	657.89	793.53	548.25	244.46	312.6	549.61
chr2R	15252326	15253798	1473	*	8.7662	9.09262	8.34364	0.354409	0.0686635	0.506834	538.85	649.94	449.05	215.28	275.28	484
chr3L	12028463	12028794	332	*	5.77919	6.23202	5.11552	0.720306	0.0686916	0.506834	74.19	89.48	61.83	22.97	29.38	51.65
chr2L	8409957	8412029	2073	*	8.04856	8.38577	7.6077	0.383415	0.0687428	0.506834	330.13	398.19	275.11	129.26	165.29	290.6
chr2R	6240492	6242843	2352	*	9.98477	10.3374	9.51699	0.425925	0.0687782	0.506834	1277.02	1540.29	1064.2	485.52	620.86	1091.58
chr2R	14503152	14505068	1917	*	8.9146	8.96002	8.86769	-0.302055	0.0688204	0.506834	491.53	592.87	409.62	309.56	395.86	695.98
chr2L	11068046	11068537	492	*	6.02922	6.42395	5.48404	0.544366	0.0688318	0.506834	84.75	102.22	70.62	29.66	37.93	66.68
chr3R	26258562	26261556	2995	*	9.78582	10.1953	9.21202	0.588683	0.0688644	0.506834	1157.16	1395.73	964.32	393.01	502.56	883.59
chr3R	29771287	29771725	439	*	6.92005	6.8473	6.9893	-0.535924	0.0688789	0.506834	113.65	137.08	94.71	84.2	107.67	189.3
chr2R	14807637	14808948	1312	*	7.97592	8.34666	7.47565	0.4763	0.0689102	0.506834	321.3	387.54	267.76	117.95	150.83	265.19
chr2L	9132891	9133165	275	*	5.4813	5.93906	4.80689	0.735542	0.0692364	0.507545	60.56	73.04	50.46	18.55	23.72	41.7
chr3L	12471517	12472308	792	*	7.90124	7.93737	7.86419	-0.321112	0.0692422	0.507545	241.94	291.82	201.62	154.41	197.45	347.15
chr3R	23496686	23497619	934	*	7.40365	7.7873	6.87948	0.512954	0.0693896	0.507545	218.04	262.99	181.7	78.03	99.78	175.42
chrX	19263952	19264526	575	*	6.12814	6.53322	5.56288	0.574748	0.0695341	0.507545	91.41	110.26	76.18	31.33	40.06	70.43
chr3L	15982258	15983731	1474	*	8.49536	8.52196	8.46827	-0.340657	0.0695574	0.507545	362.81	437.61	302.35	234.7	300.12	527.67
chr2R	8639407	8639718	312	*	5.97784	6.37996	5.41838	0.566008	0.0696854	0.507545	82.2	99.15	68.5	28.34	36.24	63.72
chr2L	8266563	8266847	285	*	5.67693	6.12828	5.01649	0.715394	0.0697523	0.507545	69.04	83.28	57.54	21.45	27.43	48.22
chrX	7981192	7981690	499	*	6.56962	6.95216	6.04753	0.509491	0.0697774	0.507545	122.22	147.41	101.85	43.83	56.05	98.55
chrX	19838100	19838592	493	*	6.30359	6.66291	5.82398	0.443757	0.0697912	0.507545	100.01	120.63	83.34	37.54	48.01	84.4
chr3R	29859520	29860184	665	*	7.27085	7.29	7.25144	-0.355623	0.0698852	0.507545	154.46	186.31	128.72	100.97	129.12	227.02
chr3R	20282553	20283404	852	*	6.97253	7.31752	6.51823	0.404418	0.0699378	0.507545	157.44	189.9	131.2	60.74	77.67	136.56
chr2L	16544637	16545177	541	*	5.98858	6.3413	5.52071	0.425258	0.0699888	0.507545	80.03	96.53	66.69	30.42	38.9	68.4
chrX	481243	481769	527	*	6.52548	6.98504	5.84714	0.742405	0.0700062	0.507545	125.03	150.81	104.2	38.15	48.78	85.77
chr3R	23190403	23191295	893	*	7.67783	7.61793	7.73533	-0.511555	0.0700467	0.507545	193.89	233.86	161.57	141.21	180.58	317.49
chr3L	6188728	6189081	354	*	6.42492	6.34133	6.50392	-0.55622	0.0700863	0.507545	80.03	96.53	66.69	60.14	76.91	135.22
chr2L	16293070	16293526	457	*	6.27443	6.68598	5.69643	0.59404	0.0701109	0.507545	101.62	122.58	84.69	34.36	43.94	77.26
chrX	4687538	4689144	1607	*	9.08712	9.09549	9.0787	-0.37759	0.0703069	0.508464	539.92	651.24	449.94	358.32	458.2	805.6
chr2R	14239036	14240391	1356	*	8.53754	8.58298	8.49062	-0.301997	0.0704268	0.50883	378.49	456.52	315.41	238.36	304.81	535.9
chr2R	14498477	14498865	389	*	5.99509	6.36123	5.50323	0.462531	0.0705107	0.508937	81.14	97.87	67.62	30.06	38.44	67.58
chrX	778429	780576	2148	*	8.62386	8.97544	8.158	0.422831	0.0705874	0.50899	496.81	599.24	414.02	189.28	242.05	425.56
chrX	262633	265875	3243	*	10.4014	10.8421	9.76373	0.683841	0.070697	0.509282	1811.82	2185.36	1509.87	576.08	736.67	1295.18
chr2L	5260895	5262543	1649	*	8.05508	8.39256	7.61375	0.384159	0.0709338	0.509716	331.69	400.07	276.41	129.8	165.98	291.83
chr2R	10437990	10438648	659	*	7.42773	7.75369	7.00594	0.353013	0.0710883	0.509716	213.02	256.93	177.52	85.17	108.92	191.49
chr3R	24851637	24852010	374	*	6.21878	6.15124	6.2833	-0.525614	0.0710903	0.509716	70.15	84.61	58.46	51.61	66	116.04
chr2L	6459478	6462210	2733	*	8.96904	9.3586	8.43372	0.530272	0.0712245	0.509716	647.94	781.53	539.96	229.15	293.02	515.18
chr2L	18326600	18327740	1141	*	8.04824	8.50823	7.36895	0.744432	0.0712278	0.509716	359.38	433.47	299.49	109.54	140.08	246.28
chr2R	5518870	5519433	564	*	6.66591	7.0104	6.21247	0.402927	0.0712514	0.509716	127.25	153.48	106.04	49.14	62.84	110.48
chrX	898253	901322	3070	*	9.04684	9.38111	8.611	0.375548	0.0713426	0.509716	658.13	793.82	548.45	259.11	331.33	582.54
chr3L	3510277	3510727	451	*	6.08674	6.53341	5.43636	0.701189	0.0713446	0.509716	91.43	110.27	76.19	28.7	36.69	64.52
chr3R	16286601	16287973	1373	*	8.11242	8.44517	7.67917	0.371358	0.0714294	0.509716	344.01	414.93	286.68	135.82	173.68	305.36
chr2L	13884104	13884932	829	*	6.4288	6.95307	5.59694	0.960207	0.0715198	0.509716	122.29	147.5	101.91	32.07	41.01	72.11
chr2R	24351529	24353017	1489	*	7.56076	7.93985	7.04511	0.499925	0.0715538	0.509716	242.36	292.32	201.97	87.52	111.91	196.76
chr3R	17109153	17112170	3018	*	8.99108	9.42896	8.35933	0.674977	0.0715889	0.509716	680.33	820.58	566.94	217.63	278.3	489.29
chrX	19484850	19485235	386	*	6.01418	6.41713	5.45309	0.568378	0.0717888	0.510245	84.35	101.74	70.29	29.03	37.12	65.27
chr3L	22819809	22827411	7603	*	11.032	11.3685	10.5923	0.381629	0.0719151	0.510245	2609.56	3147.55	2174.66	1023.11	1308.31	2300.23
chr3L	11720974	11721278	305	*	6.26404	6.18421	6.33968	-0.549014	0.0719773	0.510245	71.77	86.57	59.81	53.67	68.63	120.67
chr2R	17804693	17805279	587	*	7.04893	7.04765	7.05021	-0.39664	0.0720042	0.510245	130.58	157.5	108.82	87.83	112.31	197.46
chrX	3047962	3048467	506	*	6.41518	6.80683	5.87588	0.535646	0.0720102	0.510245	110.5	133.29	92.09	38.92	49.76	87.49
chr2L	21804247	21804921	675	*	6.64227	6.97819	6.20362	0.379616	0.0723904	0.512311	124.44	150.1	103.7	48.84	62.46	109.81
chr3L	5931922	5932857	936	*	8.78632	8.80476	8.76764	-0.357241	0.072441	0.512311	441.38	532.38	367.82	288.82	369.33	649.35
chrX	927159	928584	1426	*	8.15183	8.17608	8.12716	-0.345394	0.0727317	0.51256	285.47	344.33	237.9	185.28	236.93	416.56
chr3L	22190737	22192451	1715	*	8.64718	9.03485	8.11544	0.524776	0.0727457	0.51256	517.7	624.43	431.42	183.78	235.01	413.19
chr3R	23790354	23790837	484	*	6.40424	6.75192	5.94523	0.41157	0.0727607	0.51256	106.38	128.31	88.65	40.83	52.21	91.8
chr3R	4797829	4798153	325	*	5.67461	6.06933	5.12945	0.54404	0.0727717	0.51256	66.28	79.94	55.23	23.2	29.66	52.15
chr2L	3036839	3037763	925	*	8.11377	8.16293	8.06288	-0.294277	0.0728247	0.51256	282.88	341.2	235.74	177.21	226.6	398.4
chr3R	31223476	31224865	1390	*	7.75044	8.14287	7.20965	0.538441	0.0729963	0.512681	278.98	336.49	232.48	98.09	125.43	220.53
chr3L	164389	164719	331	*	5.7782	6.15415	5.26836	0.490092	0.0730203	0.512681	70.29	84.78	58.58	25.54	32.66	57.42
chrX	1615537	1616819	1283	*	7.85008	8.24628	7.30207	0.549437	0.0731146	0.512681	299.71	361.5	249.76	104.58	133.73	235.13
chr3R	19322112	19322582	471	*	6.68477	6.58576	6.77742	-0.585426	0.0731206	0.512681	94.8	114.35	79	72.7	92.96	163.44
chr3L	19634369	19637650	3282	*	8.98854	9.03336	8.94227	-0.303294	0.0732873	0.513171	517.17	623.79	430.98	325.99	416.86	732.9
chr3R	7335833	7336173	341	*	5.80484	6.16628	5.32146	0.449317	0.0733301	0.513171	70.88	85.5	59.07	26.5	33.89	59.58
chr2R	24580222	24581125	904	*	8.25724	8.61773	7.77554	0.447526	0.073555	0.514106	387.72	467.65	323.1	145.2	185.68	326.46
chr2R	19157108	19158149	1042	*	7.2404	7.64461	6.67685	0.572786	0.0736694	0.514106	197.5	238.22	164.59	67.8	86.7	152.44
chr3R	7968150	7969664	1515	*	8.5319	8.92413	7.99149	0.537979	0.073795	0.514106	479.46	578.3	399.55	168.65	215.66	379.17
chr3R	15204855	15207148	2294	*	9.23642	9.57222	8.79797	0.379696	0.0738745	0.514106	751.35	906.25	626.13	294.96	377.18	663.15
chr2R	16138202	16139458	1257	*	7.6175	7.93937	7.20256	0.342119	0.0738942	0.514106	242.27	292.22	201.9	97.61	124.82	219.45
chr2R	21096872	21097228	357	*	5.59158	5.52887	5.65168	-0.515892	0.0739051	0.514106	45.57	54.96	37.98	33.31	42.6	74.9
chrX	15641367	15641839	473	*	6.34887	6.71455	5.85782	0.461512	0.0740596	0.514106	103.66	125.03	86.38	38.43	49.14	86.4
chr3R	4667872	4668376	505	*	5.98092	6.40416	5.3794	0.62906	0.0741437	0.514106	83.59	100.83	69.66	27.58	35.27	62.02
chr2R	7791401	7792459	1059	*	9.12722	9.44505	8.71897	0.331547	0.0742461	0.514106	687.96	829.79	573.31	279.24	357.08	627.81
chr2L	12459470	12462320	2851	*	9.04405	9.34288	8.6667	0.281641	0.0743351	0.514106	640.92	773.06	534.11	269.31	344.38	605.47
chr3L	20912181	20914277	2097	*	8.00753	8.32946	7.59249	0.34233	0.074399	0.514106	317.49	382.95	264.58	127.9	163.55	287.56
chrX	2332818	2333099	282	*	5.74351	6.196	5.0806	0.719227	0.0744492	0.514106	72.36	87.28	60.3	22.42	28.68	50.42
chr2R	12904102	12904404	303	*	6.0028	6.389	5.47384	0.51961	0.0744697	0.514106	82.72	99.77	68.93	29.45	37.66	66.21
chrX	1337809	1338078	270	*	5.79324	6.22471	5.17484	0.653765	0.0745402	0.514106	73.81	89.03	61.51	23.94	30.61	53.82
chr2R	10693448	10694423	976	*	7.46685	7.9562	6.72069	0.840373	0.0745402	0.514106	245.12	295.65	204.27	69.89	89.38	157.14
chr2R	17672239	17672590	352	*	6.06202	6.0625	6.06154	-0.392754	0.0745821	0.514106	65.96	79.56	54.97	44.26	56.6	99.51
chr2L	10264118	10264789	672	*	7.70073	7.72281	7.6783	-0.34974	0.0747467	0.514348	208.51	251.49	173.76	135.74	173.58	305.18
chr3R	24348393	24349590	1198	*	8.20734	8.21733	8.19728	-0.374256	0.0748016	0.514348	293.75	354.31	244.8	194.51	248.73	437.3
chr3L	8055542	8058721	3180	*	10.0782	10.4063	9.65273	0.35905	0.0748504	0.514348	1339.43	1615.58	1116.21	533.42	682.11	1199.27
chr3R	26799203	26800163	961	*	7.49273	7.92276	6.87731	0.650491	0.0749153	0.514348	239.5	288.88	199.59	77.91	99.63	175.16
chr3R	5824180	5825276	1097	*	8.27486	8.32163	8.22653	-0.299247	0.0749668	0.514348	315.78	380.88	263.15	198.49	253.82	446.26
chr2R	17697929	17699764	1836	*	8.49276	8.52309	8.46178	-0.333044	0.0751673	0.515243	363.1	437.96	302.59	233.65	298.78	525.3
chr3R	18746181	18747062	882	*	7.98651	8.01401	7.95847	-0.338755	0.0752725	0.515484	255.14	307.74	212.62	164.83	210.78	370.59
chr3L	21918017	21918408	392	*	5.97299	6.48736	5.16615	0.924659	0.0753546	0.515566	88.55	106.81	73.8	23.79	30.43	53.5
chr2L	7032209	7033718	1510	*	8.87385	8.91322	8.83337	-0.314537	0.0754883	0.516001	475.84	573.94	396.54	302.29	386.55	679.62
chr2R	20319174	20321430	2257	*	9.28397	9.59825	8.8816	0.322119	0.0756667	0.51674	765.03	922.75	637.53	312.56	399.69	702.72
chr2L	19003362	19004368	1007	*	7.78977	8.11283	7.37284	0.34532	0.0757453	0.516797	273.23	329.56	227.69	109.84	140.46	246.95
chr2L	4837541	4837977	437	*	7.37468	7.40224	7.34658	-0.338548	0.0758715	0.517178	166.96	201.38	139.14	107.86	137.92	242.49
chr3R	31952710	31953840	1131	*	7.28431	7.64857	6.79584	0.457873	0.0759835	0.517462	198.05	238.88	165.04	73.63	94.16	165.54
chr3R	5103182	5103565	384	*	5.95639	6.35442	5.40487	0.553983	0.0760553	0.517469	80.76	97.41	67.3	28.08	35.9	63.12
chr3L	12092987	12093248	262	*	5.66269	6.04082	5.14883	0.49625	0.0761772	0.517469	64.98	78.38	54.15	23.51	30.06	52.86
chr2L	1172178	1173426	1249	*	8.4652	8.49845	8.43117	-0.327066	0.0762412	0.517469	356.95	430.54	297.46	228.74	292.5	514.27
chrX	18486319	18487162	844	*	6.92135	7.28831	6.42798	0.46534	0.076266	0.517469	154.28	186.09	128.57	57.06	72.96	128.28
chrX	12497171	12497881	711	*	7.02778	7.41385	6.49907	0.519772	0.0765223	0.51873	168.31	203.01	140.26	59.94	76.65	134.76
chr3R	23511477	23511996	520	*	6.69015	7.04212	6.22361	0.423528	0.0765974	0.518761	130.08	156.9	108.4	49.52	63.33	111.34
chrX	9161870	9162897	1028	*	7.85154	8.19513	7.39967	0.400776	0.0767623	0.519399	289.27	348.9	241.06	111.9	143.09	251.58
chr3R	3619009	3619607	599	*	6.34222	6.70244	5.86102	0.446193	0.0769167	0.519598	102.79	123.98	85.66	38.52	49.25	86.6
chr2R	10567001	10568192	1192	*	7.40227	7.36446	7.43912	-0.468777	0.077006	0.519598	162.65	196.18	135.54	115	147.06	258.56
chr2R	9902269	9902977	709	*	7.05775	7.47657	6.46519	0.616268	0.0770797	0.519598	175.79	212.03	146.49	58.55	74.87	131.64
chr2R	15321782	15322284	503	*	6.90144	6.89979	6.90308	-0.397346	0.0770806	0.519598	117.86	142.16	98.22	79.31	101.42	178.32
chr3R	11679293	11680338	1046	*	7.93879	7.9662	7.91085	-0.338933	0.0771449	0.519598	246.82	297.71	205.69	159.48	203.94	358.56
chr3L	180417	180682	266	*	5.88033	6.2475	5.3866	0.465414	0.0772423	0.519778	74.99	90.45	62.49	27.72	35.45	62.33
chr3R	16142244	16142517	274	*	5.88899	6.31253	5.28688	0.629695	0.0774651	0.520145	78.45	94.62	65.37	25.87	33.08	58.17
chr2L	8554175	8554527	353	*	5.68064	6.03283	5.2137	0.423577	0.0775203	0.520145	64.62	77.94	53.85	24.59	31.45	55.29
chr3L	9487413	9488831	1419	*	9.03244	9.34081	8.63971	0.306553	0.0776464	0.520145	640	771.95	533.34	264.32	337.99	594.25
chr3L	1645009	1645843	835	*	7.85893	7.88611	7.83123	-0.339398	0.0776511	0.520145	233.49	281.63	194.58	150.92	192.99	339.31
chr2L	1747485	1748913	1429	*	7.92713	8.33952	7.34744	0.59728	0.0776512	0.520145	319.72	385.63	266.43	107.92	138.01	242.64
chr2L	16597145	16598068	924	*	7.31089	7.66484	6.84084	0.429188	0.0777224	0.520145	200.29	241.59	166.91	75.96	97.14	170.79
chr2R	1532803	1533217	415	*	6.33373	6.71923	5.80607	0.517838	0.0778064	0.520145	103.99	125.43	86.66	37.08	47.41	83.36
chr2R	17766541	17766971	431	*	6.64258	6.62173	6.66313	-0.435304	0.0778627	0.520145	97.2	117.24	81	67.16	85.88	150.99
chr2L	5286694	5287887	1194	*	7.81578	8.15617	7.36945	0.392037	0.0780388	0.520317	281.56	339.61	234.64	109.58	140.13	246.37
chr2L	19452100	19453544	1445	*	9.23282	9.19913	9.26574	-0.460977	0.078166	0.520317	580.14	699.74	483.46	407.92	521.63	917.11
chr3R	14398430	14399166	737	*	7.01554	7.3811	6.52473	0.461423	0.0781681	0.520317	164.53	198.45	137.11	61.02	78.03	137.18
chr2L	22215343	22215871	529	*	6.1703	6.55018	5.65319	0.501591	0.0781714	0.520317	92.49	111.56	77.08	33.35	42.65	74.98
chrX	4103822	4104727	906	*	7.9695	7.998	7.94041	-0.336708	0.0782638	0.520461	252.32	304.34	210.27	162.78	208.16	365.98
chr2L	7884834	7886117	1284	*	8.45518	8.50704	8.40139	-0.288712	0.0783692	0.520691	359.08	433.11	299.24	224.07	286.53	503.76
chr3L	17903057	17903961	905	*	7.16787	7.56655	6.61508	0.556486	0.0785455	0.521392	187.1	225.67	155.92	64.96	83.07	146.05
chr3L	8914836	8915700	865	*	7.2468	7.6245	6.73374	0.495858	0.0787649	0.521596	194.77	234.92	162.31	70.53	90.19	158.57
chr3R	19877213	19878309	1097	*	8.8969	8.92622	8.86697	-0.335126	0.0788908	0.521596	480.15	579.14	400.13	309.41	395.66	695.63
chr2R	5895101	5895666	566	*	6.14068	6.56616	5.53461	0.635936	0.078959	0.521596	93.53	112.81	77.94	30.72	39.28	69.06
chr3R	4077961	4078353	393	*	6.15114	6.50139	5.68763	0.418489	0.0790374	0.521596	89.42	107.85	74.52	34.16	43.68	76.79
chr3R	25528683	25530514	1832	*	8.10624	8.48939	7.58302	0.511649	0.0792489	0.521596	354.71	427.84	295.6	127.07	162.49	285.68
chr2L	10303556	10304484	929	*	7.70326	8.01726	7.30132	0.321281	0.0792495	0.521596	255.71	308.43	213.1	104.53	133.66	235
chr3L	4403490	4403895	406	*	6.53582	6.55184	6.51962	-0.361749	0.0793013	0.521596	92.6	111.69	77.17	60.8	77.75	136.7
chr2R	16579461	16581257	1797	*	9.44333	9.79295	8.98093	0.417479	0.0793032	0.521596	875.57	1056.08	729.65	334.84	428.18	752.81
chrX	13829853	13830861	1009	*	7.7266	7.75704	7.6955	-0.332729	0.0793573	0.521596	213.51	257.53	177.93	137.37	175.66	308.84
chr3L	10328354	10329573	1220	*	7.27493	7.725	6.61723	0.712706	0.0793885	0.521596	208.82	251.87	174.02	65.06	83.19	146.27
chr2R	9109154	9109714	561	*	7.00541	7.04321	6.96659	-0.317526	0.0793982	0.521596	130.18	157.02	108.48	82.88	105.99	186.34
chr2R	20214247	20215145	899	*	7.1395	7.50376	6.65103	0.457854	0.0794272	0.521596	179.13	216.06	149.28	66.6	85.16	149.73
chr2R	21170140	21171378	1239	*	7.87412	7.9126	7.83459	-0.316285	0.0796608	0.522663	237.82	286.85	198.19	151.27	193.44	340.1
chr2L	22238016	22238387	372	*	6.18029	6.58001	5.62549	0.558975	0.0797906	0.523048	94.43	113.9	78.69	32.72	41.83	73.55
chr3L	10224050	10225482	1433	*	8.99635	9.33193	8.55826	0.37911	0.079997	0.52392	636.08	767.21	530.07	249.81	319.44	561.63
chr2R	8136134	8136895	762	*	6.59292	6.97937	6.06348	0.520677	0.0800661	0.52392	124.54	150.22	103.79	44.32	56.67	99.64
chr2R	14007920	14008280	361	*	6.15784	6.51806	5.67664	0.446162	0.080228	0.524513	90.46	109.11	75.38	33.9	43.34	76.21
chr3R	21156036	21157921	1886	*	8.77719	8.79917	8.75487	-0.350063	0.0806244	0.526636	439.67	530.32	366.4	286.28	366.08	643.63
chr2L	8985023	8985780	758	*	7.5124	7.85425	7.06354	0.395952	0.0807824	0.526921	228.39	275.48	190.33	88.64	113.35	199.29
chr3R	17424122	17424808	687	*	6.78046	7.22798	6.12827	0.704327	0.0808113	0.526921	147.96	178.47	123.3	46.36	59.28	104.22
chr2L	11396225	11400673	4449	*	9.1621	9.51379	8.69605	0.423175	0.0812748	0.529033	721.53	870.28	601.28	274.84	351.45	617.92
chr3L	4395592	4397042	1451	*	7.74446	8.10745	7.25829	0.45442	0.0812791	0.529033	272.21	328.33	226.84	101.45	129.74	228.1
chrX	758254	758886	633	*	6.48962	6.89743	5.91899	0.583055	0.0813949	0.529319	117.67	141.92	98.06	40.1	51.27	90.15
chr2R	17108213	17108694	482	*	6.3257	6.17281	6.46393	-0.684539	0.0816307	0.529471	71.21	85.89	59.34	58.5	74.81	131.52
chr2R	8747782	8749550	1769	*	8.00519	8.41633	7.42798	0.593566	0.0816799	0.529471	337.2	406.72	281	114.12	145.93	256.57
chr3R	25482308	25483474	1167	*	7.96342	7.96696	7.95987	-0.387183	0.0816928	0.529471	246.95	297.86	205.79	164.99	210.99	370.95
chr3R	31808145	31810218	2074	*	9.94259	10.3445	9.38348	0.566495	0.0817383	0.529471	1283.3	1547.87	1069.43	442.61	565.99	995.1
chr2L	8082322	8084527	2206	*	8.75059	8.79903	8.70046	-0.295813	0.0817782	0.529471	439.63	530.27	366.36	275.68	352.53	619.81
chr2R	11219568	11220308	741	*	7.28055	7.29129	7.26973	-0.372606	0.0820814	0.530966	154.6	186.47	128.84	102.26	130.77	229.91
chr3L	7328264	7329684	1421	*	8.26625	8.3084	8.22283	-0.308763	0.0822233	0.53103	312.89	377.4	260.75	197.98	253.17	445.12
chr2L	20956143	20957834	1692	*	7.88825	8.21047	7.47273	0.343084	0.0822998	0.53103	292.36	352.63	243.63	117.71	150.53	264.65
chr3L	19694119	19697786	3668	*	9.42538	9.78124	8.95195	0.43474	0.0823558	0.53103	868.49	1047.54	723.75	328.18	419.67	737.84
chr3R	17084536	17085162	627	*	7.1192	7.46429	6.6647	0.404756	0.0824496	0.53103	174.3	210.23	145.25	67.23	85.98	151.16
chr2R	18946786	18947135	350	*	6.48455	6.83743	6.0164	0.425931	0.0824523	0.53103	112.87	136.14	94.06	42.9	54.85	96.44
chr3L	18841249	18842049	801	*	6.94337	7.30411	6.46124	0.447952	0.0828879	0.531236	155.98	188.14	129.99	58.39	74.67	131.28
chr3R	21858544	21860835	2292	*	8.72364	9.05238	8.29718	0.360631	0.0829125	0.531236	524.03	632.07	436.7	208.45	266.56	468.66
chr2L	5325047	5325507	461	*	7.40065	7.44721	7.35254	-0.299572	0.0829296	0.531236	172.25	207.76	143.54	108.3	138.49	243.5
chr2L	19758249	19759046	798	*	7.42747	7.45511	7.39928	-0.338396	0.0829428	0.531236	173.19	208.9	144.33	111.87	143.05	251.51
chr3L	12514154	12516390	2237	*	9.42669	9.47778	9.37373	-0.29036	0.0830338	0.531236	703.74	848.83	586.46	439.62	562.17	988.39
chr3R	20755830	20756191	362	*	5.52352	5.92851	4.95846	0.57383	0.0830856	0.531236	60.11	72.51	50.1	20.6	26.35	46.32
chr2R	6939545	6940818	1274	*	7.91039	8.4247	7.10368	0.926004	0.083104	0.531236	339.16	409.08	282.64	91.14	116.55	204.92
chrX	19601415	19601836	422	*	6.76107	6.78709	6.73457	-0.341557	0.0831202	0.531236	109	131.47	90.84	70.57	90.24	158.66
chr2R	23752769	23753418	650	*	8.1522	8.10715	8.19589	-0.482991	0.0832864	0.531236	272.15	328.26	226.8	194.32	248.49	436.88
chrX	19159469	19159790	322	*	5.9159	6.32308	5.34653	0.58083	0.0833632	0.531236	79.02	95.31	65.85	26.96	34.48	60.62
chr3L	17513664	17514720	1057	*	8.02726	8.08251	7.9698	-0.281623	0.0834278	0.531236	267.54	322.7	222.96	166.13	212.44	373.51
chr2R	16724312	16727650	3339	*	9.01545	9.40419	8.48169	0.527893	0.083538	0.531236	668.75	806.62	557.29	236.89	302.93	532.6
chr3L	16973512	16976634	3123	*	10.42	10.8089	9.88606	0.52829	0.0836224	0.531236	1770.56	2135.59	1475.49	627.06	801.86	1409.8
chr3L	22376885	22377934	1050	*	7.33625	7.72871	6.79543	0.538355	0.0837114	0.531236	209.36	252.52	174.47	73.61	94.13	165.49
chr3R	24563977	24566077	2101	*	9.34983	9.71629	8.85738	0.464343	0.0837686	0.531236	830.25	1001.42	691.89	307.36	393.04	691.03
chr2L	6950428	6951019	592	*	6.97023	6.97001	6.97044	-0.394494	0.0837886	0.531236	123.74	149.25	103.12	83.1	106.27	186.84
chr4	833609	834352	744	*	6.98516	7.37073	6.45738	0.518384	0.0838712	0.531236	163.35	197.03	136.13	58.23	74.47	130.92
chr3L	14487821	14488094	274	*	5.54627	5.92074	5.03916	0.485738	0.0839359	0.531236	59.79	72.12	49.83	21.79	27.86	48.99
chr3L	223377	225517	2141	*	9.0747	9.11051	9.03798	-0.32186	0.0839514	0.531236	545.58	658.05	454.65	348.35	445.45	783.18
chr3R	19253339	19254487	1149	*	7.50197	7.82387	7.08699	0.342173	0.0839957	0.531236	223.63	269.74	186.36	90.1	115.21	202.56
chr3L	24082930	24083449	520	*	6.51123	6.92312	5.93254	0.595204	0.084001	0.531236	119.78	144.47	99.82	40.47	51.76	91
chr2R	7195074	7195430	357	*	6.0833	6.53949	5.41233	0.731212	0.0841888	0.531658	91.81	110.74	76.51	28.22	36.09	63.45
chr3R	23924415	23924922	508	*	6.48496	6.40834	6.55772	-0.543048	0.084314	0.531658	83.83	101.12	69.86	62.43	79.83	140.35
chr2R	10043739	10045081	1343	*	8.41973	8.89812	7.69905	0.804281	0.0844044	0.531658	470.89	567.97	392.41	137.71	176.09	309.6
chr2L	11382278	11382553	276	*	5.78004	6.17216	5.23984	0.536537	0.0844471	0.531658	71.17	85.85	59.31	25.04	32.02	56.3
chr2R	9430810	9431923	1114	*	7.61297	7.93828	7.19227	0.351317	0.0845409	0.531658	242.09	292	201.75	96.92	123.93	217.89
chr2L	10791245	10791581	337	*	5.56453	6.00458	4.92819	0.680151	0.0845735	0.531658	63.37	76.43	52.81	20.18	25.8	45.36
chr3R	9682318	9682829	512	*	6.2299	6.56611	5.79075	0.380214	0.0845738	0.531658	93.52	112.8	77.94	36.69	46.91	82.48
chr3R	24983884	24984995	1112	*	7.30527	7.63901	6.87033	0.373901	0.0847831	0.532519	196.74	237.3	163.95	77.53	99.15	174.31
chr3R	12413177	12414182	1006	*	7.44078	7.48129	7.39909	-0.312036	0.0850363	0.5333	176.36	212.72	146.97	111.86	143.04	251.48
chr3L	3239140	3240883	1744	*	8.6092	8.65466	8.56226	-0.301966	0.0850524	0.5333	397.77	479.77	331.48	250.5	320.33	563.19
chrX	6538378	6540627	2250	*	8.88596	9.19425	8.49337	0.306327	0.0852345	0.533945	578.18	697.38	481.82	238.82	305.39	536.93
chrX	1092442	1092775	334	*	5.76337	6.15794	5.21849	0.543628	0.0853505	0.533945	70.48	85.01	58.73	24.67	31.55	55.47
chr2R	21529428	21531292	1865	*	8.10987	8.46494	7.63785	0.432416	0.0853978	0.533945	348.75	420.65	290.63	131.99	168.78	296.74
chrX	1122694	1123423	730	*	7.31745	7.76332	6.66878	0.699466	0.0854458	0.533945	214.44	258.65	178.7	67.42	86.22	151.59
chr2R	7814682	7815560	879	*	7.53097	7.87837	7.07245	0.411179	0.0855258	0.533992	232.24	280.12	193.54	89.19	114.06	200.53
chrX	1861578	1862050	473	*	6.80624	6.82076	6.79156	-0.364858	0.0857479	0.534532	111.58	134.58	92.98	73.41	93.88	165.05
chr2R	16716950	16717922	973	*	6.95063	7.29373	6.49961	0.399247	0.0857577	0.534532	154.86	186.79	129.05	59.96	76.68	134.81
chr3R	7224396	7225102	707	*	6.96831	7.3392	6.46781	0.476406	0.0858315	0.534539	159.82	192.77	133.19	58.66	75.01	131.87
chr2L	4825585	4825852	268	*	5.40689	5.83588	4.79362	0.645711	0.0859154	0.534602	56.38	68	46.98	18.38	23.5	41.32
chrX	3964682	3965350	669	*	7.96215	7.99755	7.92585	-0.322601	0.0859869	0.534602	252.24	304.25	210.21	161.15	206.07	362.31
chr2R	23356773	23357346	574	*	7.12317	7.09135	7.1543	-0.456987	0.086068	0.534654	134.59	162.34	112.16	94.4	120.71	212.23
chrX	15885945	15886589	645	*	7.48756	7.4955	7.47957	-0.378259	0.0862422	0.534852	178.11	214.83	148.43	118.27	151.24	265.91
chr2R	7372648	7373385	738	*	7.06233	7.43463	6.55923	0.480455	0.0863806	0.534852	170.75	205.95	142.29	62.49	79.91	140.5
chrX	22525589	22527916	2328	*	8.61519	9.01102	8.06789	0.548475	0.0863905	0.534852	509.22	614.2	424.35	177.82	227.39	399.79
chr3R	30160645	30160962	318	*	6.46041	6.86024	5.90539	0.559511	0.0863908	0.534852	114.67	138.31	95.56	39.72	50.79	89.3
chr3R	19290428	19291800	1373	*	7.51542	7.89669	6.9957	0.50618	0.086534	0.535288	235.21	283.7	196.01	84.57	108.15	190.14
chr2R	20977081	20977613	533	*	7.15918	7.1693	7.14899	-0.373825	0.086673	0.535697	142.07	171.36	118.39	94.05	120.27	211.45
chr2R	18442601	18443656	1056	*	7.40899	7.73101	6.9938	0.342484	0.0869786	0.537135	209.69	252.92	174.75	84.46	108	189.89
chr2L	62509	62842	334	*	5.89121	6.31667	5.28516	0.635674	0.0872227	0.538191	78.67	94.89	65.56	25.84	33.04	58.1
chr2L	11020393	11022301	1909	*	8.27106	8.61197	7.82381	0.393526	0.0873552	0.538556	386.17	465.79	321.81	150.14	192	337.57
chrX	3680292	3683751	3460	*	9.60119	10.0398	8.96797	0.677221	0.0876433	0.539085	1038.94	1253.13	865.79	331.85	424.35	746.08
chr3R	14498233	14499357	1125	*	7.18603	7.56872	6.66369	0.510089	0.0878	0.539085	187.38	226.01	156.15	67.19	85.91	151.05
chr3L	15266308	15267201	894	*	7.12977	7.53698	6.56033	0.581644	0.0878468	0.539085	183.3	221.1	152.76	62.54	79.97	140.61
chr2R	21039074	21039839	766	*	6.65367	6.98715	6.21916	0.373049	0.0879187	0.539085	125.22	151.03	104.35	49.37	63.13	111
chr3L	22371545	22373386	1842	*	8.68225	9.06252	8.16442	0.503471	0.0879262	0.539085	527.72	636.52	439.78	190.13	243.13	427.46
chrX	15579261	15580305	1045	*	8.37018	8.73326	7.88383	0.454782	0.0879292	0.539085	420.04	506.64	350.04	156.52	200.16	351.91
chrX	20236784	20238361	1578	*	8.52786	8.90293	8.01965	0.488631	0.087954	0.539085	472.46	569.87	393.72	171.98	219.91	386.65
chr2R	7085565	7087415	1851	*	8.53675	8.89547	8.05823	0.442615	0.0881116	0.539601	470.03	566.93	391.69	176.64	225.87	397.12
chr2R	16209188	16210787	1600	*	8.45794	8.79253	8.02155	0.376368	0.0883091	0.540199	437.66	527.88	364.72	172.2	220.2	387.15
chr3L	8441966	8442329	364	*	6.27141	6.25038	6.29214	-0.435494	0.0884116	0.540199	75.14	90.63	62.62	51.93	66.41	116.76
chr3R	29762963	29764445	1483	*	7.58236	7.9125	7.15354	0.364248	0.0884559	0.540199	237.8	286.83	198.17	94.35	120.65	212.12
chr3L	18011360	18013120	1761	*	7.89087	8.34058	7.23394	0.711794	0.0885031	0.540199	319.95	385.91	266.63	99.76	127.56	224.28
chr2L	2177657	2178321	665	*	7.08012	7.44013	6.59929	0.445943	0.0887071	0.540631	171.4	206.74	142.84	64.25	82.16	144.46
chr2L	11379235	11380085	851	*	7.03479	7.39513	6.55337	0.446843	0.0887208	0.540631	166.14	200.39	138.45	62.24	79.59	139.93
chrX	13845028	13845826	799	*	7.83446	8.17061	7.3954	0.380526	0.0888765	0.541067	284.39	343.02	237	111.57	142.67	250.84
chr2L	12828690	12830466	1777	*	7.94465	8.3583	7.36247	0.601024	0.0889854	0.541067	323.9	390.68	269.92	109.05	139.45	245.18
chr3L	15554103	15554950	848	*	7.9417	7.98847	7.89336	-0.299197	0.089013	0.541067	250.66	302.34	208.89	157.56	201.48	354.24
chr2R	22642883	22646364	3482	*	10.8816	11.3018	10.2862	0.621101	0.0891356	0.541364	2491.74	3005.45	2076.48	827.5	1058.16	1860.43
chr3R	29994888	29995852	965	*	8.10485	8.10652	8.10319	-0.39096	0.089288	0.541842	272.03	328.12	226.7	182.23	233.02	409.69
chr3R	3586482	3587865	1384	*	10.0688	10.406	9.6281	0.38335	0.0894179	0.541856	1339.14	1615.22	1115.96	524.39	670.57	1178.97
chr2R	6713147	6716153	3007	*	9.63889	10.0111	9.13603	0.480473	0.0896105	0.541856	1018.46	1228.43	848.73	372.85	476.78	838.26
chrX	13755515	13757571	2057	*	9.52192	9.86414	9.07241	0.397188	0.0896414	0.541856	919.85	1109.49	766.55	356.76	456.21	802.09
chr3R	30460536	30461836	1301	*	8.15176	8.50736	7.6788	0.433891	0.0896555	0.541856	359.16	433.21	299.3	135.79	173.64	305.28
chr2L	9203065	9203372	308	*	6.02758	6.39698	5.5298	0.471823	0.0896934	0.541856	83.18	100.32	69.31	30.62	39.15	68.83
chr2R	17436431	17438088	1658	*	8.26182	8.64447	7.73954	0.510252	0.0897322	0.541856	394.97	476.4	329.14	141.63	181.1	318.41
chr2R	17737663	17738282	620	*	6.84964	7.21092	6.36655	0.44939	0.0899545	0.542753	146.22	176.37	121.86	54.68	69.92	122.94
chr3R	19009393	19011049	1657	*	8.5241	8.92419	7.96857	0.560953	0.0901062	0.54314	479.48	578.33	399.57	165.99	212.26	373.19
chr3L	27127327	27129871	2545	*	10.2345	10.1119	10.3475	-0.630004	0.0902533	0.54314	1092.2	1317.37	910.18	863.41	1104.09	1941.17
chrX	17827966	17830626	2661	*	9.8438	10.2106	9.35064	0.465477	0.0903915	0.54314	1169.58	1410.7	974.66	432.65	553.25	972.7
chrX	1338380	1339252	873	*	6.82088	7.18279	6.33666	0.451131	0.0904271	0.54314	143.4	172.97	119.5	53.56	68.49	120.42
chr2L	7528764	7530461	1698	*	8.66775	9.03564	8.1727	0.468316	0.090477	0.54314	517.98	624.77	431.66	191.22	244.53	429.92
chr3R	10462255	10463311	1057	*	7.36439	7.6945	6.93561	0.36414	0.0905277	0.54314	204.45	246.6	170.38	81.12	103.73	182.38
chr2L	20787751	20788085	335	*	5.49114	5.40803	5.56972	-0.554521	0.0905357	0.54314	41.91	50.55	34.92	31.47	40.25	70.76
chr3L	3260216	3260666	451	*	6.17013	6.59886	5.55738	0.645866	0.0907119	0.543633	95.67	115.39	79.73	31.21	39.91	70.16
chr3L	158717	159084	368	*	5.99309	6.33924	5.53676	0.407167	0.0907656	0.543633	79.91	96.39	66.6	30.76	39.34	69.17
chr3L	15102924	15104194	1271	*	8.33341	8.66968	7.89416	0.380898	0.0908597	0.543753	401.93	484.79	334.95	157.65	201.59	354.43
chr2R	11537942	11538879	938	*	7.0461	7.42948	6.52244	0.512036	0.0909865	0.54407	170.14	205.22	141.79	60.92	77.9	136.96
chr3L	22387788	22390137	2350	*	9.19039	9.58777	8.64011	0.553068	0.0912586	0.545253	759.49	916.07	632.92	264.39	338.09	594.41
chr3R	30021524	30023389	1866	*	8.44847	8.48919	8.40656	-0.311723	0.0914352	0.545585	354.67	427.78	295.56	224.87	287.56	505.57
chr2R	5362275	5363856	1582	*	8.7434	8.7851	8.70045	-0.309723	0.0914625	0.545585	435.41	525.17	362.85	275.68	352.53	619.8
chrX	4392917	4394168	1252	*	7.23252	7.57149	6.78862	0.388059	0.0918742	0.547002	187.74	226.45	156.45	73.26	93.69	164.72
chr4	541063	543389	2327	*	9.4605	9.82363	8.97407	0.455013	0.0920581	0.547002	894.39	1078.78	745.33	333.25	426.15	749.24
chr3R	4307527	4308816	1290	*	9.04521	9.38251	8.60418	0.383767	0.0921902	0.547002	658.77	794.59	548.98	257.89	329.77	579.79
chr3R	29460739	29461162	424	*	6.09783	6.54621	5.44377	0.706704	0.0923094	0.547002	92.24	111.26	76.87	28.84	36.88	64.85
chr2R	12755577	12756833	1257	*	8.70607	9.04046	8.27002	0.375855	0.0923143	0.547002	519.72	626.86	433.1	204.57	261.59	459.92
chr2L	6907049	6908496	1448	*	9.43098	9.46174	9.39955	-0.332219	0.0923245	0.547002	695.96	839.44	579.97	447.56	572.33	1006.24
chr3R	17647685	17648217	533	*	6.96557	7.28472	6.55514	0.334764	0.0924656	0.547002	153.9	185.63	128.25	62.32	79.69	140.1
chr3R	16106062	16106387	326	*	6.04432	6.43832	5.50055	0.542206	0.0925728	0.547002	85.59	103.24	71.33	30	38.36	67.45
chr3R	15274265	15276078	1814	*	9.1179	9.1333	9.10235	-0.363434	0.092648	0.547002	554.26	668.53	461.89	364.24	465.77	818.91
chr2R	20630602	20633896	3295	*	9.57149	9.97861	9.00222	0.58183	0.0926634	0.547002	995.82	1201.12	829.86	339.82	434.54	764
chr2R	15137376	15138463	1088	*	7.05281	7.38331	6.62337	0.365107	0.0927038	0.547002	164.78	198.76	137.32	65.33	83.55	146.89
chr2R	7938593	7939092	500	*	6.55946	6.50831	6.60885	-0.494327	0.0930226	0.547002	89.85	108.37	74.88	64.68	82.71	145.42
chr2R	8995067	8995379	313	*	5.79405	6.17699	5.27121	0.510051	0.0931291	0.547002	71.41	86.14	59.51	25.59	32.73	57.54
chr3L	11256142	11256419	278	*	5.69704	6.10827	5.11965	0.592621	0.0933112	0.547002	68.09	82.13	56.74	23.04	29.46	51.8
chr2L	12366137	12366606	470	*	6.29529	6.63278	5.85396	0.383714	0.0933174	0.547002	97.94	118.14	81.62	38.33	49.01	86.17
chr3R	21107561	21107975	415	*	6.67732	6.62368	6.72903	-0.499185	0.0933727	0.547002	97.33	117.4	81.11	70.3	89.9	158.05
chr4	511155	512371	1217	*	7.1833	7.18477	7.18183	-0.391189	0.0935884	0.547002	143.6	173.2	119.67	96.22	123.04	216.32
chr3L	12648934	12649276	343	*	5.64877	6.02828	5.13234	0.500127	0.0936294	0.547002	64.42	77.7	53.68	23.24	29.72	52.26
chr3L	16171871	16177919	6049	*	10.275	10.2626	10.2872	-0.419079	0.0936931	0.547002	1212.45	1462.42	1010.39	828.09	1058.93	1861.77
chr2R	15031627	15034720	3094	*	9.7492	10.176	9.14041	0.641028	0.0936969	0.547002	1141.82	1377.23	951.53	373.98	478.23	840.8
chrX	795193	797107	1915	*	8.93266	9.25403	8.51854	0.340937	0.0937068	0.547002	602.64	726.88	502.21	243.02	310.76	546.38
chr3L	9722620	9723689	1070	*	7.80337	7.82676	7.7796	-0.347106	0.0937551	0.547002	224.08	270.28	186.74	145.61	186.2	327.38
chr2R	18647567	18647836	270	*	5.23196	5.64308	4.6548	0.591827	0.093812	0.547002	49.32	59.49	41.1	16.69	21.35	37.53
chr3R	26923118	26924216	1099	*	7.444	7.79135	6.98558	0.410993	0.0938676	0.547002	218.65	263.73	182.21	83.98	107.39	188.81
chr3R	8853050	8859519	6470	*	10.8872	11.2271	10.4417	0.390819	0.094076	0.547002	2365.91	2853.68	1971.62	921.7	1178.62	2072.21
chr2R	19486219	19487472	1254	*	8.39549	8.40151	8.38944	-0.382247	0.0940888	0.547002	333.75	402.56	278.13	222.22	284.16	499.61
chrX	11135906	11138090	2185	*	9.2263	9.27395	9.17703	-0.297485	0.0941037	0.547002	611.02	736.99	509.19	383.59	490.52	862.42
chrX	1188530	1189037	508	*	6.26722	6.69295	5.66063	0.636765	0.0944448	0.547002	102.12	123.17	85.1	33.52	42.87	75.37
chr2R	19900073	19900420	348	*	5.85373	6.21692	5.36717	0.454285	0.0944854	0.547002	73.42	88.55	61.18	27.35	34.98	61.49
chr2R	6261081	6261661	581	*	6.53033	6.94435	5.94741	0.601553	0.0944887	0.547002	121.56	146.62	101.3	40.89	52.29	91.94
chr3R	24983184	24983511	328	*	5.87501	6.23147	5.40052	0.435569	0.0945373	0.547002	74.16	89.45	61.8	27.99	35.79	62.93
chr2R	18631484	18631851	368	*	6.06155	6.05533	6.06774	-0.406076	0.0945671	0.547002	65.64	79.17	54.7	44.45	56.84	99.94
chrX	19604034	19609288	5255	*	10.4998	10.5245	10.4747	-0.344636	0.0946403	0.547002	1453.79	1753.51	1211.51	942.98	1205.84	2120.07
chr2L	19329376	19329992	617	*	6.90949	7.29351	6.38465	0.513835	0.0946514	0.547002	154.84	186.76	129.03	55.37	70.81	124.49
chrX	18793754	18794549	796	*	6.68411	7.08689	6.12336	0.5683	0.0946555	0.547002	134.18	161.84	111.82	46.2	59.08	103.87
chr2L	11271834	11272564	731	*	7.61219	7.95403	7.16333	0.395961	0.094674	0.547002	244.75	295.21	203.96	94.99	121.47	213.57
chr3L	11122978	11126442	3465	*	9.63676	9.62815	9.64532	-0.411564	0.094742	0.547002	781.05	942.08	650.89	530.69	678.62	1193.13
chr2R	6006916	6007255	340	*	5.91626	6.3045	5.38344	0.525377	0.0947962	0.547002	78.01	94.1	65.01	27.66	35.37	62.19
chr2L	2765113	2766639	1527	*	8.9124	8.9719	8.85033	-0.272823	0.0948788	0.547002	495.6	597.77	413	305.86	391.12	687.66
chr2R	16854873	16855643	771	*	6.83363	6.85307	6.81393	-0.354932	0.0949091	0.547002	114.1	137.63	95.09	74.56	95.34	167.63
chr2R	18819499	18820075	577	*	7.0099	6.93178	7.08401	-0.54615	0.0949576	0.547002	120.5	145.34	100.42	89.91	114.97	202.14
chr3L	18626081	18628198	2118	*	8.93597	9.3397	8.37337	0.571711	0.0950382	0.547002	639.51	771.36	532.93	219.76	281.02	494.07
chr3R	24599176	24599825	650	*	6.45505	6.79701	6.00599	0.395972	0.09504	0.547002	109.75	132.38	91.46	42.59	54.46	95.75
chr3L	8518220	8522594	4375	*	10.2903	10.661	9.79023	0.476239	0.0952316	0.547002	1598.06	1927.53	1331.74	586.76	750.32	1319.19
chr2L	11022792	11024907	2116	*	8.86556	9.20971	8.4127	0.402423	0.0952386	0.547002	584.41	704.89	487.01	225.83	288.78	507.73
chr3R	15356456	15357628	1173	*	8.80047	9.11933	8.39053	0.334242	0.095383	0.547002	548.92	662.09	457.44	222.39	284.38	499.98
chr3R	15262582	15264191	1610	*	8.81229	8.84856	8.77508	-0.320899	0.0955441	0.547002	454.99	548.79	379.16	290.32	371.24	652.71
chrX	3343961	3344892	932	*	8.02072	8.37188	7.55562	0.421573	0.0955524	0.547002	326.97	394.38	272.48	124.67	159.43	280.3
chr3R	10787819	10789152	1334	*	8.47107	8.52631	8.41364	-0.28169	0.095568	0.547002	363.91	438.94	303.26	225.98	288.97	508.06
chr2L	19136695	19144837	8143	*	10.766	11.0945	10.3399	0.360186	0.0955748	0.547002	2158.27	2603.23	1798.58	858.85	1098.26	1930.92
chrX	5785150	5788100	2951	*	9.53214	9.97587	8.88803	0.693247	0.0956219	0.547002	993.92	1198.84	828.28	313.96	401.48	705.86
chr3L	10330322	10330682	361	*	5.8678	6.24148	5.36216	0.483762	0.0957799	0.547002	74.68	90.07	62.23	27.26	34.86	61.28
[truncated: 6,070 more rows]
