# Supplementary material for: A mechanistic basis for genetic assimilation in natural fly populations
Source: Proc Natl Acad Sci U S A. 2025 Mar 10;122(11):e2415982122. doi: 10.1073/pnas.2415982122 (PMC11929479; doi:10.1073/pnas.2415982122)
Supplement: Supplementary file 6 — Dataset S05 (XLSX) [file pnas.2415982122.sd05.xlsx]

## Sheet: Fly stocks
Dataset S5 | Fly stocks
a. Flies obtained from Bloomington Drosophila Stock Center
Line	Bloomington ID	Genotype
D907	28262	Drosophila Genetic Reference Panel strain - sequenced isogenic reference wild type strain (aka 'Raleigh' or 'Mackay' line).
D208	25174	Drosophila Genetic Reference Panel strain - sequenced isogenic reference wild type strain (aka 'Raleigh' or 'Mackay' line).
D437	25194	Drosophila Genetic Reference Panel strain - sequenced isogenic reference wild type strain (aka 'Raleigh' or 'Mackay' line).
D820	25208	Drosophila Genetic Reference Panel strain - sequenced isogenic reference wild type strain (aka 'Raleigh' or 'Mackay' line).
nub-GAL4	25754	P{w[+mC]=UAS-Dcr-2.D}1, w[1118]; P{w[+mW.hs]=GawB}nubbin-AC-62
A9-GAL4	8761	P{w[+m*]=GAL4}A9, w[*]
GFP-RNAi (control Figure 2b)	9331	w[1118]; P{w[+mC]=UAS-GFP.RNAi.R}143
Hsp83[e6A]	36576	w[*]; Hsp83[e6A]/TM6B, Tb[1]
UAS-GFP-NLS (control Figure 2c,e)	4775	w[1118]; P{w[+mC]=UAS-GFP.nls}14
b. Flies obtained from Vienna Drosophila Resource Center
RNAi target gene	VDRC ID	VDRC Library
CG4250	101949	KK
Pxd	48587	GD
Cad96Ca	8402	GD
tx	102831	KK
Vajk1	38026	GD
CG5144	104240	KK
CG8907	105372	KK
Cyp9c1	109463	KK
kibra	106507	KK
Hsp83	108568	KK
Ect3	107794	KK
SK	24597	GD
c. Flies obtained from FlyORF
UAS-ORF library line	Fly Line ID
CG4250	F003914

## Sheet: Scored flies
Dataset S5 | Scored flies
Wing knockdown	RNAi target gene	n females scored	n females ectopic veins	n females deformed wings	% of wing phenotypes	Comment
nub-GAL4	GFP (Control)	264	11	5	6.06061
	Cad96Ca	119	31	0	26.0504
	CG4250	56	25	0	44.6429
	Pxd	51	6	20	50.9804
	tx	-	-	-	-	Pupal lethal
	Vajk1	51	0	51	100
	CG5144	65	15	0	23.0769
	CG8907	59	22	4	44.0678
	Cyp9c1	53	4	47	96.2264
	kibra	54	15	1	29.6296
	Hsp83	-	-	-	-	Pupal lethal
A9-GAL4	Hsp83	57	0	57	100
Wing knockdown	RNAi target gene	n females scored	n females ectopic veins	n females deformed wings	% of wing phenotypes	Comment
nub-GAL4	GFP (Control)	90	4	0	4.44444
	Ect3	50	1	0	2
	SK	50	0	0	0
Wing overexpression	UAS-gene	n females scored	n females ectopic veins	n females deformed wings	% of wing phenotypes	Comment
nub-GAL4	GFP (Control)	67	26	0	38.806
	CG4250	77	74	0	96.1039
Hsp83 mutant allele	n females scored	n females ectopic veins	n females deformed wings	% of wing phenotypes	Comment
Hsp83[e6A]	111	40	0	36.036
CRISPR/Cas9 deletion	n females scored	n females ectopic veins	n females notched wings	% of wing phenotypes	Comment
Control	53	1	0	1.88679
Pxd_i1_del	65	14	3	26.1538
