# Supplementary material for: A mechanistic basis for genetic assimilation in natural fly populations
Source: Proc Natl Acad Sci U S A. 2025 Mar 10;122(11):e2415982122. doi: 10.1073/pnas.2415982122 (PMC11929479; doi:10.1073/pnas.2415982122)
Supplement: Supplementary file 8 — Dataset S07 (XLSX) [file pnas.2415982122.sd07.xlsx]

## Sheet: Sheet1
Dataset S7: Primers used in this study
Name	Experiment	Forward	Reverse
Pxd	Figure 2h, RT-qPCR	AACCGCAATCTTCTTTTCCCA	GCAGGCTGTTCCCAATCACAT
CG8907	Figure 2h, RT-qPCR	ATCATCCGCAGGAGTCATTCA	GCATTTCGGTATTGCCCAGTG
Act5C	Figure 2h, RT-qPCR (housekeeping)	CAGCAGCTCCTCGTTGGAGAA	CGGTGTTGGCATACAGATCCT
PGRP	Figure 2h and Extended Data Fig. 4d, RT-qPCR (housekeeping)	CCTGGTGAATGATAGCTTACTCTG	CTTACTCAAAACCGAAGAGATCG
aTub84B	Figure 2h, Extended Data Fig. 4d and 7b, RT-qPCR (housekeeping)	TGGGCCCGTCTGGACCACAA	TCGCCGTCACCGGAGTCCAT
Hsp83	Extended Data Fig. 7b, RT-qPCR	AAGATCCGCTATGAGTCCCTT	AGAGTACCAGCCGTCTTGTTAG
Cad96Ca	Extended Data Fig. 4d, RT-qPCR	AACGGGAGTGGTAACTCTCAA	CTTTGCCGTATAGGAGCCATC
AUAP	Figure 5f, 3'RACE-PCR	GGCCACGCGTCGACTAGTAC
Cad96Ca_3UTR_1	Figure 5f, 3'RACE-PCR	CGAGAGCGGTTTCCCGATCACAA
Cad96Ca_3UTR_2	Figure 5f, 3'RACE-PCR	CGACCAATGCACTGAACCCGAAC
