# Supplementary material for: A mechanistic basis for genetic assimilation in natural fly populations
Source: Proc Natl Acad Sci U S A. 2025 Mar 10;122(11):e2415982122. doi: 10.1073/pnas.2415982122 (PMC11929479; doi:10.1073/pnas.2415982122)
Supplement: Supplementary file 9 — Dataset S08 (XLSX) [file pnas.2415982122.sd08.xlsx]

## Sheet: Table content
Dataset S8 | Next-generation sequence data analysis statistics
A. Deposit libraries in GEO
B. Pool-seq statistics
C. RNA-seq statistics
D. CUT&RUN statistics
E. Hi-C statistics

## Sheet: A.GEO
Dataset S8 |A. NGS data produced in this study
GEO SuperSerie	GEO Serie	Experiment	Antibody	Tissue	Condition	Replicate	GEO Accession
GSE255496	GSE255257	Pool-seq	-	Adult females	D907_P0	1 (a pool of 100 female adult flies)	GSM8067689
		Pool-seq	-	Adult females	D907_Control	1 (a pool of 100 female adult flies)	GSM8067687
		Pool-seq	-	Adult females	D907_Assimilated	1 (a pool of 100 female adult flies)	GSM8067686
		Pool-seq	-	Adult females	D907_Non-assimilated	1 (a pool of 100 female adult flies)	GSM8067688
		Pool-seq	-	Adult females	Mix_P0_Exp.1	1 (a pool of 100 female adult flies)	GSM8067693
		Pool-seq	-	Adult females	Mix_Control_Exp.1	1 (a pool of 100 female adult flies)	GSM8067691
		Pool-seq	-	Adult females	Mix_Assimilated_Exp.1	1 (a pool of 100 female adult flies)	GSM8067690
		Pool-seq	-	Adult females	Mix_Non-assimilated_Exp.1	1 (a pool of 100 female adult flies)	GSM8067692
		Pool-seq	-	Adult females	Mix_P0_Exp.2	1 (a pool of 100 female adult flies)	GSM8067697
		Pool-seq	-	Adult females	Mix_Control_Exp.2	1 (a pool of 100 female adult flies)	GSM8067695
		Pool-seq	-	Adult females	Mix_Assimilated_Exp.2	1 (a pool of 100 female adult flies)	GSM8067694
		Pool-seq	-	Adult females	Mix_Non-assimilated_Exp.2	1 (a pool of 100 female adult flies)	GSM8067696
		Pool-seq	-	Adult females	D208	1 (a pool of 100 female adult flies)	GSM8656738
	GSE255491	CUT&RUN	H3K9me3 (Abcam, Cat. AB8898)	Wing disc	D907_Assimilated	1	GSM8073292
		CUT&RUN	H3K9me3 (Abcam, Cat. AB8898)	Wing disc	D907_Assimilated	2	GSM8073293
		CUT&RUN	H3K9me3 (Abcam, Cat. AB8898)	Wing disc	D907_Control	1	GSM8073294
		CUT&RUN	H3K9me3 (Abcam, Cat. AB8898)	Wing disc	D907_Control	2	GSM8073295
		CUT&RUN	H3K9me3 (Abcam, Cat. AB8898)	Wing disc	D907_Non-assimilated	1	GSM8073296
		CUT&RUN	H3K9me3 (Abcam, Cat. AB8898)	Wing disc	D907_Non-assimilated	2	GSM8073297
		CUT&RUN	Rabbit IgG (CST, Cat. 2729)	Wing disc	D907_Control	1	GSM8073298
		CUT&RUN	H3K27ac (Active Motif, Cat. 39134)	Wing disc	Mix_Assimilated	1	GSM8073299
		CUT&RUN	H3K27ac (Active Motif, Cat. 39134)	Wing disc	Mix_Assimilated	2	GSM8073300
		CUT&RUN	H3K27ac (Active Motif, Cat. 39134)	Wing disc	Mix_Assimilated	3	GSM8073301
		CUT&RUN	H3K27ac (Active Motif, Cat. 39134)	Wing disc	Mix_Control	1	GSM8073302
		CUT&RUN	H3K27ac (Active Motif, Cat. 39134)	Wing disc	Mix_Control	2	GSM8073303
		CUT&RUN	H3K27ac (Active Motif, Cat. 39134)	Wing disc	Mix_Control	3	GSM8073304
		CUT&RUN	H3K27ac (Active Motif, Cat. 39134)	Wing disc	Mix_Non-assimilated	1	GSM8073305
		CUT&RUN	H3K27ac (Active Motif, Cat. 39134)	Wing disc	Mix_Non-assimilated	2	GSM8073306
		CUT&RUN	H3K27ac (Active Motif, Cat. 39134)	Wing disc	Mix_Non-assimilated	3	GSM8073307
		CUT&RUN	Rabbit IgG (CST, Cat. 2729)	Wing disc	Mix_Control	1	GSM8073308
	GSE255494	RNAseq	-	Wing disc	D907_Assimilated	1	GSM8073317
		RNAseq	-	Wing disc	D907_Assimilated	2	GSM8073318
		RNAseq	-	Wing disc	D907_Assimilated	3	GSM8073319
		RNAseq	-	Wing disc	D907_Assimilated	4	GSM8073320
		RNAseq	-	Wing disc	D907_Control	1	GSM8073321
		RNAseq	-	Wing disc	D907_Control	2	GSM8073322
		RNAseq	-	Wing disc	D907_Control	3	GSM8073323
		RNAseq	-	Wing disc	D907_Control	4	GSM8073324
		RNAseq	-	Wing disc	D907_Non-assimilated	1	GSM8073325
		RNAseq	-	Wing disc	D907_Non-assimilated	2	GSM8073326
		RNAseq	-	Wing disc	D907_Non-assimilated	3	GSM8073327
		RNAseq	-	Wing disc	D907_Non-assimilated	4	GSM8073328
		RNAseq	-	Pupal wing	D907_Assimilated	1	GSM8073329
		RNAseq	-	Pupal wing	D907_Assimilated	2	GSM8073330
		RNAseq	-	Pupal wing	D907_Assimilated	3	GSM8073331
		RNAseq	-	Pupal wing	D907_Assimilated	4	GSM8073332
		RNAseq	-	Pupal wing	D907_Control	1	GSM8073333
		RNAseq	-	Pupal wing	D907_Control	2	GSM8073334
		RNAseq	-	Pupal wing	D907_Control	3	GSM8073335
		RNAseq	-	Pupal wing	D907_Control	4	GSM8073336
		RNAseq	-	Pupal wing	D907_Non-assimilated	1	GSM8073337
		RNAseq	-	Pupal wing	D907_Non-assimilated	2	GSM8073338
		RNAseq	-	Pupal wing	D907_Non-assimilated	3	GSM8073339
		RNAseq	-	Pupal wing	D907_Non-assimilated	4	GSM8073340
		RNAseq	-	Wing disc	Mix_Assimilated_Exp.1	1	GSM8073341
		RNAseq	-	Wing disc	Mix_Assimilated_Exp.1	2	GSM8073342
		RNAseq	-	Wing disc	Mix_Assimilated_Exp.1	3	GSM8073343
		RNAseq	-	Wing disc	Mix_Assimilated_Exp.1	4	GSM8073344
		RNAseq	-	Wing disc	Mix_Control_Exp.1	1	GSM8073345
		RNAseq	-	Wing disc	Mix_Control_Exp.1	2	GSM8073346
		RNAseq	-	Wing disc	Mix_Control_Exp.1	3	GSM8073347
		RNAseq	-	Wing disc	Mix_Control_Exp.1	4	GSM8073348
		RNAseq	-	Wing disc	Mix_Non-assimilated_Exp.1	1	GSM8073349
		RNAseq	-	Wing disc	Mix_Non-assimilated_Exp.1	2	GSM8073350
		RNAseq	-	Wing disc	Mix_Non-assimilated_Exp.1	3	GSM8073351
		RNAseq	-	Wing disc	Mix_Non-assimilated_Exp.1	4	GSM8073352
		RNAseq	-	Pupal wing	Mix_Assimilated_Exp.1	1	GSM8073353
		RNAseq	-	Pupal wing	Mix_Assimilated_Exp.1	2	GSM8073354
		RNAseq	-	Pupal wing	Mix_Assimilated_Exp.1	3	GSM8073355
		RNAseq	-	Pupal wing	Mix_Assimilated_Exp.1	4	GSM8073356
		RNAseq	-	Pupal wing	Mix_Control_Exp.1	1	GSM8073357
		RNAseq	-	Pupal wing	Mix_Control_Exp.1	2	GSM8073358
		RNAseq	-	Pupal wing	Mix_Control_Exp.1	3	GSM8073359
		RNAseq	-	Pupal wing	Mix_Control_Exp.1	4	GSM8073360
		RNAseq	-	Pupal wing	Mix_Non-assimilated_Exp.1	1	GSM8073361
		RNAseq	-	Pupal wing	Mix_Non-assimilated_Exp.1	2	GSM8073362
		RNAseq	-	Pupal wing	Mix_Non-assimilated_Exp.1	3	GSM8073363
		RNAseq	-	Pupal wing	Mix_Non-assimilated_Exp.1	4	GSM8073364
		RNAseq	-	Wing disc	Mix_Assimilated_Exp.2	1	GSM8073365
		RNAseq	-	Wing disc	Mix_Assimilated_Exp.2	2	GSM8073366
		RNAseq	-	Wing disc	Mix_Assimilated_Exp.2	3	GSM8073367
		RNAseq	-	Wing disc	Mix_Assimilated_Exp.2	4	GSM8073368
		RNAseq	-	Wing disc	Mix_Control_Exp.2	1	GSM8073369
		RNAseq	-	Wing disc	Mix_Control_Exp.2	2	GSM8073370
		RNAseq	-	Wing disc	Mix_Control_Exp.2	3	GSM8073371
		RNAseq	-	Wing disc	Mix_Control_Exp.2	4	GSM8073372
		RNAseq	-	Wing disc	Mix_Non-assimilated_Exp.2	1	GSM8073373
		RNAseq	-	Wing disc	Mix_Non-assimilated_Exp.2	2	GSM8073374
		RNAseq	-	Wing disc	Mix_Non-assimilated_Exp.2	3	GSM8073375
		RNAseq	-	Wing disc	Mix_Non-assimilated_Exp.2	4	GSM8073376
		RNAseq	-	Pupal wing	Mix_Assimilated_Exp.2	1	GSM8073377
		RNAseq	-	Pupal wing	Mix_Assimilated_Exp.2	2	GSM8073378
		RNAseq	-	Pupal wing	Mix_Assimilated_Exp.2	3	GSM8073379
		RNAseq	-	Pupal wing	Mix_Assimilated_Exp.2	4	GSM8073380
		RNAseq	-	Pupal wing	Mix_Control_Exp.2	1	GSM8073381
		RNAseq	-	Pupal wing	Mix_Control_Exp.2	2	GSM8073382
		RNAseq	-	Pupal wing	Mix_Control_Exp.2	3	GSM8073383
		RNAseq	-	Pupal wing	Mix_Control_Exp.2	4	GSM8073384
		RNAseq	-	Pupal wing	Mix_Non-assimilated_Exp.2	1	GSM8073385
		RNAseq	-	Pupal wing	Mix_Non-assimilated_Exp.2	2	GSM8073386
		RNAseq	-	Pupal wing	Mix_Non-assimilated_Exp.2	3	GSM8073387
		RNAseq	-	Pupal wing	Mix_Non-assimilated_Exp.2	4	GSM8073388
	GSE255258	Hi-C	-	Wing disc	D907_Assimilated	1	GSM8067698
		Hi-C	-	Wing disc	D907_Control	1	GSM8067699
		Hi-C	-	Wing disc	D907_Non-assimilated	1	GSM8067700

## Sheet: B.Pool-seq
Dataset S8|B. Mapping and variation annotation statistics of Pool-seq analysis
Samples	Total reads	Mapped reads	Mapping rate (%)	Average depth (X)	Average Coverage	Coverage at least 1X (%)	SNPs mapping															InDels mapping
							Upstream	Exonic				Intronic	Splicing	Downstream	Upstream/Downstream	Intergenic	ts	tv	ts/tv	Het rate(‰)	Total	Upstream	Exonic						Intronic	Splicing	Downstream	Upstream/Downstream	Intergenic	Insertion	Deletion	Het rate(‰)	Total
								Stop gain	Stop loss	Synonymous	Non-synonymous												Stop gain	Stop loss	Frameshift deletion	Frameshift insertion	Non-frameshift deletion	Non-frameshift insertion
D907_P0	104021544	103400528	99.4	92.3	107.9	97.03	34504	85	4	76696	25278	342346	116	25788	17881	187231	400333	368266	1.087	1.299	768599	9856	30	0	368	334	938	932	115667	96	7908	4883	54526	89587	97410	0.373	187287
D907_Control	101576752	101040874	99.47	89.22	105.5	96.85	34262	81	4	76542	25228	340973	116	25657	17766	186357	398594	366836	1.087	1.263	765430	9784	33	0	358	344	936	931	115234	94	7844	4862	54303	89226	96990	0.366	186483
D907_Assimilated	109411620	103490399	94.59	92.01	108	97.1	31336	70	4	69324	22792	310371	108	23554	15928	173572	364269	336052	1.084	0.396	700321	9075	31	0	319	309	832	855	107000	89	7349	4461	51132	83184	89424	0.171	172682
D907_Non-assimilated	100364784	99817038	99.45	90.68	104.2	96.69	31897	75	4	70309	23288	315219	113	23977	16192	175657	369768	341302	1.083	0.551	711070	9214	34	0	332	309	857	868	108379	87	7480	4512	51574	84137	90705	0.205	174968
Mix_P0_Exp.1	99704102	97853786	98.14	85.3	102.1	99.66	62262	175	9	136856	45584	608364	230	45504	31418	318491	711279	652535	1.09	8.397	1363814	16705	59	0	778	640	1810	1555	189570	166	13227	8379	89202	150691	173727	2.067	325899
Mix_Control_Exp.1	95902004	95406885	99.48	86.28	99.6	97.04	57875	162	7	126804	41891	560019	213	42333	28939	292035	654606	599924	1.091	7.342	1254530	15576	50	0	694	600	1634	1456	176805	150	12459	7771	82242	140182	158919	1.833	300563
Mix_Assimilated_Exp.1	101361614	100782663	99.43	89.74	105.2	97.06	44367	104	5	96603	32198	433100	164	32551	22650	227493	504851	463472	1.089	4.109	968323	12330	39	0	503	428	1205	1178	141804	130	9824	6203	65922	111736	123225	1.091	235982
Mix_Non-assimilated_Exp.1	102896384	102353917	99.47	92.43	106.8	97.28	42217	107	6	90195	30188	413252	137	31021	21057	228343	483445	445963	1.084	3.443	929408	11810	40	0	453	431	1138	1096	135829	119	9384	5645	65056	107294	117845	0.924	225987
Mix_P0_Exp.2	100474408	98046496	97.58	82.2	102.3	97.71	52933	154	7	117226	38633	514865	194	39084	26697	267900	609142	558927	1.09	6.459	1168069	13231	40	0	633	540	1453	1251	145452	143	10540	6929	69004	132196	147255	1.624	280702
Mix_Control_Exp.2	97678110	93796064	96.03	79.53	97.9	97.17	49142	136	7	107808	35063	471526	166	36246	24607	248095	560514	513917	1.091	5.485	1074431	12370	35	0	544	493	1318	1162	134080	132	9763	6303	63745	123150	134895	1.402	259209
Mix_Assimilated_Exp.2	93555440	93041064	99.45	80.11	97.1	96.86	36719	93	5	83536	27071	356242	122	27206	18553	185542	424996	387334	1.097	2.088	812330	9231	34	0	433	388	958	939	102838	99	7391	4772	48260	95821	101768	0.578	198039
Mix_Non-assimilated_Exp.2	101353640	100742426	99.4	87.22	105.1	96.54	34271	81	5	76486	24731	331427	126	25370	17456	178152	396218	363429	1.09	1.321	759647	8808	27	0	359	352	862	848	96662	89	6912	4525	46495	90775	96500	0.402	187541
D208	124190704	122686433	98.79	90.18	128	99.12	30329	67	4	67088	21925	300606	116	22612	15402	167416	358863	330437	1.086	0.263	689300	7746	24	0	358	332	758	803	86627	90	6303	3995	44434	83785	86427	0.126	170229
Total reads: Total number of effective reads in clean data.
Mapped reads: The number of clean reads mapped to the reference assembly, including both single-end reads and reads in pairs.
Mapping rate: The ratio of the reference genome assembly mapped reads to the total sequenced clean reads.
Average depth: The average depth of mapped reads at each site, calculated by the total number of bases in the mapped reads dividing by size of the assembled genome.
Average Coverage: The genome-wide average coverage, calculated by the lengh read (150 bp) * the number of mapped reads dividing by size of the assembled genome.
Coverage at least 1X: The percentage of the assembled genome with more than one read at each site.
Upstream: variation located within 1 kb upstream (away from transcription start site) of the gene.
Exonic: variation located in exonic region; Stop gain/loss: InDel that leads to the introduction/removal of stop codon at the variant site; Frameshift deletion/insertion: InDel mutation changing the open reading frame with deletion or insertion; Non-Frameshift deletion/insertion: InDel mutation without changing the open reading frame with deletion or insertion sequences of 3 or multiple of 3 base…
Intronic: variation located in intronic region;
Splicing: variation located in the splicing site (2 bp range of the intron/exon boundary).
Downstream: variation located within 1 kb downstream (away from transcription termination site) of the gene region.
Upstream/Downstream: variation located within the < 2 kb intergenic region, which is in 1 kb downstream or upstream of the genes.
Intergenic: variation located within the > 2 kb intergenic region.
ts: Transitions, a point mutation that changes a purine nucleotide to another purine (A ↔ G) or a pyrimidine nucleotide to another pyrimidine (C ↔ T). Approximately two out of three SNPs are transitions.
tv: Transversions, the substitution of a (two ring) purine for a (one ring) pyrimidine or vice versa.
ts/tv: The ratio of transitions to transversions.
Het rate: Genome-wide heterozygosity rate, calculated by the ratio of heterozygous variations to the total number of genome bases.
Total: The total number of variations.

## Sheet: C.RNA-seq
Dataset S8|C. Mapping statistics of RNA-seq analysis
Tissue	Condition	Replicate	Total reads	Uniquely mapped reads %
Wing disc	D907_Assimilated	1	23803347	0.954
Wing disc	D907_Assimilated	2	21932545	0.963
Wing disc	D907_Assimilated	3	21946415	0.957
Wing disc	D907_Assimilated	4	19970259	0.948
Wing disc	D907_Control	1	21848206	0.962
Wing disc	D907_Control	2	22106224	0.958
Wing disc	D907_Control	3	22189369	0.957
Wing disc	D907_Control	4	23175422	0.964
Wing disc	D907_Non-assimilated	1	22383679	0.955
Wing disc	D907_Non-assimilated	2	19670271	0.954
Wing disc	D907_Non-assimilated	3	20274871	0.958
Wing disc	D907_Non-assimilated	4	22737066	0.959
Pupal wing	D907_Assimilated	1	23282344	0.876
Pupal wing	D907_Assimilated	2	20581238	0.965
Pupal wing	D907_Assimilated	3	25748326	0.971
Pupal wing	D907_Assimilated	4	23247562	0.967
Pupal wing	D907_Control	1	23723975	0.964
Pupal wing	D907_Control	2	21675564	0.967
Pupal wing	D907_Control	3	21148825	0.966
Pupal wing	D907_Control	4	23112553	0.963
Pupal wing	D907_Non-assimilated	1	25445026	0.968
Pupal wing	D907_Non-assimilated	2	24908996	0.965
Pupal wing	D907_Non-assimilated	3	25329001	0.97
Pupal wing	D907_Non-assimilated	4	20212729	0.959
Wing disc	Mix_Assimilated_Exp.1	1	19947842	0.965
Wing disc	Mix_Assimilated_Exp.1	2	23243636	0.965
Wing disc	Mix_Assimilated_Exp.1	3	23127638	0.964
Wing disc	Mix_Assimilated_Exp.1	4	22932807	0.964
Wing disc	Mix_Control_Exp.1	1	20069110	0.965
Wing disc	Mix_Control_Exp.1	2	24926047	0.969
Wing disc	Mix_Control_Exp.1	3	22039159	0.969
Wing disc	Mix_Control_Exp.1	4	24168987	0.968
Wing disc	Mix_Non-assimilated_Exp.1	1	23515915	0.966
Wing disc	Mix_Non-assimilated_Exp.1	2	23445516	0.968
Wing disc	Mix_Non-assimilated_Exp.1	3	21456303	0.966
Wing disc	Mix_Non-assimilated_Exp.1	4	23644836	0.96
Pupal wing	Mix_Assimilated_Exp.1	1	20598818	0.966
Pupal wing	Mix_Assimilated_Exp.1	2	27843550	0.967
Pupal wing	Mix_Assimilated_Exp.1	3	22917488	0.966
Pupal wing	Mix_Assimilated_Exp.1	4	23303787	0.967
Pupal wing	Mix_Control_Exp.1	1	23641484	0.96
Pupal wing	Mix_Control_Exp.1	2	26979445	0.967
Pupal wing	Mix_Control_Exp.1	3	23338352	0.966
Pupal wing	Mix_Control_Exp.1	4	23386566	0.964
Pupal wing	Mix_Non-assimilated_Exp.1	1	23167365	0.963
Pupal wing	Mix_Non-assimilated_Exp.1	2	25662514	0.967
Pupal wing	Mix_Non-assimilated_Exp.1	3	25137432	0.962
Pupal wing	Mix_Non-assimilated_Exp.1	4	23868472	0.965
Wing disc	Mix_Assimilated_Exp.2	1	20337049	0.965
Wing disc	Mix_Assimilated_Exp.2	2	21509120	0.964
Wing disc	Mix_Assimilated_Exp.2	3	25063606	0.957
Wing disc	Mix_Assimilated_Exp.2	4	20433669	0.961
Wing disc	Mix_Control_Exp.2	1	21315738	0.964
Wing disc	Mix_Control_Exp.2	2	19808888	0.961
Wing disc	Mix_Control_Exp.2	3	21714096	0.965
Wing disc	Mix_Control_Exp.2	4	21238583	0.964
Wing disc	Mix_Non-assimilated_Exp.2	1	21643840	0.96
Wing disc	Mix_Non-assimilated_Exp.2	2	21265520	0.961
Wing disc	Mix_Non-assimilated_Exp.2	3	21129224	0.962
Wing disc	Mix_Non-assimilated_Exp.2	4	20099569	0.967
Pupal wing	Mix_Assimilated_Exp.2	1	26507480	0.941
Pupal wing	Mix_Assimilated_Exp.2	2	23032335	0.945
Pupal wing	Mix_Assimilated_Exp.2	3	26274356	0.939
Pupal wing	Mix_Assimilated_Exp.2	4	21249051	0.941
Pupal wing	Mix_Control_Exp.2	1	20011662	0.941
Pupal wing	Mix_Control_Exp.2	2	20116779	0.93
Pupal wing	Mix_Control_Exp.2	3	24365751	0.945
Pupal wing	Mix_Control_Exp.2	4	23335765	0.946
Pupal wing	Mix_Non-assimilated_Exp.2	1	24071890	0.928
Pupal wing	Mix_Non-assimilated_Exp.2	2	20629664	0.931
Pupal wing	Mix_Non-assimilated_Exp.2	3	21629846	0.926
Pupal wing	Mix_Non-assimilated_Exp.2	4	23941488	0.933

## Sheet: D.CUT&RUN
Dataset S8|D. Mapping statistics of CUT&RUN analysis
Target	Tissue	Condition	Replicate	Sequencing sample name	Total reads	Mapped reads	Alignment Rate (%)	Fraction of Reads in Peaks	Number of peaks
H3K9me3	Wing disc	D907_Assimilated	1	A_K9_R1_4_EKDL230006284-1A_H3HGVDSX7_L3	8523169	5619998	65.94	No peaks analyzed
H3K9me3	Wing disc	D907_Assimilated	2	A_K9_R2_5_EKDL230006285-1A_H3HGVDSX7_L3	7531641	4801536	63.75	No peaks analyzed
H3K9me3	Wing disc	D907_Control	1	C_K9_R1_2_EKDL230006282-1A_H3HM7DSX7_L3	5105666	4226899	82.79	No peaks analyzed
H3K9me3	Wing disc	D907_Control	2	C_K9_R2_3_EKDL230006283-1A_H3HLYDSX7_L1	3822400	3003186	78.57	No peaks analyzed
				C_K9_R2_3_EKDL230006283-1A_H3HYGDSX7_L4	7000310	5464259	78.06	No peaks analyzed
H3K9me3	Wing disc	D907_Non-assimilated	1	N_K9_R1_6_EKDL230006286-1A_H3HM7DSX7_L2	10555432	7510591	71.15	No peaks analyzed
H3K9me3	Wing disc	D907_Non-assimilated	2	N_K9_R2_7_EKDL230006287-1A_H3HM7DSX7_L2	8863795	5965761	67.3	No peaks analyzed
IgG	Wing disc	D907_Control	1	C_IgG_8_EKDL230006288-1A_H3HM7DSX7_L4	9726906	4852645	49.89	No peaks analyzed
H3K27ac	Wing disc	Mix_Assimilated	1	M7B_EKDL210000685-1a_HNMH3DSXY_L2	11550046	8318644	72.02	0.6	7035
H3K27ac	Wing disc	Mix_Assimilated	2	A_1_EKDL220009081-1A_H227CDSX5_L3	13626687	12456876	91.42	0.54
H3K27ac	Wing disc	Mix_Assimilated	3	A_2_EKDL220009082-1A_H2CNKDSX5_L1	8073350	7369894	91.29	0.45
H3K27ac	Wing disc	Mix_Control	1	M3B_EKDL210000681-1a_HWYH7DSXY_L1	12371175	9409846	76.06	0.52	6577
				M3B_EKDL210000681-1a_HNMH3DSXY_L2	9818231	7487365	76.26
H3K27ac	Wing disc	Mix_Control	2	C_1_EKDL220009079-1A_H2CNKDSX5_L2	10321603	8106251	78.54	0.59
H3K27ac	Wing disc	Mix_Control	3	C_2_EKDL220009080-1A_H2CNKDSX5_L1	8968764	7049160	78.6	0.44
H3K27ac	Wing disc	Mix_Non-assimilated	1	M5B_EKDL210000683-1a_HNMH3DSXY_L3	11434243	9162141	80.13	0.6	7109
H3K27ac	Wing disc	Mix_Non-assimilated	2	N_1_EKDL220009083-1A_H227CDSX5_L3	11485347	10421034	90.73	0.56
H3K27ac	Wing disc	Mix_Non-assimilated	3	N_2_EKDL220009084-1A_H227CDSX5_L4	13400855	11661756	87.02	0.49
IgG	Wing disc	Mix_Control	1	M1B_EKDL210000679-1a_HNMH3DSXY_L2	10668837	5518284	51.72	No peaks analyzed

## Sheet: E.Hi-C
Dataset S8|E. Mapping statistics of Hi-C analysis
Tissue	Condition	Total reads pairs	Full mapped read 1	Fragmented mapped read 1	Full mapped read 2	Fragmented mapped read 2	Uniquely mapped pairs	Valid-pairs
Wing disc	D907_Control	69203963	50786862	27378745	52448781	27181163	136331221	61981590
Wing disc	D907_Assimilated	94318165	69818962	35302417	71716938	35307164	179402673	87336301
Wing disc	D907_Non-assimilated	80648777	60746274	28703704	62850906	28258714	149974486	85099189
